# Supplementary material for: Inositol (1,4,5)-trisphosphate 5-phosphatase promotes survival of uveal melanoma by regulating oncogenic G protein–driven calcium oscillations
Source: J Biol Chem. 2025 Aug 12;301(9):110589. doi: 10.1016/j.jbc.2025.110589 (PMC12450637; doi:10.1016/j.jbc.2025.110589)
Supplement: S11_Onken_Proteomics_Data_Reanalysis [file mmc12.xlsx]

## Sheet: DMSO_BH
Gene names	Protein names	Protein IDs	Majority protein IDs	OCM1A_V_1	OCM1A_V_2	OCM1A_V_3	OCM1A_V_4	MP41_V_1	MP41_V_2	MP41_V_3	MP41_V_4	MP46_V_1	MP46_V_2	MP46_V_3	MP46_V_4	ANOVA Significant	-Log ANOVA p value	ANOVA q-value	Significant pairs (tukey 0.01)	Peptides	Razor + unique peptides	Unique peptides	Sequence coverage [%]	Unique + razor sequence coverage [%]	Unique sequence coverage [%]	Mol. weight [kDa]	Q-value	Score	Intensity	MS/MS count
A2M	Alpha-2-macroglobulin	P01023;P20742-2	P01023	-0.627113	-0.596485	-0.651966	-0.719931	0.30349	0.397259	0.463966	0.386328	0.754904	0.854374	0.635025	0.923498	+	8.17387	6.04823e-08	MP41_OCM;MP46_OCM;MP46_MP41	58	50	45	50.4	45.3	41.5	163.29	0	323.31	5910600000	191
AAAS	Aladin	Q9NRG9;Q9NRG9-2	Q9NRG9;Q9NRG9-2	0.193943	0.180052	0.13439	0.139954	0.0925999	0.207361	0.173018	0.192116	-0.00560188	0.0308495	-0.172493	0.0606289	+	2.23892	0.00673568	MP41_MP46	28	28	28	64.8	64.8	64.8	59.573	0	282.59	6757100000	154
AACS	Acetoacetyl-CoA synthetase	Q86V21;Q86V21-2;Q86V21-3	Q86V21;Q86V21-2	0.405384	0.394257	0.365932	0.505131	-1.48246	-1.50334	-1.173	-1.25416	-0.889306	-0.896996	-0.983681	-0.738321	+	7.84255	1.04981e-07	MP46_MP41;OCM_MP41;OCM_MP46	15	15	15	24.6	24.6	24.6	75.143	0	95.304	486990000	23
AAED1	Thioredoxin-like protein AAED1	Q7RTV5	Q7RTV5	-0.0181389	0.0514393	0.00441647	0.0408564	0.264641	0.397682	0.567143	0.493566	0.0615883	0.133599	-0.0851259	-0.018611	+	3.65428	0.000318681	MP41_OCM;MP41_MP46	3	3	3	37.6	37.6	37.6	24.856	0	46.287	64523000	5
AAGAB	Alpha- and gamma-adaptin-binding protein p34	Q6PD74;Q6PD74-2	Q6PD74;Q6PD74-2	0.426502	0.556795	0.454449	0.50638	-0.00335503	0.165556	0.256386	0.187807	-0.0105801	0.0550194	-0.0282879	0.188358	+	3.65794	0.000316236	OCM_MP46;OCM_MP41	9	9	9	35.2	35.2	35.2	34.593	0	36.216	810560000	44
AAK1	AP2-associated protein kinase 1	Q2M2I8-2;Q2M2I8	Q2M2I8-2;Q2M2I8	0.275606	0.340244	0.276663	0.35244	-0.226261	-0.0924168	0.0265274	-0.00172615	-0.121941	-0.0213127	-0.144896	0.0847473	+	3.44923	0.000492415	OCM_MP41;OCM_MP46	32	29	29	51.7	49.4	49.4	93.577	0	323.31	2700400000	94
AAMDC	Mth938 domain-containing protein	Q9H7C9;Q9H7C9-3;Q9H7C9-2	Q9H7C9;Q9H7C9-3;Q9H7C9-2	0.0683651	0.0722923	0.0336075	0.19997	0.513578	0.659353	0.730692	0.689396	-0.895562	-0.871167	-0.942367	-0.802363	+	8.81824	2.08968e-08	OCM_MP46;MP41_MP46;MP41_OCM	7	7	7	60.7	60.7	60.7	13.332	0	33.451	751300000	19
AAMP	Angio-associated migratory cell protein	Q13685	Q13685	-0.00403023	0.016077	-0.0367794	0.0637569	-0.0306301	0.173523	0.184643	0.125061	0.245132	0.362707	0.208706	0.454817	+	2.55666	0.0033697	MP46_OCM	14	14	14	38.2	38.2	38.2	46.75	0	144.71	3800800000	81
AAR2	Protein AAR2 homolog	Q9Y312	Q9Y312	0.698669	0.646898	0.648397	0.619308	0.509394	0.596176	0.690165	0.583317	0.714207	0.769066	0.644791	0.889191	+	1.36027	0.0470143		11	11	11	46.4	46.4	46.4	43.472	0	174.21	1651100000	69
AARS	Alanine--tRNA ligase, cytoplasmic	P49588;P49588-2	P49588;P49588-2	0.0888939	0.0158558	0.0369205	0.113754	0.159847	0.330612	0.344284	0.278297	0.366396	0.438391	0.348494	0.540646	+	3.57414	0.000377825	MP41_OCM;MP46_OCM	60	60	60	77.4	77.4	77.4	106.81	0	323.31	53914000000	694
AARS2	Alanine--tRNA ligase, mitochondrial	Q5JTZ9	Q5JTZ9	-0.0780811	-0.142527	-0.133266	-0.204462	-0.494423	-0.389008	-0.360474	-0.434299	0.182537	0.23233	0.0515347	0.253284	+	5.62424	5.85109e-06	OCM_MP41;MP46_MP41;MP46_OCM	50	50	49	66.2	66.2	65.5	107.34	0	323.31	24521000000	370
AARSD1	Alanyl-tRNA editing protein Aarsd1	Q9BTE6;Q9BTE6-2;Q9BTE6-3	Q9BTE6;Q9BTE6-2;Q9BTE6-3	-0.405256	-0.399668	-0.353828	-0.386833	-0.43972	-0.302574	-0.225708	-0.273497	0.470657	0.522148	0.406925	0.607269	+	7.25949	2.78925e-07	MP46_OCM;MP46_MP41	22	22	22	64.1	64.1	64.1	45.479	0	289.3	3235400000	92
AASDHPPT	L-aminoadipate-semialdehyde dehydrogenase-phosphopantetheinyl transferase	Q9NRN7;Q9NRN7-2	Q9NRN7	0.293797	0.234175	0.274355	0.311296	0.315006	0.456633	0.52916	0.522926	0.331232	0.372114	0.283115	0.523304		1.32408	0.0509132		13	13	13	39.5	39.5	39.5	35.776	0	59.771	4216100000	83
AASS	Alpha-aminoadipic semialdehyde synthase, mitochondrial;Lysine ketoglutarate reductase;Saccharopine dehydrogenase	Q9UDR5	Q9UDR5	-0.124092	-0.212124	-0.181381	-0.277033	0.669567	0.81653	0.74577	0.678116	-0.806187	-0.739168	-0.933254	-0.723886	+	8.7846	2.2045e-08	OCM_MP46;MP41_MP46;MP41_OCM	46	46	46	61.3	61.3	61.3	102.13	0	323.31	16229000000	349
AATF	Protein AATF	Q9NY61	Q9NY61	0.103918	0.041748	0.0364609	-0.00485611	0.085041	0.172779	0.175293	0.130291	0.218416	0.279665	0.111221	0.310133	+	2.14114	0.00833827	MP46_OCM	27	27	27	62.3	62.3	62.3	63.132	0	323.31	10844000000	214
ABCA7	ATP-binding cassette sub-family A member 7	Q8IZY2;Q8IZY2-2	Q8IZY2;Q8IZY2-2	-0.022418	-0.17235	-0.118735	-0.0695667	0.0139313	0.14012	0.141981	0.088212	-0.0189829	-0.119909	-0.139098	0.0214815	+	2.17489	0.00774188	MP41_OCM	3	3	3	1.4	1.4	1.4	234.35	0.00011794	12.091	76070000	6
ABCB1	Multidrug resistance protein 1	P08183;P08183-2;Q2M3G0-3;Q2M3G0-2;Q9NP78-6;Q9NP78-5;Q9NP78-7;Q9NP78-2;Q9NP78	P08183;P08183-2	0.550867	0.529797	0.517687	0.488325	-2.23435	-2.5055	-2.41637	-2.14872	-1.80741	-1.64489	-1.92052	-1.546	+	9.18528	1.22424e-08	MP46_MP41;OCM_MP41;OCM_MP46	36	36	26	31.8	31.8	25.2	141.48	0	260.7	2032000000	78
ABCB10	ATP-binding cassette sub-family B member 10, mitochondrial	Q9NRK6	Q9NRK6	-0.0525227	-0.0811863	-0.0987148	-0.136906	-0.17215	-0.0625305	-0.0126877	-0.070528	0.167002	0.235876	0.0884666	0.217512	+	3.83736	0.00021599	MP46_OCM;MP46_MP41	32	32	31	47	47	45.9	79.147	0	249.27	9139800000	171
ABCB6	ATP-binding cassette sub-family B member 6, mitochondrial	Q9NP58-4;Q9NP58	Q9NP58-4;Q9NP58	-0.635136	-0.642298	-0.668156	-0.725286	0.460501	0.573223	0.566187	0.520241	-0.4345	-0.380907	-0.618895	-0.325457	+	7.77375	1.16664e-07	MP46_OCM;MP41_OCM;MP41_MP46	25	25	24	41	41	39.9	88.598	0	323.31	10298000000	198
ABCB7	ATP-binding cassette sub-family B member 7, mitochondrial	O75027-2;O75027;O75027-3	O75027-2;O75027;O75027-3	-0.445133	-0.490267	-0.472029	-0.528954	0.491535	0.581888	0.514004	0.490471	-0.0047226	0.0257664	-0.122766	0.0743809	+	8.22868	5.51956e-08	MP46_OCM;MP41_OCM;MP41_MP46	22	22	22	30.5	30.5	30.5	82.768	0	248.07	6327300000	121
ABCB8	ATP-binding cassette sub-family B member 8, mitochondrial	Q9NUT2-5;Q9NUT2-4;Q9NUT2-2;Q9NUT2;Q9NUT2-3	Q9NUT2-5;Q9NUT2-4;Q9NUT2-2;Q9NUT2;Q9NUT2-3	-0.52487	-0.53787	-0.594267	-0.617565	0.0439014	0.176659	0.154942	0.100399	0.210905	0.263908	0.0973358	0.310915	+	7.01744	4.2627e-07	MP41_OCM;MP46_OCM	30	28	28	61.9	58.8	58.8	59.382	0	303.28	4638900000	137
ABCC1	Multidrug resistance-associated protein 1	P33527;P33527-9;P33527-2;P33527-3;P33527-4;P33527-5;P33527-6;P33527-7;P33527-8;O15438;O15438-4;O15438-2	P33527;P33527-9;P33527-2;P33527-3;P33527-4;P33527-5;P33527-6;P33527-7;P33527-8	-0.0375729	-0.114779	-0.0985756	-0.147799	0.363968	0.439569	0.449919	0.403181	0.0725384	0.123405	-0.0599613	0.118032	+	5.62544	5.84239e-06	MP41_OCM;MP41_MP46	47	47	46	36.6	36.6	36.2	171.59	0	323.31	8879200000	265
ABCC11	ATP-binding cassette sub-family C member 11	Q96J66-2;Q96J66	Q96J66-2;Q96J66	-0.403236	-0.501235	-0.516885	-0.558771	0.0148897	0.203347	0.202811	0.0155811	-1.36409	-1.3648	-1.70001	-1.29153	+	6.85104	5.77497e-07	OCM_MP46;MP41_MP46;MP41_OCM	2	1	1	1.3	0.7	0.7	150.09	0.0027687	2.219	257200000	7
ABCC2	Canalicular multispecific organic anion transporter 1	Q92887	Q92887	-0.117424	-0.117836	-0.106836	-0.193399	0.246822	0.360216	0.387608	0.302444	-0.696119	-0.636625	-0.884781	-0.619987	+	7.01922	4.25474e-07	OCM_MP46;MP41_MP46;MP41_OCM	42	42	41	32.3	32.3	31.7	174.21	0	315.37	4433200000	154
ABCC4	Multidrug resistance-associated protein 4	O15439;O15439-2;O15439-3;O15439-4	O15439;O15439-2;O15439-3;O15439-4	-0.102812	-0.097826	-0.146414	-0.189253	0.300512	0.378778	0.431425	0.365072	-0.540625	-0.4317	-0.690529	-0.429201	+	6.49818	1.09878e-06	OCM_MP46;MP41_MP46;MP41_OCM	44	43	42	37.8	37.3	36.6	149.52	0	323.31	5406800000	171
ABCC5	Multidrug resistance-associated protein 5	O15440;O15440-5;O15440-4;O15440-3;O15440-2	O15440;O15440-5	-0.163643	-0.197842	-0.178719	-0.251736	0.0545521	0.129778	0.204109	0.163288	0.526588	0.616869	0.440729	0.614008	+	6.70327	7.5211e-07	MP41_OCM;MP46_OCM;MP46_MP41	41	40	39	35.4	34.8	34.2	160.66	0	323.31	3694800000	128
ABCD1	ATP-binding cassette sub-family D member 1	P33897;Q9UBJ2	P33897	0.656338	0.559265	0.586718	0.518835	0.254129	0.311195	0.392857	0.34333	-0.40299	-0.310156	-0.532726	-0.314499	+	7.17666	3.22886e-07	MP41_MP46;OCM_MP46;OCM_MP41	38	38	38	60.5	60.5	60.5	82.936	0	323.31	12930000000	207
ABCD3	ATP-binding cassette sub-family D member 3	P28288;P28288-2	P28288;P28288-2	-0.109079	-0.148005	-0.143375	-0.173431	-0.171461	-0.0792007	-0.00849533	-0.0349159	0.440857	0.523687	0.343271	0.530592	+	6.08526	2.39172e-06	MP46_OCM;MP46_MP41	32	32	24	49.6	49.6	39.3	75.475	0	323.31	15339000000	225
ABCD4	ATP-binding cassette sub-family D member 4	O14678	O14678	-0.315351	-0.296614	-0.324629	-0.370935	0.0675011	0.172459	0.195314	0.140429	-0.136936	-0.0546322	-0.263094	-0.0191193	+	4.57152	4.73305e-05	MP46_OCM;MP41_OCM;MP41_MP46	15	15	15	29.7	29.7	29.7	68.597	0	151.16	1037100000	47
ABCE1	ATP-binding cassette sub-family E member 1	P61221	P61221	0.303967	0.285376	0.298859	0.349579	-0.00948143	0.160809	0.232277	0.189081	-0.0794716	0.0051384	-0.0916328	0.149446	+	2.55548	0.0033778	OCM_MP46	44	44	44	70.1	70.1	70.1	67.314	0	323.31	33721000000	456
ABCF1	ATP-binding cassette sub-family F member 1	Q8NE71;Q8NE71-2	Q8NE71;Q8NE71-2	-0.240461	-0.280092	-0.279766	-0.28381	0.267193	0.404249	0.47435	0.434818	0.331188	0.460217	0.347807	0.536343	+	6.19517	1.93948e-06	MP41_OCM;MP46_OCM	57	56	55	69.3	68.6	67.2	95.925	0	323.31	45078000000	562
ABCF2	ATP-binding cassette sub-family F member 2	Q9UG63;Q9UG63-2	Q9UG63;Q9UG63-2	0.0078907	-0.0252457	-0.0278778	-0.00113106	0.29652	0.484688	0.542326	0.484053	0.312353	0.3654	0.195902	0.515486	+	3.61691	0.00034488	MP46_OCM;MP41_OCM	41	41	41	54.6	54.6	54.6	71.289	0	232.11	15714000000	232
ABCF3	ATP-binding cassette sub-family F member 3	Q9NUQ8;Q9NUQ8-2	Q9NUQ8;Q9NUQ8-2	0.0547161	0.0819321	0.0510693	0.0973358	-0.0874062	0.117786	0.18531	0.13608	0.184044	0.274326	0.152298	0.416079		1.32489	0.0508246		29	29	29	44.1	44.1	44.1	79.744	0	209.97	2948500000	114
ABHD10	Mycophenolic acid acyl-glucuronide esterase, mitochondrial	Q9NUJ1;Q9NUJ1-3	Q9NUJ1	0.0272617	-0.0415459	-0.0219421	-0.202272	0.245378	0.308939	0.278868	0.208614	0.380243	0.381186	0.254181	0.445267	+	4.11097	0.000121923	MP41_OCM;MP46_OCM	16	16	6	60.5	60.5	23.9	33.932	0	323.31	19194000000	262
ABHD11	Alpha/beta hydrolase domain-containing protein 11	Q8NFV4;Q8NFV4-4;Q8NFV4-6;Q8NFV4-5;Q8NFV4-3;Q8NFV4-2	Q8NFV4;Q8NFV4-4;Q8NFV4-6	-0.576099	-0.705627	-0.614143	-0.754765	0.373611	0.500885	0.417036	0.424751	0.396126	0.408791	0.291265	0.504045	+	8.04475	7.49206e-08	MP46_OCM;MP41_OCM	14	14	14	51.1	51.1	51.1	34.69	0	211.77	12731000000	118
ABHD12	Monoacylglycerol lipase ABHD12	Q8N2K0-2;Q8N2K0;Q8N2K0-3	Q8N2K0-2;Q8N2K0;Q8N2K0-3	-0.264935	-0.322433	-0.305145	-0.318899	0.480133	0.602062	0.588428	0.591299	-0.370932	-0.301514	-0.519787	-0.261238	+	7.3791	2.27319e-07	MP41_MP46;MP41_OCM	20	20	20	61.9	61.9	61.9	45.558	0	323.31	6589200000	130
ABHD13	Alpha/beta hydrolase domain-containing protein 13	Q7L211	Q7L211	-0.343216	-0.249063	-0.4472	-0.355254	0.249954	0.26844	0.376743	0.28339	-0.229767	-0.217721	-0.416528	-0.142707	+	5.26082	1.20217e-05	MP41_OCM;MP41_MP46	4	4	4	18.4	18.4	18.4	38.548	0	64.721	185990000	14
ABHD14B	Alpha/beta hydrolase domain-containing protein 14B	Q96IU4;Q96IU4-2	Q96IU4	0.374752	0.188368	0.286034	0.281393	0.0168819	0.162355	0.145212	0.138519	-0.31164	-0.315559	-0.380852	-0.12151	+	4.66439	3.92664e-05	MP41_MP46;OCM_MP46	10	10	10	63.3	63.3	63.3	22.345	0	103.18	7328200000	82
ABHD16A	Abhydrolase domain-containing protein 16A	O95870;O95870-2	O95870;O95870-2	-0.325161	-0.274323	-0.369625	-0.289249	0.299894	0.446035	0.494732	0.451515	-0.209465	-0.131161	-0.350969	-0.0910416	+	5.84267	3.84027e-06	MP41_OCM;MP41_MP46	29	29	29	49.3	49.3	49.3	63.243	0	306.66	5844100000	119
ABHD17A	Alpha/beta hydrolase domain-containing protein 17A	Q96GS6;Q96GS6-2;Q96GS6-3;Q96GS6-4	Q96GS6;Q96GS6-2;Q96GS6-3;Q96GS6-4	-0.691697	-0.499496	-0.667937	-0.511695	0.0527258	0.130445	0.177371	0.066535	-0.919483	-0.60171	-0.980945	-1.00335	+	5.30696	1.09859e-05	MP41_MP46;MP41_OCM	8	7	7	41	38.4	38.4	33.989	0	92.507	425380000	11
ABHD17B	Alpha/beta hydrolase domain-containing protein 17B	Q5VST6;Q5VST6-2	Q5VST6;Q5VST6-2	-0.30625	-0.293255	-0.306955	-0.40517	0.674515	0.780216	0.76573	0.673784	-0.126165	-0.110611	-0.19906	-0.0196114	+	8.38806	4.22694e-08	MP46_OCM;MP41_OCM;MP41_MP46	14	14	13	75	75	72.2	32.214	0	323.31	1906800000	73
ABHD4	Abhydrolase domain-containing protein 4	Q8TB40;Q8TB40-2	Q8TB40	-0.199797	-0.563616	-0.401605	-0.515759	-0.0969734	0.0825949	0.140817	0.160477	-0.224438	-0.216818	-0.339552	-0.0913315	+	2.82553	0.00188021	MP41_OCM	4	4	4	10.8	10.8	10.8	38.794	0.00011228	7.4435	187670000	10
ABHD5	1-acylglycerol-3-phosphate O-acyltransferase ABHD5	Q8WTS1	Q8WTS1	0.0635853	0.131786	-0.0364609	0.00729561	0.0920315	0.19183	0.00852585	0.147625	-0.178186	-0.152538	-0.256641	-0.0431995	+	2.54004	0.00349359	MP41_MP46	9	9	9	44.1	44.1	44.1	39.095	0	130.9	482080000	28
ABHD6	Monoacylglycerol lipase ABHD6	Q9BV23	Q9BV23	0.44978	0.256876	0.347349	0.216232	-0.0843925	0.0692215	-0.0618515	-0.115911	-0.904274	-0.859606	-1.07139	-0.777506	+	6.83233	5.99209e-07	MP41_MP46;OCM_MP46;OCM_MP41	17	17	17	54.6	54.6	54.6	38.33	0	226.06	2844000000	83
ABI1	Abl interactor 1	Q8IZP0-2;Q8IZP0-4;Q8IZP0-6;Q8IZP0;Q8IZP0-12;Q8IZP0-10;Q8IZP0-8;Q8IZP0-7;Q8IZP0-11	Q8IZP0-2;Q8IZP0-4;Q8IZP0-6;Q8IZP0;Q8IZP0-12;Q8IZP0-10;Q8IZP0-8;Q8IZP0-7;Q8IZP0-11	0.17827	0.221464	0.170206	0.200308	0.0798817	0.189709	0.293633	0.221664	0.337631	0.448574	0.357748	0.512623	+	2.63338	0.00285062	MP46_OCM;MP46_MP41	23	23	1	61.7	61.7	8.7	48.678	0	176.63	5929200000	108
ABI2	Abl interactor 2	Q9NYB9-2;Q9NYB9-4;Q9NYB9;Q9NYB9-3	Q9NYB9-2;Q9NYB9-4;Q9NYB9;Q9NYB9-3	0.0599499	0.0901413	0.0553398	0.073103	-0.322039	-0.154657	-0.0425453	-0.145306	-0.112165	0.00301361	-0.103699	0.067112	+	1.9834	0.0117775	OCM_MP41	17	13	13	49.3	41.9	41.9	52.445	0	107.53	823170000	31
ABL1	Tyrosine-protein kinase ABL1	P00519;P00519-2	P00519;P00519-2	-0.206061	-0.275311	-0.275897	-0.225204	0.0573654	0.107971	0.222978	0.178654	0.304409	0.37108	0.19787	0.427473	+	5.26694	1.18667e-05	MP41_OCM;MP46_OCM	23	20	20	22.3	18.7	18.7	122.87	0	74.975	465340000	25
ABL2	Abelson tyrosine-protein kinase 2	P42684-5;P42684-7;P42684-10;P42684;P42684-4;P42684-6;P42684-3;P42684-2;P42684-8	P42684-5;P42684-7;P42684-10;P42684;P42684-4;P42684-6;P42684-3;P42684-2	-0.0985641	-0.0623703	-0.179821	-0.0667553	-0.330627	-0.131556	-0.119137	-0.225153	0.0949192	0.239861	0.0754604	0.298069	+	3.22077	0.000802861	MP46_MP41;MP46_OCM	25	25	22	25.8	25.8	22	117.94	0	191.45	548230000	32
ABLIM3	Actin-binding LIM protein 3	O94929-3	O94929-3	0.701202	0.54147	0.686342	0.543938	-0.212014	-0.205273	-0.0326014	-0.121885	-0.945847	-0.797351	-0.90639	-1.07056	+	7.97575	8.43182e-08	MP41_MP46;OCM_MP46;OCM_MP41	17	17	1	29.3	29.3	1.5	67.072	0	98.032	793800000	19
ABR	Active breakpoint cluster region-related protein	Q12979;Q12979-4;Q12979-3	Q12979;Q12979-4	0.316153	0.274221	0.32398	0.338785	-0.462458	-0.309177	-0.216442	-0.27984	0.0544777	0.117367	0.0168381	0.209211	+	5.37114	9.65004e-06	MP46_MP41;OCM_MP41	34	34	3	52.4	52.4	8.8	97.597	0	271.15	5737400000	171
ABRACL	Costars family protein ABRACL	Q9P1F3	Q9P1F3	0.695757	0.558147	0.60882	0.779823	-0.389034	-0.150808	-0.226168	-0.149071	0.177023	0.252062	0.16938	0.436871	+	5.29514	1.12322e-05	MP46_MP41;OCM_MP41;OCM_MP46	4	4	4	76.5	76.5	76.5	9.0564	0	40.964	823270000	32
ABT1	Activator of basal transcription 1	Q9ULW3	Q9ULW3	0.0104389	0.00523949	-0.0587997	-0.0876389	0.248594	0.344965	0.424814	0.369013	0.0098877	0.064352	-0.123438	0.102613	+	3.94671	0.000172047	MP41_OCM;MP41_MP46	16	16	16	67.6	67.6	67.6	31.079	0	173.22	4686300000	85
ACAA1	3-ketoacyl-CoA thiolase, peroxisomal	P09110;P09110-2	P09110;P09110-2	0.764366	0.711845	0.704794	0.62254	-0.417185	-0.344568	-0.288696	-0.339439	0.0330467	0.128109	-0.0862045	0.152706	+	7.32423	2.49379e-07	MP46_MP41;OCM_MP41;OCM_MP46	18	18	18	72.9	72.9	72.9	44.292	0	323.31	5928600000	146
ACAA2	3-ketoacyl-CoA thiolase, mitochondrial	P42765	P42765	-0.433964	-0.474564	-0.533718	-0.577415	0.349497	0.458742	0.436613	0.337259	0.450613	0.505894	0.340385	0.520809	+	7.81002	1.10105e-07	MP41_OCM;MP46_OCM	35	35	34	87.4	87.4	86.4	41.924	0	323.31	106500000000	764
ACACA	Acetyl-CoA carboxylase 1;Biotin carboxylase	Q13085;Q13085-4;Q13085-2;Q13085-3	Q13085;Q13085-4;Q13085-2;Q13085-3	0.373907	0.332136	0.342817	0.356363	-0.450432	-0.303919	-0.212889	-0.255562	0.104824	0.184967	0.0353737	0.275009	+	5.283	1.14994e-05	MP46_MP41;OCM_MP41	96	96	84	51.7	51.7	46.2	265.55	0	323.31	12408000000	424
ACAD10	Acyl-CoA dehydrogenase family member 10	Q6JQN1;Q6JQN1-5;Q6JQN1-2;Q6JQN1-4;Q6JQN1-3	Q6JQN1;Q6JQN1-5;Q6JQN1-2	-0.687996	-0.795214	-0.748137	-0.889463	0.0963001	0.237665	0.191187	0.121979	0.355957	0.374311	0.249184	0.426132	+	7.96485	8.59432e-08	MP41_OCM;MP46_OCM	45	45	45	50.5	50.5	50.5	118.83	0	323.31	5725300000	179
ACAD11	Acyl-CoA dehydrogenase family member 11	Q709F0;Q709F0-2;Q709F0-3	Q709F0;Q709F0-2;Q709F0-3	-0.0645428	-0.0291214	-0.0774212	-0.112293	0.289003	0.417402	0.538338	0.450844	-0.611797	-0.466734	-0.734324	-0.519054	+	6.46675	1.16511e-06	OCM_MP46;MP41_MP46;MP41_OCM	13	13	13	16.2	16.2	16.2	87.263	0	29.54	899460000	33
ACAD8	Isobutyryl-CoA dehydrogenase, mitochondrial	Q9UKU7;Q9UKU7-3;Q9UKU7-2	Q9UKU7;Q9UKU7-3;Q9UKU7-2	-0.558668	-0.6555	-0.65946	-0.771351	0.167408	0.305199	0.267109	0.166706	0.276516	0.323677	0.147343	0.332857	+	7.1161	3.59554e-07	MP41_OCM;MP46_OCM	22	22	22	62.2	62.2	62.2	45.069	0	203.05	4293000000	128
ACAD9	Acyl-CoA dehydrogenase family member 9, mitochondrial	Q9H845	Q9H845	-0.398138	-0.467941	-0.425287	-0.495047	-0.0145111	0.0579891	0.0956707	0.0139904	0.186729	0.255892	0.105507	0.237259	+	6.96151	4.70305e-07	MP41_OCM;MP46_OCM;MP46_MP41	41	41	41	63.6	63.6	63.6	68.76	0	323.31	31255000000	373
ACADM	Medium-chain specific acyl-CoA dehydrogenase, mitochondrial	P11310;P11310-2	P11310;P11310-2	-0.111441	-0.15859	-0.163479	-0.188169	0.249493	0.339991	0.330168	0.277161	-0.0253582	0.033287	-0.104586	0.0395126	+	5.91284	3.33976e-06	MP46_OCM;MP41_OCM;MP41_MP46	26	26	26	62.9	62.9	62.9	46.588	0	323.31	68042000000	396
ACADS	Short-chain specific acyl-CoA dehydrogenase, mitochondrial	P16219	P16219	-0.781103	-0.819828	-0.857058	-0.883123	0.313007	0.472504	0.434347	0.354465	0.208689	0.257532	0.109217	0.28997	+	8.75358	2.31704e-08	MP46_OCM;MP41_OCM	17	17	17	54.6	54.6	54.6	44.297	0	323.31	17528000000	272
ACADSB	Short/branched chain specific acyl-CoA dehydrogenase, mitochondrial	P45954;P45954-2	P45954;P45954-2	-0.193285	-0.282429	-0.270647	-0.374071	0.58556	0.711893	0.667734	0.552397	-0.801601	-0.763084	-0.988592	-0.718798	+	7.94333	8.95588e-08	OCM_MP46;MP41_MP46;MP41_OCM	19	19	19	61.1	61.1	61.1	47.485	0	323.31	11428000000	145
ACADVL	Very long-chain specific acyl-CoA dehydrogenase, mitochondrial	P49748;P49748-3	P49748;P49748-3	0.192909	0.0784645	0.147722	0.0514221	0.281208	0.413744	0.328976	0.278624	-0.96279	-0.901508	-1.13266	-0.866802	+	7.97176	8.49255e-08	OCM_MP46;MP41_MP46	42	42	2	66.7	66.7	1.8	70.389	0	323.31	57606000000	509
ACAP2	Arf-GAP with coiled-coil, ANK repeat and PH domain-containing protein 2	Q15057	Q15057	0.492573	0.492912	0.475443	0.514175	-0.366112	-0.212297	-0.172894	-0.221127	-0.281271	-0.179422	-0.276131	-0.125404	+	7.01362	4.28445e-07	OCM_MP41;OCM_MP46	45	45	42	59.1	59.1	55.9	88.028	0	323.31	7452300000	167
ACAT1	Acetyl-CoA acetyltransferase, mitochondrial	P24752;P24752-2	P24752	-0.260822	-0.384235	-0.324026	-0.411036	0.583082	0.688454	0.639584	0.586489	-0.451859	-0.402475	-0.536072	-0.378305	+	8.55032	3.20121e-08	MP41_MP46;MP41_OCM	29	29	29	83.4	83.4	83.4	45.199	0	323.31	152760000000	710
ACAT2	Acetyl-CoA acetyltransferase, cytosolic	Q9BWD1;Q9BWD1-2	Q9BWD1;Q9BWD1-2	0.457733	0.415754	0.414398	0.578419	-0.523422	-0.370895	-0.347351	-0.341232	0.377375	0.394293	0.321955	0.605486	+	6.11569	2.25298e-06	MP46_MP41;OCM_MP41	19	19	19	64.5	64.5	64.5	41.35	0	323.31	7224600000	135
ACBD3	Golgi resident protein GCP60	Q9H3P7	Q9H3P7	0.0656834	0.031744	0.0479527	-0.0269947	0.422194	0.561975	0.586069	0.490295	0.279434	0.356665	0.232611	0.451593	+	4.65595	3.99457e-05	MP46_OCM;MP41_OCM	29	28	28	70.6	66.7	66.7	60.593	0	323.31	15588000000	263
ACBD5	Acyl-CoA-binding domain-containing protein 5	Q5T8D3-3;Q5T8D3-2;Q5T8D3-4	Q5T8D3-3;Q5T8D3-2;Q5T8D3-4	0.542265	0.485575	0.487011	0.426514	0.204311	0.268707	0.369041	0.339832	0.0911007	0.191069	-0.00607491	0.198069	+	3.59103	0.000364749	OCM_MP46	23	23	1	43.2	43.2	3.6	58.977	0	148.69	2739300000	79
ACBD6	Acyl-CoA-binding domain-containing protein 6	Q9BR61	Q9BR61	-0.179377	-0.0306892	-0.249479	-0.0078907	-0.17202	0.0882874	0.184387	0.121868	0.148232	0.230886	0.0616856	0.301395	+	1.58796	0.0283123		8	8	8	28.7	28.7	28.7	31.15	0	34.503	717440000	22
ACIN1	Apoptotic chromatin condensation inducer in the nucleus	Q9UKV3-5	Q9UKV3-5	-0.143209	-0.114753	-0.113034	-0.277493	0.270666	0.391086	0.405498	0.410359	-0.113219	-0.0764532	-0.241848	-0.0118647	+	4.9401	2.26269e-05	MP41_OCM;MP41_MP46	95	6	6	58.4	2.9	2.9	150.56	0	138.47	868670000	9
ACIN1	Apoptotic chromatin condensation inducer in the nucleus	Q9UKV3;Q9UKV3-3;Q9UKV3-2	Q9UKV3	-0.045187	-0.156815	-0.112514	-0.168104	0.146189	0.236553	0.225563	0.166431	-0.157618	-0.087883	-0.239477	-0.0921326	+	4.57561	4.70333e-05	MP41_MP46;MP41_OCM	98	98	9	58.8	58.8	3.8	151.86	0	323.31	51569000000	494
ACLY	ATP-citrate synthase	P53396	P53396	0.367632	0.289669	0.329073	0.360451	-0.00725555	0.193649	0.199392	0.150515	0.400742	0.446424	0.350689	0.59914	+	2.74499	0.00224444	MP46_MP41	78	78	3	69.6	69.6	1.7	120.84	0	323.31	103360000000	978
ACLY	ATP-citrate synthase	P53396-2;P53396-3	P53396-2;P53396-3	-0.126494	-0.0296936	-0.163714	-0.0407581	-0.330171	-0.0699921	0.0862656	0.0239735	0.254683	0.306156	0.235228	0.344557	+	2.69055	0.00252427	MP46_OCM;MP46_MP41	76	1	1	69.3	0.8	0.8	119.77	0.0056457	1.7947	496570000	12
ACO1	Cytoplasmic aconitate hydratase	P21399;O00408-5;O00408-4;O00408-3;O00408	P21399	0.24292	0.174526	0.198925	0.258512	-0.776323	-0.633408	-0.567904	-0.599722	0.374756	0.382231	0.341267	0.531107	+	7.64798	1.42529e-07	OCM_MP41;MP46_MP41	46	46	45	59.5	59.5	59.5	98.398	0	323.31	7806700000	228
ACO2	Aconitate hydratase, mitochondrial	Q99798	Q99798	0.163828	0.0156574	0.0945034	-0.00794029	0.398991	0.485226	0.495691	0.416964	0.105844	0.171169	0.0322514	0.190758	+	4.36398	7.25224e-05	MP41_OCM;MP41_MP46	54	54	54	71.2	71.2	71.2	85.424	0	323.31	247380000000	1046
ACOT1	Acyl-coenzyme A thioesterase 1	Q86TX2;Q3I5F7	Q86TX2	-1.42559	-1.41737	-1.45724	-1.50191	0.722429	0.873495	0.793102	0.748659	-0.497728	-0.458427	-0.62739	-0.43298	+	10.8155	1.16678e-09	MP46_OCM;MP41_OCM;MP41_MP46	33	33	2	80.3	80.3	5.7	46.277	0	323.31	32540000000	304
ACOT13	Acyl-coenzyme A thioesterase 13;Acyl-coenzyme A thioesterase 13, N-terminally processed	Q9NPJ3;Q9NPJ3-2	Q9NPJ3;Q9NPJ3-2	-0.90789	-1.01626	-0.788576	-1.09654	0.490068	0.610363	0.588594	0.516481	-0.870974	-0.837761	-1.11562	-0.838192	+	7.68662	1.34103e-07	MP41_OCM;MP41_MP46	9	9	9	84.3	84.3	84.3	14.96	0	205.76	11550000000	96
ACOT2	Acyl-coenzyme A thioesterase 2, mitochondrial	P49753;P49753-2;Q8N9L9	P49753;P49753-2	1.46689	1.24713	1.20574	0.943336	2.33572	2.4661	2.25472	2.23163	1.7861	1.83408	1.61998	1.87962	+	4.9562	2.19508e-05	MP46_OCM;MP41_OCM;MP41_MP46	32	1	1	72.3	5	5	53.218	0	57.705	299800000	20
ACOT7	Cytosolic acyl coenzyme A thioester hydrolase	O00154;O00154-6;O00154-7;O00154-5;Q6ZUV0	O00154;O00154-6;O00154-7;O00154-5	0.705845	0.663055	0.654125	0.681923	0.305744	0.374121	0.387094	0.325504	-0.224895	-0.15893	-0.321205	-0.0894871	+	7.45231	2.00073e-07	MP41_MP46;OCM_MP46;OCM_MP41	24	24	2	66.6	66.6	6.8	41.796	0	323.31	54994000000	435
ACOT7	Cytosolic acyl coenzyme A thioester hydrolase	O00154-4;O00154-2;O00154-3	O00154-4;O00154-2;O00154-3	0.273297	0.500324	0.289819	0.557068	-0.511598	-0.416508	-0.0645409	-0.205987	-0.0977268	0.337883	-0.0473957	0.504907	+	2.34687	0.00531825	OCM_MP41	23	1	1	71.6	4.4	4.4	37.419	0.00011467	9.5013	451510000	3
ACOT8	Acyl-coenzyme A thioesterase 8	O14734	O14734	0.702837	0.719816	0.69825	0.614338	-0.10619	0.0293617	0.100164	0.0426998	-0.264967	-0.226364	-0.433443	-0.141426	+	6.40394	1.29555e-06	MP41_MP46;OCM_MP46;OCM_MP41	13	13	13	43.9	43.9	43.9	35.914	0	115.23	1739700000	66
ACOT9	Acyl-coenzyme A thioesterase 9, mitochondrial	Q9Y305-4	Q9Y305-4	0.137625	0.00816345	0.0852795	-0.0173492	0.214785	0.358669	0.308104	0.24452	-0.170433	-0.122433	-0.288578	-0.0877171	+	4.28221	8.54873e-05	OCM_MP46;MP41_MP46;MP41_OCM	27	27	1	67	67	4.2	50.85	0	289.28	16294000000	304
ACOX1	Peroxisomal acyl-coenzyme A oxidase 1	Q15067-2;Q15067	Q15067-2;Q15067	0.127762	0.0279179	0.0703869	-0.0502701	0.700281	0.844187	0.853533	0.775362	-0.043375	-0.00424004	-0.194822	0.0976639	+	6.12597	2.20929e-06	MP41_MP46;MP41_OCM	32	32	5	59.4	59.4	8	74.667	0	323.31	9221100000	190
ACP1	Low molecular weight phosphotyrosine protein phosphatase	P24666-2	P24666-2	0.239252	0.0864592	0.283339	-0.275472	0.112168	-0.0931959	-0.0667458	-0.0696058	0.524716	0.542755	0.393655	0.615413	+	2.57313	0.00325074	MP46_MP41	8	1	1	64.6	15.8	15.8	17.977	0	47.859	153920000	7
ACP1	Low molecular weight phosphotyrosine protein phosphatase	P24666;P24666-3;P24666-4	P24666;P24666-3;P24666-4	0.313921	0.27194	0.254267	0.332043	-0.0265636	0.183643	0.215572	0.168926	0.212727	0.195299	0.0649586	0.343283		0.958988	0.115158		10	10	3	74.7	74.7	25.9	18.042	0	283.32	8638900000	113
ACP2	Lysosomal acid phosphatase	P11117;P11117-2	P11117	-0.515676	-0.556746	-0.566753	-0.572561	0.264757	0.407887	0.396933	0.343283	0.000993729	0.026041	-0.156191	0.0570107	+	7.24268	2.8682e-07	MP46_OCM;MP41_OCM;MP41_MP46	15	15	15	42.1	42.1	42.1	48.344	0	115.42	6276100000	109
ACP5	Tartrate-resistant acid phosphatase type 5	P13686	P13686	-0.266594	-0.333736	-0.282068	-0.373066	-0.664923	-0.587265	-0.5441	-0.636927	0.39992	0.363594	0.247465	0.526392	+	7.13899	3.45592e-07	OCM_MP41;MP46_MP41;MP46_OCM	9	9	9	35.1	35.1	35.1	36.598	0	138.47	6774500000	92
ACP6	Lysophosphatidic acid phosphatase type 6	Q9NPH0;Q9NPH0-2	Q9NPH0;Q9NPH0-2	-0.111395	-0.295355	-0.181581	-0.336355	0.610054	0.797462	0.671942	0.577974	-0.910927	-0.792042	-1.08212	-0.805738	+	7.40092	2.1871e-07	OCM_MP46;MP41_MP46;MP41_OCM	16	16	16	47.4	47.4	47.4	48.886	0	187.49	1105300000	69
ACSF2	Acyl-CoA synthetase family member 2, mitochondrial	Q96CM8-3;Q96CM8;Q96CM8-2;Q96CM8-4	Q96CM8-3;Q96CM8;Q96CM8-2;Q96CM8-4	0.785542	0.705198	0.711948	0.652519	-0.749788	-0.654314	-0.613258	-0.714273	-1.8459	-1.75462	-2.03596	-1.76036	+	10.1958	2.7618e-09	MP41_MP46;OCM_MP46;OCM_MP41	27	27	27	58	58	58	66.798	0	323.31	9430800000	186
ACSF3	Acyl-CoA synthetase family member 3, mitochondrial	Q4G176	Q4G176	-1.46037	-1.57121	-1.50648	-1.56071	0.563549	0.717796	0.678291	0.618397	-0.436398	-0.350826	-0.52426	-0.345179	+	10.5371	1.68153e-09	MP46_OCM;MP41_OCM;MP41_MP46	27	27	27	54.7	54.7	54.7	64.129	0	267.45	8512400000	119
ACSL1	Long-chain-fatty-acid--CoA ligase 1	P33121;P33121-2;Q9ULC5-4;Q9ULC5;Q9ULC5-3;Q9UKU0-7;Q9UKU0-2;Q9UKU0-5;Q9UKU0-3;Q9UKU0;Q9UKU0-9;Q9UKU0-6;Q9UKU0-8;Q9UKU0-1	P33121;P33121-2	-0.642271	-0.713499	-0.669004	-0.712351	0.886335	1.03614	1.02142	0.969374	-0.714569	-0.646505	-0.82428	-0.627554	+	10.1744	2.8243e-09	MP41_MP46;MP41_OCM	44	44	2	66.6	66.6	5.4	77.942	0	323.31	76694000000	587
ACSL3	Long-chain-fatty-acid--CoA ligase 3	O95573	O95573	0.440485	0.323483	0.393408	0.318361	0.382639	0.445623	0.473755	0.458046	-0.457647	-0.36902	-0.566435	-0.346577	+	7.34583	2.41771e-07	OCM_MP46;MP41_MP46	41	41	39	68.2	68.2	66.7	80.419	0	323.31	68428000000	741
ACSL4	Long-chain-fatty-acid--CoA ligase 4	O60488-2;O60488	O60488-2;O60488	0.623499	0.516464	0.573463	0.514227	0.403851	0.52412	0.47427	0.437567	-1.366	-1.28775	-1.5672	-1.19538	+	9.04909	1.53708e-08	MP41_MP46;OCM_MP46	40	38	38	69.6	67.9	67.9	74.435	0	323.31	17073000000	283
ACSS1	Acetyl-coenzyme A synthetase 2-like, mitochondrial	Q9NUB1-2;Q9NUB1;Q9NUB1-3;Q9NUB1-4	Q9NUB1-2;Q9NUB1;Q9NUB1-3;Q9NUB1-4	0.531227	0.477829	0.499214	0.426632	-1.37596	-1.68855	-1.28696	-1.26707	-3.37509	-3.28147	-4.20056	-3.31685	+	7.54063	1.71152e-07	MP41_MP46;OCM_MP46;OCM_MP41	17	17	17	33.6	33.6	33.6	74.626	0	179.35	1246900000	45
ACSS2	Acetyl-coenzyme A synthetase, cytoplasmic	Q9NR19;Q9NR19-2	Q9NR19;Q9NR19-2	0.467125	0.42524	0.44451	0.491236	-0.78117	-0.629448	-0.518553	-0.576487	-0.165386	-0.127861	-0.27561	-0.0901184	+	7.23744	2.8975e-07	MP46_MP41;OCM_MP41;OCM_MP46	21	21	21	38.4	38.4	38.4	78.579	0	187.32	2154600000	73
ACTB	Actin, cytoplasmic 1;Actin, cytoplasmic 1, N-terminally processed	P60709	P60709	1.28994	1.27481	1.25679	1.23145	0.852543	1.01108	0.972376	0.900255	0.888353	0.978428	0.809912	1.08074	+	3.47099	0.000470738	OCM_MP41;OCM_MP46	40	1	1	83.5	4.5	4.5	41.736	0	159.23	28547000000	166
ACTC1;ACTA1;ACTA2;ACTG2	Actin, alpha cardiac muscle 1;Actin, alpha skeletal muscle;Actin, aortic smooth muscle;Actin, gamma-enteric smooth muscle	P68032;P68133;P62736;P63267;P63267-2	P68032;P68133;P62736;P63267;P63267-2	0.387016	0.436481	0.394186	0.391571	0.0652752	0.107824	0.240211	0.176699	0.325186	0.478561	0.262587	0.525827	+	2.49608	0.00384292	MP46_MP41;OCM_MP41	29	10	10	68.4	38.5	38.5	42.019	0	241.39	172140000000	530
ACTG1	Actin, cytoplasmic 2;Actin, cytoplasmic 2, N-terminally processed	P63261	P63261	0.450758	0.086628	0.321379	0.15243	-0.044199	0.191343	-0.167034	-0.195711	0.442297	0.395821	0.291748	0.605654	+	2.24399	0.00666441	MP46_MP41	41	41	2	83.7	83.7	4.8	41.792	0	323.31	1675300000000	4215
ACTL6A	Actin-like protein 6A	O96019;O96019-2;O94805	O96019;O96019-2	0.519413	0.404623	0.42765	0.403572	0.269449	0.384926	0.338694	0.279768	0.428219	0.501356	0.286936	0.458441		1.11126	0.0819113		21	21	21	61.1	61.1	61.1	47.46	0	323.31	16421000000	250
ACTN1	Alpha-actinin-1	P12814;P35609-2;P35609	P12814	0.56596	0.521681	0.527235	0.490902	-0.242714	-0.138535	-0.109409	-0.180466	-0.580471	-0.485928	-0.666868	-0.419327	+	7.62915	1.47786e-07	MP41_MP46;OCM_MP46;OCM_MP41	75	47	1	80.6	57.1	2.5	103.06	0	323.31	200090000000	1300
ACTN4	Alpha-actinin-4	O43707;O43707-2;O43707-3	O43707;O43707-2;O43707-3	0.529282	0.469625	0.488888	0.449984	-0.569763	-0.461843	-0.417128	-0.498528	0.077631	0.14769	-0.0156212	0.194572	+	7.55241	1.67702e-07	MP46_MP41;OCM_MP41;OCM_MP46	90	90	61	82.1	82.1	59.3	104.85	0	323.31	492580000000	2114
ACTR10	Actin-related protein 10	Q9NZ32	Q9NZ32	0.335917	0.291914	0.311491	0.313719	0.00379372	0.0724277	0.197899	0.123228	0.265339	0.343245	0.191004	0.420317	+	2.35064	0.00527619	MP46_MP41;OCM_MP41	18	18	18	53.7	53.7	53.7	46.306	0	147.95	2636200000	86
ACTR1A	Alpha-centractin	P61163	P61163	0.376741	0.224224	0.330025	0.25338	-0.0234089	0.125744	0.0671101	0.0488224	0.319271	0.317352	0.246443	0.548378	+	2.5254	0.00360733	MP46_MP41	23	23	13	70.5	70.5	41.2	42.613	0	323.31	25763000000	253
ACTR1B	Beta-centractin	P42025	P42025	0.9212	0.722622	0.877993	0.718409	-0.46529	-0.334305	-0.332684	-0.394302	0.0011158	0.0569134	-0.0324173	0.242819	+	6.84416	5.84903e-07	MP46_MP41;OCM_MP41;OCM_MP46	21	11	11	69.1	39.6	39.6	42.293	0	243.25	2330400000	63
ACTR2	Actin-related protein 2	P61160;P61160-2	P61160;P61160-2	0.0831966	0.0851536	0.0457191	0.0940781	-0.116913	0.0436745	0.0952663	0.076376	0.101454	0.17301	0.068264	0.263624		0.951985	0.116999		20	20	20	54.3	54.3	54.3	44.76	0	286.01	32705000000	313
ACTR3	Actin-related protein 3	P61158	P61158	0.180819	0.138054	0.157751	0.130444	-0.0301571	0.139267	0.198902	0.10972	0.21347	0.273794	0.207062	0.394489	+	1.48793	0.0353329		32	32	27	81.8	81.8	73.2	47.371	0	323.31	46963000000	450
ACTR5	Actin-related protein 5	Q9H9F9	Q9H9F9	-0.00708199	-0.00802994	-0.0575695	-0.0168972	-0.340824	-0.232386	-0.281925	-0.282412	-0.249489	-0.104385	-0.325861	-0.0609283	+	2.51217	0.00370815	OCM_MP41	13	13	13	30.3	30.3	30.3	68.297	0	84.36	1296600000	38
ACTR6	Actin-related protein 6	Q9GZN1;Q9GZN1-2	Q9GZN1	-0.0110531	0.0173302	-0.0765495	-0.163929	-0.315481	-0.301773	-0.361469	-0.346977	0.248159	0.273069	0.114229	0.378567	+	5.01083	1.9706e-05	OCM_MP41;MP46_MP41;MP46_OCM	12	12	12	42.2	42.2	42.2	45.81	0	143.54	709870000	31
ACTR8	Actin-related protein 8	Q9H981;Q9H981-2;Q9H981-3	Q9H981;Q9H981-2;Q9H981-3	0.0666294	0.0839348	0.129597	0.0545959	0.0930748	0.255754	0.267351	0.201286	0.105202	0.152866	-0.0092411	0.246927		0.839349	0.150568		24	24	24	44.6	44.6	44.6	70.483	0	138.01	1770000000	63
ACY1	Aminoacylase-1	Q03154;Q03154-4;Q03154-2;Q03154-3	Q03154;Q03154-4;Q03154-2;Q03154-3	0.148478	0.0724545	0.0629787	0.121248	0.447706	0.604408	0.583206	0.567904	0.218281	0.204138	0.122328	0.355738	+	4.5014	5.45028e-05	MP41_OCM;MP41_MP46	24	24	24	79.7	79.7	79.7	45.884	0	292.73	14163000000	203
ACYP1	Acylphosphatase-1	P07311;P07311-2	P07311	0.637913	0.55489	0.591074	0.652929	-0.108891	0.0497417	0.0346642	0.0794315	-0.996386	-0.916264	-1.1426	-0.800491	+	7.92414	9.24485e-08	MP41_MP46;OCM_MP46;OCM_MP41	7	7	7	66.7	66.7	66.7	11.261	0.00012853	24.627	1284800000	27
ADA	Adenosine deaminase	P00813	P00813	-0.169487	-0.182974	-0.212217	-0.088356	0.0976906	0.252371	0.354784	0.372419	0.194088	0.280958	0.186657	0.334324	+	3.98509	0.000158422	MP46_OCM;MP41_OCM	16	16	16	42.1	42.1	42.1	40.764	0	66.827	2009600000	59
ADAM10	Disintegrin and metalloproteinase domain-containing protein 10	O14672;O14672-2	O14672;O14672-2	-0.104845	-0.123016	-0.155865	-0.197218	-0.381008	-0.371548	-0.267403	-0.325066	0.418348	0.488562	0.321896	0.505356	+	7.15372	3.35886e-07	OCM_MP41;MP46_MP41;MP46_OCM	39	39	39	57.6	57.6	57.6	84.141	0	323.31	16511000000	276
ADAM15	Disintegrin and metalloproteinase domain-containing protein 15	Q13444-8;Q13444-2;Q13444-7;Q13444-6;Q13444-12;Q13444-5;Q13444-4;Q13444-3;Q13444;Q13444-9;Q13444-11;Q13444-13	Q13444-8;Q13444-2;Q13444-7;Q13444-6;Q13444-12;Q13444-5;Q13444-4;Q13444-3;Q13444;Q13444-9;Q13444-11;Q13444-13	0.187284	0.168688	0.15028	0.118994	-0.209486	-0.119101	-0.0294189	-0.122555	-0.327173	-0.28581	-0.530612	-0.394485	+	4.85478	2.68811e-05	MP41_MP46;OCM_MP46;OCM_MP41	13	13	1	22.7	22.7	1.9	86.139	0	101.14	819450000	41
ADAM17	Disintegrin and metalloproteinase domain-containing protein 17	P78536;P78536-2	P78536;P78536-2	-0.0363312	-0.0439644	-0.0797882	-0.0865097	-0.25281	-0.254576	-0.129442	-0.238123	0.484383	0.53981	0.351828	0.586365	+	6.40292	1.29753e-06	MP46_MP41;MP46_OCM	30	30	30	44.9	44.9	44.9	93.02	0	322.53	3164800000	116
ADAM23	Disintegrin and metalloproteinase domain-containing protein 23	O75077;O75077-2;O75077-3	O75077;O75077-2;O75077-3	-2.43743	-2.42439	-2.52883	-2.51361	-0.679609	-0.545168	-0.45904	-0.556679	1.22146	1.24692	1.06603	1.33557	+	11.641	4.06567e-10	MP41_OCM;MP46_OCM;MP46_MP41	18	18	18	33.2	33.2	33.2	91.925	0	323.31	1455700000	53
ADAM9	Disintegrin and metalloproteinase domain-containing protein 9	Q13443;Q13443-2	Q13443;Q13443-2	0.530716	0.511663	0.49925	0.410515	-0.288227	-0.303139	-0.181423	-0.252459	-0.617949	-0.525465	-0.748556	-0.50415	+	7.49747	1.83937e-07	MP41_MP46;OCM_MP46;OCM_MP41	31	31	31	45.2	45.2	45.2	90.555	0	260.63	3628500000	120
ADAMTS15	A disintegrin and metalloproteinase with thrombospondin motifs 15	Q8TE58	Q8TE58	0.150496	0.135323	0.228024	0.054286	0.206423	0.00864029	0.308001	0.313286	0.223146	0.545482	0.316724	0.428629		1.238	0.0616978		3	3	3	3.4	3.4	3.4	103.29	0.00073229	2.8497	1697000000	12
ADAR	Double-stranded RNA-specific adenosine deaminase	P55265-4;P55265;P55265-5	P55265-4;P55265;P55265-5	0.0318203	-0.0601425	-0.0366192	-0.0834141	0.212524	0.311262	0.30821	0.258646	0.0431862	0.126387	-0.0559978	0.148371	+	3.50207	0.000440703	MP41_OCM;MP41_MP46	74	74	7	59.5	59.5	3.9	140.84	0	323.31	80016000000	727
ADARB1	Double-stranded RNA-specific editase 1	P78563-2;P78563-4;P78563-6	P78563-2;P78563-4;P78563-6	-1.03415	-1.09012	-1.03963	-1.1077	-0.927034	-0.931746	-0.825329	-0.866991	0.749855	0.770504	0.64366	0.847849	+	10.7463	1.23747e-09	MP41_OCM;MP46_OCM;MP46_MP41	35	35	1	63.3	63.3	2.9	76.632	0	323.31	4629400000	119
ADAT2	tRNA-specific adenosine deaminase 2	Q7Z6V5-2;Q7Z6V5	Q7Z6V5-2;Q7Z6V5	0.662176	0.759232	0.692127	0.737861	0.557663	0.627662	0.684164	0.675737	0.125857	0.235031	0.109576	0.393736	+	4.40121	6.71029e-05	MP41_MP46;OCM_MP46	2	2	2	11.8	11.8	11.8	16.099	0.00010775	4.3858	112690000	11
ADAT3	Probable inactive tRNA-specific adenosine deaminase-like protein 3	Q96EY9	Q96EY9	-1.04021	-1.05003	-1.11026	-1.12657	1.06603	1.03865	1.25502	1.44272	-0.488346	-0.316956	-0.409235	-0.24082	+	8.4493	3.80007e-08	MP46_OCM;MP41_OCM;MP41_MP46	4	4	4	16.8	16.8	16.8	38.07	0.0001171	11.483	63119000	4
ADCK1	Uncharacterized aarF domain-containing protein kinase 1	Q86TW2;Q86TW2-2;Q86TW2-3	Q86TW2;Q86TW2-2;Q86TW2-3	-0.410711	-0.347836	-0.415805	-0.518227	0.205475	0.233047	0.306149	0.216364	0.0735092	0.11628	-0.0599365	0.131168	+	6.09339	2.3551e-06	MP46_OCM;MP41_OCM	7	7	7	23.8	23.8	23.8	60.577	0	129.48	316870000	17
ADCK2	Uncharacterized aarF domain-containing protein kinase 2	Q7Z695	Q7Z695	-0.12114	0.098093	-0.208181	-0.0636311	-0.708893	-0.466279	-0.389916	-0.382992	0.724229	0.738246	0.671101	0.776001	+	6.3139	1.54354e-06	OCM_MP41;MP46_MP41;MP46_OCM	4	4	4	7.5	7.5	7.5	68.981	0.00011446	9.2785	289890000	7
ADCK3	Atypical kinase ADCK3, mitochondrial	Q8NI60;Q8NI60-3;Q8NI60-4;Q8NI60-2	Q8NI60;Q8NI60-3;Q8NI60-4	-0.295048	-0.347542	-0.337412	-0.419987	0.139244	0.204821	0.193874	0.095459	0.0319309	0.0510445	-0.10771	0.0995636	+	5.28554	1.14481e-05	MP46_OCM;MP41_OCM	19	19	19	36.8	36.8	36.8	71.949	0	317.73	4292600000	132
ADCK4	AarF domain-containing protein kinase 4	Q96D53;Q96D53-2	Q96D53;Q96D53-2	-0.363026	-0.436255	-0.442949	-0.472708	0.106812	0.232016	0.210894	0.159382	0.190737	0.24925	0.0709305	0.295355	+	6.21856	1.85198e-06	MP41_OCM;MP46_OCM	25	25	25	57.9	57.9	57.9	60.069	0	323.31	5836600000	131
ADCK5	Uncharacterized aarF domain-containing protein kinase 5	Q3MIX3	Q3MIX3	-0.186172	-0.222748	-0.193572	-0.308327	-0.0834436	0.0726833	0.0883389	-0.0311136	0.465797	0.549809	0.327164	0.515236	+	5.63458	5.74593e-06	MP41_OCM;MP46_OCM;MP46_MP41	16	16	16	36.2	36.2	36.2	65.827	0	143.04	717890000	27
ADCY3	Adenylate cyclase type 3	O60266;O60266-2	O60266;O60266-2	0.645922	0.653927	0.603058	0.490942	-0.925554	-0.953279	-0.788475	-0.782487	-0.40704	-0.268955	-0.343277	-0.29882	+	8.69117	2.54416e-08	MP46_MP41;OCM_MP41;OCM_MP46	10	10	10	12.2	12.2	12.2	128.96	0	84.888	273180000	11
ADCY6	Adenylate cyclase type 6	O43306-2;O43306	O43306-2;O43306	-0.313372	-0.23531	-0.297462	-0.301395	0.310503	0.414492	0.432917	0.363106	1.44524	1.48835	1.43223	1.30164	+	10.192	2.77149e-09	MP41_OCM;MP46_OCM;MP46_MP41	26	26	21	26.5	26.5	22.7	124.86	0	183.48	1555600000	42
ADCY9	Adenylate cyclase type 9	O60503	O60503	-0.373655	-0.31725	-0.411804	-0.403538	0.328653	0.359297	0.382942	0.342487	0.069273	0.0946808	-0.0569305	0.214699	+	6.33173	1.49103e-06	MP46_OCM;MP41_OCM;MP41_MP46	27	27	27	23.5	23.5	23.5	150.7	0	220.91	747770000	37
ADD1	Alpha-adducin	P35611-3;P35611;P35611-6;P35611-2;P35611-4;P35611-5;P35612-2;P35612-8;P35612-9;P35612-4;P35612-3	P35611-3;P35611;P35611-6;P35611-2;P35611-4;P35611-5	0.462721	0.43902	0.429529	0.427305	-0.0606861	0.0150661	0.0850048	0.0584373	-0.352524	-0.222261	-0.357796	-0.136749	+	6.06491	2.48006e-06	MP41_MP46;OCM_MP46;OCM_MP41	40	40	37	53.4	53.4	51.2	84.302	0	323.31	6353500000	130
ADD3	Gamma-adducin	Q9UEY8-2	Q9UEY8-2	0.527637	0.381374	0.514656	0.382652	-1.26535	-1.14786	-1.09157	-1.21216	-0.940792	-0.909419	-0.977193	-0.822158	+	9.42041	8.43921e-09	MP46_MP41;OCM_MP41;OCM_MP46	37	1	1	57.1	1.9	1.9	75.67	0.00011094	6.3892	392950000	7
ADD3	Gamma-adducin	Q9UEY8	Q9UEY8	0.206577	0.120125	0.165131	0.133259	-0.239693	-0.115204	-0.0772209	-0.131741	-0.896572	-0.848413	-0.990091	-0.775341	+	7.77069	1.16877e-07	MP41_MP46;OCM_MP46;OCM_MP41	38	36	2	59.1	57.8	6.4	79.154	0	323.31	4847900000	81
ADH5	Alcohol dehydrogenase class-3	P11766	P11766	0.306988	0.272671	0.257347	0.352327	0.111958	0.312195	0.333632	0.264772	-0.203732	-0.159264	-0.254461	-0.0399075	+	4.4244	6.39817e-05	MP41_MP46;OCM_MP46	20	20	20	53.7	53.7	53.7	39.724	0	251.27	38939000000	308
ADI1	1,2-dihydroxy-3-keto-5-methylthiopentene dioxygenase	Q9BV57;Q9BV57-2	Q9BV57;Q9BV57-2	0.517599	0.552042	0.499744	0.547644	-0.6154	-0.535677	-0.41346	-0.409763	-0.0820312	-0.00905418	-0.0887508	0.106707	+	7.10857	3.64327e-07	MP46_MP41;OCM_MP41;OCM_MP46	13	13	13	74.9	74.9	74.9	21.498	0	100.05	6677600000	108
ADIPOR1	Adiponectin receptor protein 1	Q96A54	Q96A54	-0.64419	-0.647236	-0.620832	-0.565666	-0.301338	-0.191858	-0.0462227	-0.146341	0.182039	0.223192	0.101503	0.308592	+	6.17712	2.00411e-06	MP41_OCM;MP46_OCM;MP46_MP41	9	9	9	27.7	27.7	27.7	42.615	0	61.762	3766200000	52
ADK	Adenosine kinase	P55263;P55263-2;P55263-3;P55263-4	P55263;P55263-2;P55263-3;P55263-4	0.773312	0.752544	0.716326	0.84458	-0.046917	0.0977306	0.226299	0.145742	-0.662945	-0.570501	-0.768631	-0.526735	+	7.59323	1.55921e-07	MP41_MP46;OCM_MP46;OCM_MP41	24	24	24	74.6	74.6	74.6	40.545	0	323.31	4301500000	134
ADNP	Activity-dependent neuroprotector homeobox protein	Q9H2P0	Q9H2P0	0.171947	0.0690842	0.0785885	0.0191479	0.207127	0.308996	0.301544	0.234098	0.188097	0.236568	0.0752087	0.285183	+	1.77087	0.0188727		64	64	64	68.1	68.1	68.1	123.56	0	323.31	27493000000	499
ADO	2-aminoethanethiol dioxygenase	Q96SZ5	Q96SZ5	0.1387	0.0986652	0.075264	0.162237	-0.196497	0.0112038	0.0449619	-0.0671463	-0.0439205	0.0579014	-0.0962505	0.0898838	+	1.34112	0.0490666		12	12	12	58.1	58.1	58.1	29.751	0	60.911	2779800000	47
ADPGK	ADP-dependent glucokinase	Q9BRR6-2;Q9BRR6;Q9BRR6-3;Q9BRR6-5;Q9BRR6-4;Q9BRR6-6	Q9BRR6-2;Q9BRR6	0.434145	0.217476	0.344105	0.231161	-0.0939293	-0.0386086	-0.0115852	-0.055687	-0.214125	-0.134081	-0.359608	-0.118464	+	4.24057	9.3356e-05	OCM_MP46;OCM_MP41	13	13	13	40.3	40.3	40.3	53.96	0	214.45	4916100000	95
ADPRHL2	Poly(ADP-ribose) glycohydrolase ARH3	Q9NX46	Q9NX46	-0.127794	-0.154861	-0.128534	-0.0755672	-0.0780735	0.042944	0.120268	0.0708008	0.270151	0.327604	0.238831	0.396421	+	4.62565	4.24554e-05	MP46_OCM;MP46_MP41	15	15	15	44.9	44.9	44.9	38.946	0	215.19	1858000000	66
ADRBK1	Beta-adrenergic receptor kinase 1	P25098	P25098	0.0434513	0.0365334	0.00494385	0.0583115	0.135063	0.274939	0.3223	0.298691	0.359591	0.386812	0.233183	0.504679	+	3.09819	0.00104552	MP41_OCM;MP46_OCM	22	17	17	37.7	31.3	31.3	79.573	0	155.71	1247500000	36
ADRBK2	Beta-adrenergic receptor kinase 2	P35626	P35626	-0.245424	-0.308353	-0.367559	-0.296883	0.286779	0.434107	0.451344	0.388458	0.523121	0.53083	0.385565	0.582333	+	6.94977	4.79898e-07	MP41_OCM;MP46_OCM	25	25	20	37.6	37.6	31.2	79.709	0	145.24	1994100000	59
ADRM1	Proteasomal ubiquitin receptor ADRM1	Q16186	Q16186	0.182285	0.161308	0.177502	0.156128	0.140276	0.242353	0.26977	0.224005	0.128382	0.208773	0.0726261	0.27627		0.335407	0.468083		18	18	18	37.6	37.6	37.6	42.153	0	189.86	15051000000	191
ADSL	Adenylosuccinate lyase	P30566;P30566-2	P30566;P30566-2	0.251951	0.136776	0.186474	0.25251	-0.514927	-0.35438	-0.307467	-0.36989	0.571575	0.622541	0.53776	0.748537	+	6.98433	4.51203e-07	OCM_MP41;MP46_MP41;MP46_OCM	33	33	33	69.2	69.2	69.2	54.889	0	323.31	16629000000	275
ADSS	Adenylosuccinate synthetase isozyme 2	P30520	P30520	0.561003	0.496363	0.518749	0.614098	-0.0991821	0.112019	0.127825	0.113937	-0.365763	-0.305368	-0.446472	-0.189165	+	5.90023	3.42355e-06	MP41_MP46;OCM_MP46;OCM_MP41	25	25	23	56.4	56.4	51.8	50.097	0	323.31	12509000000	197
AEBP1	Adipocyte enhancer-binding protein 1	Q8IUX7	Q8IUX7	0.156164	0.172079	0.119268	0.0579205	-1.99634	-1.93512	-1.98828	-1.94411	0.2327	0.344702	0.173117	0.405571	+	11.0776	8.26959e-10	OCM_MP41;MP46_MP41	20	20	9	24.6	24.6	10.4	130.93	0	277.56	728530000	32
AEBP2	Zinc finger protein AEBP2	Q6ZN18;Q6ZN18-2;Q6ZN18-3	Q6ZN18;Q6ZN18-2;Q6ZN18-3	0.0504055	-0.100002	-0.0876369	-0.103591	0.336702	0.35393	0.397953	0.325882	0.0215416	0.124519	-0.0651932	0.0172386	+	4.71656	3.5388e-05	MP41_OCM;MP41_MP46	13	13	13	34	34	34	54.466	0	169.21	287540000	17
AFAP1	Actin filament-associated protein 1	Q8N556;Q8N556-2	Q8N556;Q8N556-2	0.394627	0.29274	0.364939	0.262577	-0.234285	-0.0441284	-0.0561771	-0.124336	-0.0438595	0.129078	-0.206047	0.210609	+	2.70873	0.00242391	OCM_MP41	23	22	22	37.3	36.3	36.3	80.724	0	206.35	800640000	32
AFAP1L1	Actin filament-associated protein 1-like 1	Q8TED9;Q8TED9-2;Q8TED9-4;Q8TED9-3	Q8TED9;Q8TED9-2;Q8TED9-4	0.803431	0.764978	0.744141	0.725771	-1.14267	-1.08874	-0.982133	-0.980082	-2.44925	-2.51671	-3.02596	-2.56198	+	9.03388	1.56139e-08	MP41_MP46;OCM_MP46;OCM_MP41	32	32	31	50.7	50.7	49.7	86.431	0	323.31	1336600000	47
AFF1	AF4/FMR2 family member 1	P51825-2;P51825-3;P51825	P51825-2;P51825-3;P51825	0.139698	0.148741	0.0963936	0.100176	-0.550522	-0.464937	-0.480658	-0.533911	-0.681515	-0.749124	-1.20877	-0.724331	+	4.69551	3.69058e-05	OCM_MP46;OCM_MP41	19	19	19	18.1	18.1	18.1	132.38	0	80.458	360700000	30
AFF4	AF4/FMR2 family member 4	Q9UHB7;Q9UHB7-2;Q9UHB7-3	Q9UHB7;Q9UHB7-2	-0.290071	-0.314486	-0.325296	-0.433527	0.0803642	0.141939	0.169416	0.089241	0.165636	0.223068	0.0182915	0.22974	+	5.20036	1.34967e-05	MP41_OCM;MP46_OCM	42	42	42	38.8	38.8	38.8	127.46	0	323.31	2769300000	80
AFG3L2	AFG3-like protein 2	Q9Y4W6	Q9Y4W6	-0.551105	-0.587532	-0.566116	-0.614899	0.112551	0.225801	0.254623	0.182777	0.288742	0.367624	0.207819	0.357553	+	8.08824	7.00786e-08	MP41_OCM;MP46_OCM	56	55	55	64.4	63.4	63.4	88.583	0	323.31	111690000000	706
AFTPH	Aftiphilin	Q6ULP2-8;Q6ULP2-6;Q6ULP2;Q6ULP2-9;Q6ULP2-7	Q6ULP2-8;Q6ULP2-6;Q6ULP2;Q6ULP2-9;Q6ULP2-7	0.323	0.292002	0.217648	0.270567	0.203154	0.293449	0.354548	0.270983	0.125414	0.179171	0.00312424	0.236679	+	1.48385	0.0356518		18	18	18	23.8	23.8	23.8	99.37	0	109.77	579280000	28
AGA	N(4)-(beta-N-acetylglucosaminyl)-L-asparaginase;Glycosylasparaginase alpha chain;Glycosylasparaginase beta chain	P20933	P20933	0.951611	0.885352	0.91428	0.973255	0.628729	0.471081	0.625582	0.581064	-0.376457	-0.486219	-0.671413	-0.276338	+	7.19587	3.12453e-07	MP41_MP46;OCM_MP46;OCM_MP41	10	10	10	32.7	32.7	32.7	37.208	0	55.881	541770000	19
AGAP1	Arf-GAP with GTPase, ANK repeat and PH domain-containing protein 1	Q9UPQ3-2;Q9UPQ3;Q9UPQ3-3;A6NIR3	Q9UPQ3-2;Q9UPQ3	-0.123533	-0.0901604	-0.107336	-0.184839	-0.328825	-0.280647	-0.144573	-0.259983	0.063427	0.133682	-0.045517	0.0939236	+	3.46243	0.00047927	MP46_MP41;MP46_OCM	22	20	18	32.6	29.6	26.2	89.065	0	82.765	733540000	35
AGAP3	Arf-GAP with GTPase, ANK repeat and PH domain-containing protein 3	Q96P47;Q96P47-2;Q96P47-4;Q96P47-5;Q96P47-3;Q96P47-6	Q96P47;Q96P47-2;Q96P47-4;Q96P47-5	-0.117102	-0.105747	-0.176987	-0.167431	-0.109068	0.0165195	0.111504	0.0348034	-0.240885	-0.138264	-0.345394	-0.151188	+	2.137	0.00841339	MP41_MP46	22	22	20	30.7	30.7	28	95.043	0	238.93	2817600000	74
AGFG1	Arf-GAP domain and FG repeat-containing protein 1	P52594-2;P52594-3;P52594;P52594-4	P52594-2;P52594-3;P52594;P52594-4	0.177862	0.164633	0.159138	0.17137	0.369089	0.474106	0.53323	0.490524	0.251236	0.350409	0.227564	0.435053	+	3.23246	0.000783	MP41_OCM	17	17	16	37.9	37.9	36.6	54.181	0	254.13	5509200000	101
AGFG2	Arf-GAP domain and FG repeat-containing protein 2	O95081;O95081-2	O95081;O95081-2	0.499027	0.515955	0.451698	0.666748	-0.573429	-0.37922	-0.301696	-0.31139	-0.0085535	0.0528784	-0.0664196	0.170763	+	5.5806	6.37304e-06	MP46_MP41;OCM_MP41;OCM_MP46	7	6	6	13.5	12.1	12.1	48.962	0.00011643	10.875	276410000	21
AGGF1	Angiogenic factor with G patch and FHA domains 1	Q8N302;Q8N302-2;Q8N302-3	Q8N302	-0.0948029	0.0496778	-0.0837126	0.0184603	0.5882	0.582558	0.735439	0.734245	0.0478964	0.344681	0.0926428	0.111999	+	4.887	2.52499e-05	MP41_OCM;MP41_MP46	11	11	11	19	19	19	80.976	0	157.9	850820000	14
AGK	Acylglycerol kinase, mitochondrial	Q53H12;Q53H12-2	Q53H12	0.365381	0.163261	0.25602	0.153248	0.151623	0.261501	0.126783	0.0759296	-0.250145	-0.241066	-0.407454	-0.16411	+	4.1383	0.000115313	MP41_MP46;OCM_MP46	33	33	33	72	72	72	47.137	0	323.31	37507000000	396
AGL	Glycogen debranching enzyme;4-alpha-glucanotransferase;Amylo-alpha-1,6-glucosidase	P35573;P35573-2;P35573-3	P35573;P35573-2;P35573-3	0.486036	0.446957	0.465694	0.488598	-0.111677	0.0333233	0.0999889	0.0691242	-0.627008	-0.501442	-0.69273	-0.447796	+	6.90553	5.22346e-07	MP41_MP46;OCM_MP46;OCM_MP41	70	70	70	57.9	57.9	57.9	174.76	0	323.31	6039200000	218
AGO1	Protein argonaute-1	Q9UL18;Q9HCK5	Q9UL18	0.0393009	0.0680962	-0.0811214	-0.000725746	0.359735	0.473446	0.458076	0.476685	-0.317699	-0.125819	-0.491677	-0.128499	+	4.49011	5.57259e-05	MP41_MP46;MP41_OCM	21	13	9	32.4	22.8	16.6	97.213	0	92.574	514540000	25
AGO2	Protein argonaute-2	Q9UKV8;Q9UKV8-2	Q9UKV8;Q9UKV8-2	-0.0600681	-0.0419331	-0.107153	-0.0911579	0.045435	0.185966	0.25766	0.176983	0.141813	0.232546	0.0707073	0.272917	+	2.82004	0.00190384	MP41_OCM;MP46_OCM	48	48	39	71.7	71.7	59.3	97.207	0	323.31	9468800000	253
AGO3	Protein argonaute-3	Q9H9G7;Q9H9G7-2	Q9H9G7;Q9H9G7-2	0.113946	0.119318	0.141617	0.0183516	-0.0587339	0.0990906	0.047287	-0.00178528	0.0875387	0.0272999	-0.192351	0.216474		0.226055	0.599659		16	5	5	26	9.4	9.4	97.359	0.00011525	10.081	128340000	5
AGPAT1	1-acyl-sn-glycerol-3-phosphate acyltransferase alpha	Q99943	Q99943	-0.627348	-0.79137	-0.693764	-0.746723	0.246944	0.336227	0.356401	0.335131	0.0583916	0.132011	-0.0389557	0.164673	+	7.69267	1.33057e-07	MP46_OCM;MP41_OCM;MP41_MP46	11	11	11	36.4	36.4	36.4	31.716	0	129.82	6813100000	76
AGPAT2	1-acyl-sn-glycerol-3-phosphate acyltransferase beta	O15120;O15120-2	O15120;O15120-2	-0.225349	-0.419741	-0.315594	-0.466961	0.0287533	0.190523	0.0524693	0.0553665	-0.100124	-0.0145779	-0.300024	-0.00587463	+	2.98762	0.00132501	MP41_OCM	10	10	10	40.6	40.6	40.6	30.914	0	101.18	1660400000	59
AGPAT3	1-acyl-sn-glycerol-3-phosphate acyltransferase gamma	Q9NRZ7-2;Q9NRZ7;Q9NRZ7-3	Q9NRZ7-2;Q9NRZ7;Q9NRZ7-3	-0.847088	-1.02965	-0.919603	-1.05507	-0.0942669	0.022459	0.134201	0.0779953	0.265486	0.335609	0.178879	0.348867	+	7.53774	1.7178e-07	MP41_OCM;MP46_OCM	12	12	12	30.6	30.6	30.6	36.271	0.00012749	23.317	2488000000	51
AGPAT5	1-acyl-sn-glycerol-3-phosphate acyltransferase epsilon	Q9NUQ2	Q9NUQ2	0.581169	0.543585	0.564842	0.510267	0.602167	0.713274	0.728912	0.660103	-0.543159	-0.486	-0.731186	-0.458057	+	8.13344	6.47635e-08	OCM_MP46;MP41_MP46	13	13	13	37.6	37.6	37.6	42.072	0	80.615	2743700000	84
AGPAT6	Glycerol-3-phosphate acyltransferase 4	Q86UL3	Q86UL3	0.414303	0.357098	0.355026	0.31179	0.436577	0.570787	0.683969	0.640753	-0.530514	-0.422548	-0.635843	-0.415384	+	7.05292	4.02749e-07	OCM_MP46;MP41_MP46	20	20	18	43.6	43.6	41.7	52.07	0	259.19	6491600000	129
AGPAT9	Glycerol-3-phosphate acyltransferase 3	Q53EU6	Q53EU6	0.98831	0.84367	0.945683	0.820299	-0.359053	-0.371428	-0.31682	-0.386456	-1.79603	-1.76347	-2.0433	-1.64427	+	9.65044	5.87549e-09	MP41_MP46;OCM_MP46;OCM_MP41	18	16	16	40.3	38.2	38.2	48.705	0	103.47	1344100000	43
AGPS	Alkyldihydroxyacetonephosphate synthase, peroxisomal	O00116	O00116	0.177469	0.0923195	0.138441	0.0874939	-0.0357838	0.0927467	0.110317	0.0697041	0.560331	0.619062	0.444672	0.636894	+	5.3994	9.10469e-06	MP46_MP41;MP46_OCM	33	33	33	68.8	68.8	68.8	72.911	0	323.31	15665000000	273
AGRN	Agrin;Agrin N-terminal 110 kDa subunit;Agrin C-terminal 110 kDa subunit;Agrin C-terminal 90 kDa fragment;Agrin C-terminal 22 kDa fragment	O00468-6;O00468-3;O00468-7;O00468-5;O00468-4;O00468;O00468-2	O00468-6;O00468-3;O00468-7;O00468-5;O00468-4;O00468;O00468-2	0.310318	0.254049	0.230398	0.175653	-0.463791	-0.415285	-0.249592	-0.33609	0.135439	0.188061	0.00870705	0.213026	+	5.2861	1.14399e-05	MP46_MP41;OCM_MP41	50	50	50	34.6	34.6	34.6	214.84	0	323.31	3014200000	134
AGTPBP1	Cytosolic carboxypeptidase 1	Q9UPW5-2;Q9UPW5;Q9UPW5-3	Q9UPW5-2;Q9UPW5;Q9UPW5-3	0.286887	0.403588	0.347778	0.355418	2.27051	2.40584	2.7495	2.42815	1.05238	1.44935	0.806517	0.544728	+	5.59198	6.2311e-06	MP41_OCM;MP41_MP46	5	5	5	4.4	4.4	4.4	133.86	0.00011343	8.2625	95011000	5
AGTRAP	Type-1 angiotensin II receptor-associated protein	Q6RW13-2	Q6RW13-2	-0.150227	-0.118809	-0.287148	-0.235495	0.166611	0.295956	0.238396	0.140947	0.0179615	0.059927	-0.0658474	0.0375137	+	4.29055	8.39986e-05	MP46_OCM;MP41_OCM;MP41_MP46	3	3	1	26.3	26.3	6.6	16.669	0	42.819	2220400000	23
AGTRAP	Type-1 angiotensin II receptor-associated protein	Q6RW13	Q6RW13	-0.0620451	-0.102029	0.0874319	-0.0627737	0.0824585	0.168772	0.18078	0.222342	0.0348978	0.150841	0.0353203	0.348773	+	1.33434	0.0497987		3	1	1	29.6	10.7	10.7	17.419	0.00012191	16.706	250660000	4
AHCTF1	Protein ELYS	Q8WYP5;Q8WYP5-3;Q8WYP5-2	Q8WYP5;Q8WYP5-3;Q8WYP5-2	0.0587997	-0.0263309	0.00056839	-0.0435314	0.267197	0.340073	0.399435	0.35652	-0.152271	-0.016386	-0.208176	0.0256004	+	4.28591	8.48663e-05	MP41_MP46;MP41_OCM	97	97	97	53.3	53.3	53.3	252.5	0	323.31	11348000000	323
AHCY	Adenosylhomocysteinase	P23526;P23526-2	P23526;P23526-2	0.287083	0.239872	0.269258	0.356178	-0.141933	0.0543633	0.0732994	0.036644	0.29775	0.327526	0.257545	0.459805	+	3.2381	0.000773276	OCM_MP41;MP46_MP41	32	32	32	60.6	60.6	60.6	47.716	0	323.31	140790000000	650
AHCYL1	Putative adenosylhomocysteinase 2	O43865;O43865-2	O43865;O43865-2	0.148994	0.109554	0.129993	0.110147	0.0861473	0.23329	0.258278	0.153677	-0.208075	-0.175091	-0.293228	-0.0746574	+	4.1182	0.000120054	OCM_MP46;MP41_MP46	28	28	14	55.8	55.8	34	58.951	0	306.26	14661000000	196
AHCYL2	Putative adenosylhomocysteinase 3	Q96HN2-2	Q96HN2-2	-0.0568047	-0.0166454	0.00272179	-0.0366898	0.01511	0.136557	0.156248	0.0882187	-0.17375	-0.0343094	-0.209265	-0.0193062	+	2.21744	0.00706163	MP41_MP46	28	14	2	48.5	29.5	1.3	66.592	0	157.22	1463600000	38
AHDC1	AT-hook DNA-binding motif-containing protein 1	Q5TGY3	Q5TGY3	0.0445747	0.159199	0.0385895	-0.0089035	-0.482901	-0.434561	-0.26222	-0.37125	-0.0154095	0.0677071	-0.111387	0.0708179	+	4.13655	0.000115685	MP46_MP41;OCM_MP41	30	30	30	30.6	30.6	30.6	168.35	0	323.31	598970000	36
AHNAK	Neuroblast differentiation-associated protein AHNAK	Q09666;Q09666-2	Q09666	0.755756	0.665056	0.702446	0.645298	-2.14986	-2.14887	-1.96543	-2.04152	-1.3952	-1.29551	-1.52455	-1.24153	+	10.485	1.76688e-09	MP46_MP41;OCM_MP41;OCM_MP46	342	342	339	76.4	76.4	75.9	629.09	0	323.31	275430000000	2637
AHNAK2	Protein AHNAK2	Q8IVF2;Q8IVF2-3;Q8IVF2-2	Q8IVF2;Q8IVF2-3	-1.19073	-1.15845	-1.24578	-1.24188	0.458817	0.542953	0.587933	0.532583	-1.66971	-1.5945	-1.76537	-1.57687	+	11.1237	8.26959e-10	OCM_MP46;MP41_MP46;MP41_OCM	112	110	110	40	39.3	39.3	616.62	0	323.31	5943500000	210
AHR	Aryl hydrocarbon receptor	P35869	P35869	0.497364	0.433512	0.451897	0.418718	-0.292707	-0.260456	-0.296787	-0.268179	0.188993	0.185637	-0.00294685	0.372119	+	5.36945	9.68229e-06	MP46_MP41;OCM_MP41;OCM_MP46	6	6	6	8.6	8.6	8.6	96.146	0	33.876	355440000	14
AHSA1	Activator of 90 kDa heat shock protein ATPase homolog 1	O95433;O95433-2	O95433;O95433-2	0.270678	0.188663	0.223755	0.291473	0.475517	0.694395	0.681513	0.652689	0.0744343	0.0818558	0.0137157	0.248142	+	4.4199	6.45785e-05	MP41_MP46;MP41_OCM	25	25	25	81.1	81.1	81.1	38.274	0	323.31	38253000000	356
AIDA	Axin interactor, dorsalization-associated protein	Q96BJ3;Q96BJ3-3;Q96BJ3-2	Q96BJ3;Q96BJ3-3	0.510273	0.519751	0.504065	0.454956	-0.193115	-0.213629	0.105158	0.0597744	0.239506	0.321461	0.209175	0.416134	+	3.72826	0.000272119	MP46_MP41;OCM_MP41	21	21	21	71.2	71.2	71.2	35.023	0	323.31	2522500000	83
AIF1L	Allograft inflammatory factor 1-like	Q9BQI0;Q9BQI0-3;Q9BQI0-2;Q9BQI0-4	Q9BQI0;Q9BQI0-3;Q9BQI0-2;Q9BQI0-4	-1.64168	-1.54244	-1.70437	-1.51752	0.20224	0.36957	0.410988	0.381294	0.677717	0.76787	0.642662	0.781969	+	10.3255	2.27276e-09	MP41_OCM;MP46_OCM;MP46_MP41	10	10	10	64.7	64.7	64.7	17.068	0	159.04	1712100000	42
AIFM1	Apoptosis-inducing factor 1, mitochondrial	O95831-3;O95831;O95831-4;O95831-2;O95831-5	O95831-3;O95831;O95831-4	-0.297289	-0.368046	-0.361925	-0.426991	0.635422	0.742636	0.724443	0.654554	-0.0886288	-0.0281315	-0.20442	-0.0246868	+	8.13058	6.51191e-08	MP46_OCM;MP41_OCM;MP41_MP46	38	38	38	64.9	64.9	64.9	66.294	0	323.31	109340000000	700
AIFM2	Apoptosis-inducing factor 2	Q9BRQ8;Q9BRQ8-2	Q9BRQ8;Q9BRQ8-2	0.519823	0.507853	0.495218	0.457361	0.324078	0.437729	0.474041	0.427212	-0.394258	-0.269796	-0.448771	-0.227497	+	7.04711	4.06765e-07	MP41_MP46;OCM_MP46	20	20	20	64.6	64.6	64.6	40.526	0	234.36	10122000000	157
AIM1	Absent in melanoma 1 protein	Q9Y4K1;Q9Y4K1-2	Q9Y4K1	0.822577	0.733498	0.800562	0.723177	-1.90219	-2.02001	-1.67173	-1.74877	-4.23082	-3.82678	-4.62161	-4.07615	+	9.35973	9.19218e-09	MP41_MP46;OCM_MP46;OCM_MP41	47	47	47	38.2	38.2	38.2	188.67	0	323.31	2435500000	81
AIMP1	Aminoacyl tRNA synthase complex-interacting multifunctional protein 1;Endothelial monocyte-activating polypeptide 2	Q12904;Q12904-2	Q12904;Q12904-2	-0.170868	-0.242395	-0.220905	-0.176157	0.27359	0.441179	0.362619	0.292385	0.233818	0.273561	0.169102	0.395823	+	5.3507	1.0072e-05	MP46_OCM;MP41_OCM	24	23	23	81.4	79.2	79.2	34.352	0	323.31	46397000000	341
AIMP2	Aminoacyl tRNA synthase complex-interacting multifunctional protein 2	Q13155-2	Q13155-2	-1.29565	-1.26116	-1.13914	-1.3415	0.850553	1.07635	0.88153	0.791665	-0.70265	-0.682354	-0.938548	-0.669975	+	8.75352	2.31704e-08	MP46_OCM;MP41_OCM;MP41_MP46	16	1	1	68.5	7.2	7.2	27.809	0.00012822	24.376	259550000	5
AIMP2	Aminoacyl tRNA synthase complex-interacting multifunctional protein 2	Q13155	Q13155	-0.125227	-0.23526	-0.159168	-0.139008	0.382175	0.592428	0.589478	0.556301	0.103075	0.182467	0.0592518	0.264166	+	5.50032	7.43726e-06	MP46_OCM;MP41_OCM;MP41_MP46	18	18	3	69.7	69.7	21.6	35.348	0	323.31	22610000000	207
AIP	AH receptor-interacting protein	O00170	O00170	0.634939	0.588362	0.585621	0.646608	0.145752	0.3493	0.415354	0.381325	0.27276	0.349701	0.246494	0.432943	+	2.84302	0.00181001	OCM_MP41;OCM_MP46	21	21	21	68.2	68.2	68.2	37.664	0	150.59	14239000000	153
AK1	Adenylate kinase isoenzyme 1	P00568;Q9Y6K8-2;Q9Y6K8-3;Q9Y6K8	P00568	-0.804438	-0.807005	-0.818499	-0.780338	0.810465	0.996597	1.04544	0.997864	-0.50057	-0.440147	-0.538759	-0.366312	+	9.66782	5.72073e-09	MP46_OCM;MP41_OCM;MP41_MP46	17	17	17	78.9	78.9	78.9	21.635	0	154.34	5580100000	90
AK2	Adenylate kinase 2, mitochondrial;Adenylate kinase 2, mitochondrial, N-terminally processed	P54819-2;P54819;P54819-5;P54819-6;P54819-3;P54819-4	P54819-2;P54819;P54819-5;P54819-6;P54819-3;P54819-4	0.0146942	-0.0724125	-0.0515633	-0.147295	0.528196	0.627996	0.609278	0.545578	0.0992184	0.143944	-0.00443077	0.168465	+	6.24712	1.74859e-06	MP41_OCM;MP41_MP46	29	29	29	89.7	89.7	89.7	25.614	0	323.31	102940000000	674
AK3	GTP:AMP phosphotransferase AK3, mitochondrial	Q9UIJ7;Q9UIJ7-3;Q9UIJ7-2	Q9UIJ7;Q9UIJ7-3;Q9UIJ7-2	-0.0756454	-0.118576	-0.121498	-0.226446	0.391357	0.497097	0.477074	0.395975	-0.924763	-0.858448	-1.01165	-0.829124	+	8.79688	2.16498e-08	OCM_MP46;MP41_MP46;MP41_OCM	21	21	21	81.9	81.9	81.9	25.565	0	305.3	21786000000	269
AK4	Adenylate kinase 4, mitochondrial	P27144	P27144	0.569372	0.472086	0.487494	0.476828	-1.06933	-0.964821	-0.934341	-0.952002	-0.315907	-0.287598	-0.4489	-0.217184	+	8.95394	1.72401e-08	MP46_MP41;OCM_MP41;OCM_MP46	15	15	15	71.7	71.7	71.7	25.268	0	180.41	9670100000	134
AK6	Adenylate kinase isoenzyme 6	Q9Y3D8;Q9Y3D8-2	Q9Y3D8;Q9Y3D8-2	-0.00587654	0.0277405	0.00511742	0.0980835	0.170504	0.346457	0.365425	0.286825	-0.209337	-0.18174	-0.321722	0.031477	+	3.3428	0.000618578	MP41_MP46	8	8	8	79.1	79.1	79.1	20.061	0	178.58	1053200000	36
AKAP1	A-kinase anchor protein 1, mitochondrial	Q92667;Q92667-2	Q92667;Q92667-2	0.210779	0.120501	0.141705	0.118555	0.306814	0.386282	0.454758	0.381027	-0.232292	-0.171453	-0.32818	-0.187243	+	6.30936	1.55418e-06	OCM_MP46;MP41_MP46;MP41_OCM	32	32	32	41.3	41.3	41.3	97.34	0	243.46	35530000000	116
AKAP10	A-kinase anchor protein 10, mitochondrial	O43572	O43572	-0.188143	-0.132212	-0.225222	-0.118601	-0.0673294	0.0311584	0.17543	0.0968609	0.253723	0.289057	0.174246	0.398354	+	3.82624	0.000221094	MP46_OCM	17	17	17	30.4	30.4	30.4	73.817	0	70.098	559790000	25
AKAP11	A-kinase anchor protein 11	Q9UKA4	Q9UKA4	0.105364	0.0687256	0.0578938	0.0758266	-0.0316639	0.0212421	0.180719	0.110973	-0.137917	0.019743	-0.212637	-0.0566769	+	1.6563	0.0243279		39	39	39	22.6	22.6	22.6	210.51	0	304.95	799010000	53
AKAP12	A-kinase anchor protein 12	Q02952;Q02952-3;Q02952-2	Q02952;Q02952-3;Q02952-2	0.83979	0.807823	0.823162	0.82003	-0.443504	-0.451696	-0.321512	-0.406929	-1.03528	-0.899651	-1.11394	-0.853615	+	9.43577	8.21703e-09	MP41_MP46;OCM_MP46;OCM_MP41	91	91	91	63.7	63.7	63.7	191.48	0	323.31	7815500000	219
AKAP13	A-kinase anchor protein 13	Q12802-4	Q12802-4	0.279728	0.294308	0.268099	0.335011	-0.310287	-0.200447	-0.0668354	-0.157352	-0.328327	-0.259523	-0.391985	-0.153576	+	4.98795	2.06253e-05	OCM_MP46;OCM_MP41	73	73	1	34.4	34.4	1	305.28	0	323.31	2037500000	109
AKAP17A	A-kinase anchor protein 17A	Q02040;Q02040-2;Q02040-3	Q02040	-0.180271	-0.176605	-0.221918	-0.0776691	0.194078	0.285864	0.285645	0.23509	-0.180841	-0.104897	-0.298	-0.135307	+	5.05587	1.80078e-05	MP41_MP46;MP41_OCM	32	32	31	40.6	40.6	39.6	80.735	0	114.26	2396800000	80
AKAP2	A-kinase anchor protein 2	Q9Y2D5-6;Q9Y2D5-4;Q9Y2D5-5;Q9Y2D5;Q9Y2D5-7	Q9Y2D5-6;Q9Y2D5-4;Q9Y2D5-5;Q9Y2D5;Q9Y2D5-7	0.0370693	0.0348568	0.0252686	-0.024868	0.456667	0.567429	0.624115	0.542446	-0.758354	-0.615776	-0.85507	-0.603445	+	7.77404	1.16664e-07	OCM_MP46;MP41_MP46;MP41_OCM	51	51	42	58.9	58.9	49	120.63	0	323.31	9906000000	196
AKAP7	A-kinase anchor protein 7 isoform gamma;A-kinase anchor protein 7 isoforms alpha and beta	Q9P0M2;O43687-2;O43687	Q9P0M2;O43687-2;O43687	-0.755108	-0.845825	-0.67604	-0.754498	-0.336633	-0.294617	-0.108567	-0.395139	-0.632626	-0.598438	-0.934324	-0.519949	+	2.80486	0.00196873	MP41_OCM;MP41_MP46	4	4	4	12.4	12.4	12.4	39.517	0.00012082	15.367	177960000	7
AKAP8	A-kinase anchor protein 8	O43823	O43823	0.259758	0.276913	0.224895	0.201033	0.197584	0.187326	0.228683	0.160259	-0.318411	-0.158062	-0.374388	-0.247053	+	5.96871	2.99811e-06	MP41_MP46;OCM_MP46	37	37	37	48	48	48	76.107	0	323.31	11514000000	184
AKAP8L	A-kinase anchor protein 8-like	Q9ULX6;Q9ULX6-2	Q9ULX6;Q9ULX6-2	0.0755234	0.00629425	0.0270214	-0.09902	-0.0840778	-0.0805759	-0.00235367	-0.0984535	-0.0920296	-0.00613594	-0.188618	-0.00504684		0.530849	0.301733		30	30	30	46.7	46.7	46.7	71.639	0	323.31	7100000000	171
AKAP9	A-kinase anchor protein 9	Q99996;Q99996-5;Q99996-3;Q99996-1;Q99996-6;Q99996-4	Q99996;Q99996-5;Q99996-3;Q99996-1;Q99996-6	-0.185118	-0.155148	-0.199911	-0.188251	0.399582	0.495996	0.551966	0.493336	-0.297342	-0.18848	-0.38777	-0.167921	+	6.72801	7.22216e-07	MP41_MP46;MP41_OCM	154	154	152	44.8	44.8	44.4	452.98	0	323.31	10957000000	377
AKR1A1	Alcohol dehydrogenase [NADP(+)]	P14550	P14550	0.516502	0.386356	0.456451	0.469908	0.284988	0.476545	0.455194	0.433111	0.034277	0.0632381	-0.0516109	0.181683	+	3.93863	0.000175005	MP41_MP46;OCM_MP46	22	22	22	78.2	78.2	78.2	36.573	0	253.01	8815500000	166
AKR1B1	Aldose reductase	P15121	P15121	0.411755	0.333666	0.360767	0.46162	0.317213	0.494555	0.461416	0.454332	-0.432167	-0.427881	-0.500614	-0.308693	+	7.20777	3.05416e-07	OCM_MP46;MP41_MP46	22	22	21	74.1	74.1	71.5	35.853	0	323.31	54946000000	266
AKR7A2	Aflatoxin B1 aldehyde reductase member 2	O43488	O43488	0.104416	0.0198345	0.0588226	0.055933	-0.222933	-0.122543	-0.0667267	-0.10981	0.450991	0.446177	0.362249	0.523668	+	6.22419	1.83376e-06	OCM_MP41;MP46_MP41;MP46_OCM	16	16	13	61	61	51.5	39.589	0	323.31	13613000000	162
AKT1	RAC-alpha serine/threonine-protein kinase	P31749;P31749-2	P31749;P31749-2	0.410273	0.326788	0.369612	0.405804	0.114374	0.308496	0.364641	0.315027	-0.0323486	0.0161057	-0.109041	0.160898	+	2.9995	0.0012922	MP41_MP46;OCM_MP46	19	15	12	44.6	34.8	29.4	55.686	0	108.98	1886500000	62
AKT1S1	Proline-rich AKT1 substrate 1	Q96B36;Q96B36-3;Q96B36-2	Q96B36;Q96B36-3;Q96B36-2	-0.146938	-0.0550251	-0.104112	-0.121633	0.159348	0.0215769	0.31736	0.359223	0.239029	0.333206	0.20121	0.405025	+	2.96034	0.0014059	MP41_OCM;MP46_OCM	13	13	13	58.6	58.6	58.6	27.383	0	158.06	1006200000	26
AKT2	RAC-beta serine/threonine-protein kinase	P31751;P31751-2	P31751;P31751-2	0.404415	0.381174	0.364483	0.482788	-0.413353	-0.352438	-0.198143	-0.225592	-0.0280895	0.0630856	-0.025341	0.189497	+	5.293	1.12814e-05	MP46_MP41;OCM_MP41;OCM_MP46	14	10	10	42	32	32	55.768	0	48.271	612680000	21
AKT3	RAC-gamma serine/threonine-protein kinase	Q9Y243-2;Q9Y243	Q9Y243-2;Q9Y243	0.285326	0.184858	0.254637	0.282442	0.216394	0.428307	0.402315	0.529758	-0.556524	-0.452101	-0.646479	-0.341951	+	5.62756	5.82309e-06	OCM_MP46;MP41_MP46	19	19	14	51.8	51.8	40.2	54.031	0	144.59	1495200000	46
ALAD	Delta-aminolevulinic acid dehydratase	P13716;P13716-2	P13716;P13716-2	0.186434	0.21673	0.192265	0.30566	0.479527	0.663605	0.74156	0.666731	0.32498	0.327625	0.224918	0.448755	+	3.54228	0.000404514	MP41_OCM;MP41_MP46	13	13	13	43	43	43	36.294	0	50.849	671070000	35
ALAS1	5-aminolevulinate synthase, nonspecific, mitochondrial	P13196;P13196-2	P13196	0.329853	0.257837	0.275827	0.258495	-0.0711613	-0.0147381	0.102581	0.102816	-1.17761	-1.08549	-1.41908	-1.1353	+	7.86524	1.01034e-07	MP41_MP46;OCM_MP46	19	19	19	34.5	34.5	34.5	70.58	0	147.04	1542000000	47
ALCAM	CD166 antigen	Q13740-2;Q13740;Q13740-4;Q13740-3	Q13740-2;Q13740	-0.444233	-0.427528	-0.44838	-0.482334	-2.92601	-2.73802	-2.24979	-2.74804	0.490694	0.653128	0.400364	0.645948	+	8.38754	4.22694e-08	OCM_MP41;MP46_MP41;MP46_OCM	17	17	17	40.2	40.2	40.2	63.664	0	100.33	1590300000	55
ALDH16A1	Aldehyde dehydrogenase family 16 member A1	Q8IZ83;Q8IZ83-3;Q8IZ83-2	Q8IZ83;Q8IZ83-3	0.115629	0.0717468	0.074028	0.115473	-0.486219	-0.359791	-0.297621	-0.361605	0.180542	0.224613	0.113533	0.314917	+	5.78598	4.28898e-06	OCM_MP41;MP46_MP41	23	23	23	37.5	37.5	37.5	85.126	0	323.31	7340200000	140
ALDH18A1	Delta-1-pyrroline-5-carboxylate synthase;Glutamate 5-kinase;Gamma-glutamyl phosphate reductase	P54886	P54886	0.376324	0.222486	0.30477	0.216188	0.114349	0.262671	0.20785	0.125463	-0.183002	-0.128399	-0.338747	-0.076746	+	3.97781	0.000160886	MP41_MP46;OCM_MP46	54	54	1	69.6	69.6	4	87.301	0	323.31	47418000000	537
ALDH1B1	Aldehyde dehydrogenase X, mitochondrial	P30837	P30837	-0.824352	-0.93338	-0.878309	-0.972744	0.564795	0.69198	0.655359	0.590033	0.441874	0.478649	0.340963	0.551117	+	9.4094	8.58594e-09	MP46_OCM;MP41_OCM	36	36	31	71	71	65.2	57.249	0	323.31	88952000000	541
ALDH1L1	Cytosolic 10-formyltetrahydrofolate dehydrogenase	O75891;O75891-3;O75891-2;O75891-4	O75891;O75891-3;O75891-2	-1.83161	-2.31304	-2.15812	-2.28454	-2.01941	-2.18064	-2.01417	-2.12477	0.192801	0.264431	0.0793562	0.26614	+	8.48031	3.62612e-08	MP46_OCM;MP46_MP41	9	2	2	10.4	3.1	3.1	98.828	0.00012047	14.982	440110000	11
ALDH1L2	Mitochondrial 10-formyltetrahydrofolate dehydrogenase	Q3SY69;Q3SY69-3;Q3SY69-2	Q3SY69	-2.89402	-2.82182	-2.91585	-2.89618	-2.21841	-2.28421	-1.97507	-2.06627	0.972094	1.02253	0.873806	1.03862	+	11.7759	3.68566e-10	MP41_OCM;MP46_OCM;MP46_MP41	54	54	48	70.7	70.7	64.4	101.74	0	323.31	22672000000	301
ALDH2	Aldehyde dehydrogenase, mitochondrial	P05091;P05091-2;P00352	P05091;P05091-2	-3.62802	-3.52221	-3.69188	-3.54988	-3.4492	-3.65261	-3.21854	-3.27287	1.24737	1.28858	1.13679	1.32608	+	11.6794	3.95193e-10	MP46_OCM;MP46_MP41	35	33	32	70.8	69.1	67.5	56.381	0	323.31	43646000000	314
ALDH3A2	Fatty aldehyde dehydrogenase	P51648;P51648-2;P48448;P43353-2;P30838;P43353	P51648;P51648-2	0.430782	0.272104	0.357512	0.290331	0.409121	0.523054	0.511099	0.45611	-0.4168	-0.3585	-0.556898	-0.321207	+	6.87107	5.57221e-07	OCM_MP46;MP41_MP46	23	23	23	46.4	46.4	46.4	54.847	0	127.59	6843500000	147
ALDH4A1	Delta-1-pyrroline-5-carboxylate dehydrogenase, mitochondrial	P30038;P30038-2;P30038-3	P30038;P30038-2;P30038-3	-0.124931	-0.243076	-0.210285	-0.268202	0.0651455	0.151917	0.149767	0.0581017	0.560196	0.624001	0.461229	0.64953	+	6.74832	6.95653e-07	MP41_OCM;MP46_OCM;MP46_MP41	37	37	37	66.6	66.6	66.6	61.719	0	323.31	24633000000	300
ALDH5A1	Succinate-semialdehyde dehydrogenase, mitochondrial	P51649;P51649-2	P51649;P51649-2	-2.39144	-2.47549	-2.50725	-2.53904	0.810211	0.958578	0.901913	0.825338	-1.57303	-1.53427	-1.79684	-1.50435	+	11.1836	7.53392e-10	MP46_OCM;MP41_OCM;MP41_MP46	22	22	22	57	57	57	57.214	0	257.03	4147000000	78
ALDH6A1	Methylmalonate-semialdehyde dehydrogenase [acylating], mitochondrial	Q02252-2;Q02252	Q02252-2;Q02252	-0.0148716	-0.12159	-0.0919456	-0.142378	0.115242	0.279604	0.257177	0.159809	-0.842756	-0.789244	-0.952402	-0.766222	+	7.58815	1.57061e-07	OCM_MP46;MP41_MP46;MP41_OCM	32	32	32	65.5	65.5	65.5	56.227	0	323.31	47039000000	238
ALDH7A1	Alpha-aminoadipic semialdehyde dehydrogenase	P49419-2;P49419;P49419-4	P49419-2;P49419;P49419-4	0.298281	0.200352	0.222897	0.184237	0.351828	0.452116	0.447769	0.375378	-0.148378	-0.0831928	-0.225727	-0.0210876	+	5.4025	9.05297e-06	OCM_MP46;MP41_MP46;MP41_OCM	37	37	37	73.6	73.6	73.6	55.366	0	323.31	37193000000	453
ALDH9A1	4-trimethylaminobutyraldehyde dehydrogenase	P49189;P49189-3;P49189-2	P49189;P49189-3;P49189-2	-0.723824	-0.710133	-0.755529	-0.684744	0.308723	0.456266	0.434898	0.367121	0.286787	0.312052	0.225756	0.397793	+	8.96433	1.70895e-08	MP46_OCM;MP41_OCM	32	32	32	68.4	68.4	68.4	53.801	0	323.31	58173000000	476
ALDOA	Fructose-bisphosphate aldolase A	P04075;P04075-2	P04075;P04075-2	0.436701	0.301664	0.365171	0.431051	-0.150459	0.142309	-0.0178547	-0.0787945	0.166637	0.192459	0.121582	0.360783	+	3.02414	0.00122551	OCM_MP41	44	44	36	94	94	80.5	39.42	0	323.31	519530000000	1302
ALDOC	Fructose-bisphosphate aldolase C	P09972;P05062	P09972	-1.36684	-1.30953	-1.42463	-1.30173	0.283022	0.455679	0.387136	0.377998	0.643715	0.676395	0.588718	0.794327	+	10.3746	2.10622e-09	MP41_OCM;MP46_OCM;MP46_MP41	32	24	24	88.5	72	72	39.455	0	323.31	15107000000	164
ALG1	Chitobiosyldiphosphodolichol beta-mannosyltransferase	Q9BT22;Q9BT22-2;Q6GMV1;C9J202	Q9BT22;Q9BT22-2	0.305103	0.132204	0.228157	0.160814	0.516644	0.679245	0.63822	0.607481	0.273724	0.261311	0.149199	0.319408	+	4.33968	7.61152e-05	MP41_OCM;MP41_MP46	14	14	14	37.1	37.1	37.1	52.518	0	190.71	7042900000	96
ALG10;ALG10B	Dol-P-Glc:Glc(2)Man(9)GlcNAc(2)-PP-Dol alpha-1,2-glucosyltransferase;Putative Dol-P-Glc:Glc(2)Man(9)GlcNAc(2)-PP-Dol alpha-1,2-glucosyltransferase	Q5BKT4;Q5I7T1	Q5BKT4;Q5I7T1	0.0392532	0.0697918	0.0163536	0.0321217	-0.215963	-0.136007	-0.0307827	-0.0710583	0.00269985	-0.0157175	-0.0857582	0.0224886	+	1.94864	0.012728	OCM_MP41	5	5	5	9.9	9.9	9.9	55.605	0.00012877	24.824	396670000	23
ALG11	GDP-Man:Man(3)GlcNAc(2)-PP-Dol alpha-1,2-mannosyltransferase	Q2TAA5	Q2TAA5	-0.153254	-0.218363	-0.172966	-0.2796	0.728067	0.830517	0.818409	0.76446	0.339746	0.394392	0.227419	0.398474	+	7.89479	9.60917e-08	MP46_OCM;MP41_OCM;MP41_MP46	14	14	14	34.3	34.3	34.3	55.65	0	140.98	2417300000	71
ALG12	Dol-P-Man:Man(7)GlcNAc(2)-PP-Dol alpha-1,6-mannosyltransferase	Q9BV10	Q9BV10	-0.0394573	-0.130375	-0.0579185	-0.0584393	-0.225622	-0.170261	-0.0846539	-0.11344	0.0798283	0.162148	-0.043829	0.177755	+	2.49753	0.00383124	MP46_MP41	10	10	10	31.4	31.4	31.4	54.654	0	323.31	1124500000	49
ALG13	Putative bifunctional UDP-N-acetylglucosamine transferase and deubiquitinase ALG13	Q9NP73-2;Q9NP73;Q9NP73-3	Q9NP73-2;Q9NP73	-0.411003	-0.674354	-0.502544	-0.676543	0.578894	0.687922	0.538992	0.516798	0.207582	0.324291	0.0612335	0.350334	+	6.1933	1.94413e-06	MP46_OCM;MP41_OCM;MP41_MP46	7	7	7	60.6	60.6	60.6	18.225	0	91.629	600530000	27
ALG14	UDP-N-acetylglucosamine transferase subunit ALG14 homolog	Q96F25	Q96F25	-0.698286	-0.447996	-0.742426	-0.5873	0.208971	0.313042	0.317635	0.285904	-0.0257072	0.0324497	-0.191289	0.0718241	+	5.62718	5.82635e-06	MP46_OCM;MP41_OCM;MP41_MP46	3	3	3	24.5	24.5	24.5	24.15	0.00012989	26.097	203620000	12
ALG2	Alpha-1,3/1,6-mannosyltransferase ALG2	Q9H553;Q9H553-2	Q9H553;Q9H553-2	0.0662937	0.0392933	0.0534859	0.0263138	0.521029	0.670343	0.589491	0.599375	-0.327692	-0.362303	-0.654085	-0.114265	+	4.95095	2.21569e-05	OCM_MP46;MP41_MP46;MP41_OCM	11	11	11	32	32	32	47.091	0	32.787	1209000000	45
ALG3	Dol-P-Man:Man(5)GlcNAc(2)-PP-Dol alpha-1,3-mannosyltransferase	Q92685;Q92685-2	Q92685	0.344712	0.256618	0.314801	0.106942	0.390146	0.397052	0.905296	0.797037	0.0553131	0.302846	0.0470276	0.0128422	+	2.06514	0.00983422	MP41_MP46	5	5	5	8.2	8.2	8.2	50.126	0.00012873	24.777	63187000	6
ALG5	Dolichyl-phosphate beta-glucosyltransferase	Q9Y673;Q9Y673-2	Q9Y673;Q9Y673-2	-0.554321	-0.546156	-0.562635	-0.598675	0.345211	0.424179	0.514486	0.476852	0.178638	0.293007	0.112469	0.280893	+	7.8926	9.63951e-08	MP46_OCM;MP41_OCM;MP41_MP46	13	13	13	46.9	46.9	46.9	36.946	0	120.01	4365400000	111
ALG6	Dolichyl pyrophosphate Man9GlcNAc2 alpha-1,3-glucosyltransferase	Q9Y672	Q9Y672	-0.571735	-0.674952	-0.633968	-0.716928	0.0708733	0.206938	0.266991	0.211039	0.477005	0.535179	0.386337	0.598251	+	7.67817	1.35999e-07	MP41_OCM;MP46_OCM;MP46_MP41	8	8	8	15.2	15.2	15.2	58.12	0	31.195	2772100000	50
ALG8	Probable dolichyl pyrophosphate Glc1Man9GlcNAc2 alpha-1,3-glucosyltransferase	Q9BVK2-2;Q9BVK2	Q9BVK2-2;Q9BVK2	-1.38956	-1.44021	-1.39033	-1.28057	0.729338	0.897039	0.897472	0.877003	0.830946	0.836205	0.728151	0.918028	+	10.8282	1.15849e-09	MP46_OCM;MP41_OCM	6	6	6	18.2	18.2	18.2	53.18	0	48.631	3665300000	34
ALG9	Alpha-1,2-mannosyltransferase ALG9	Q9H6U8;Q9H6U8-3;Q9H6U8-2;Q9H6U8-4	Q9H6U8;Q9H6U8-3;Q9H6U8-2;Q9H6U8-4	-0.292004	-0.336164	-0.302622	-0.367609	0.537554	0.626083	0.710865	0.694345	-0.19562	-0.126816	-0.302279	-0.106085	+	7.5972	1.5492e-07	MP41_OCM;MP41_MP46	16	16	16	26.4	26.4	26.4	69.863	0	140.7	4297800000	86
ALKBH1	Alkylated DNA repair protein alkB homolog 1	Q13686	Q13686	-0.0424023	-0.0710411	-0.0951862	-0.225199	0.531164	0.669781	0.648487	0.597359	0.442783	0.550171	0.383575	0.512831	+	6.33745	1.47868e-06	MP46_OCM;MP41_OCM	9	9	9	32.9	32.9	32.9	43.831	0	94.572	613810000	37
ALKBH2	Alpha-ketoglutarate-dependent dioxygenase alkB homolog 2	Q6NS38;Q6NS38-2	Q6NS38;Q6NS38-2	0.279613	0.290993	0.183105	0.238729	0.445509	0.414452	0.608881	0.627441	-0.284131	-0.180968	-0.308396	-0.223552	+	6.21711	1.85601e-06	OCM_MP46;MP41_MP46;MP41_OCM	8	8	8	34.1	34.1	34.1	29.322	0	54.873	417720000	17
ALKBH4	Alpha-ketoglutarate-dependent dioxygenase alkB homolog 4	Q9NXW9;Q9NXW9-2	Q9NXW9	0.0788355	0.169799	0.00857353	0.0809011	-0.486205	-0.20271	-0.382048	-0.48775	-0.22846	-0.190571	-0.270735	-0.0250435	+	3.30971	0.000663232	OCM_MP41	6	6	6	31.5	31.5	31.5	33.837	0	59.838	181000000	11
ALKBH5	RNA demethylase ALKBH5	Q6P6C2;Q6P6C2-3;Q6P6C2-1	Q6P6C2;Q6P6C2-3;Q6P6C2-1	-0.0269794	0.0257797	-0.055418	-0.0270348	0.228828	0.351421	0.406448	0.333246	0.347294	0.453808	0.297541	0.497906	+	4.47451	5.75768e-05	MP41_OCM;MP46_OCM	26	26	26	62.9	62.9	62.9	44.255	0	323.31	3971700000	103
ALKBH6	Alpha-ketoglutarate-dependent dioxygenase alkB homolog 6	Q3KRA9-2;Q3KRA9;Q3KRA9-3	Q3KRA9-2;Q3KRA9	0.0597401	0.0241585	0.0360641	0.124297	-0.088666	0.15437	0.191576	0.243547	-0.285587	-0.211645	-0.37759	-0.177528	+	3.00987	0.00126398	OCM_MP46;MP41_MP46	5	5	5	22.6	22.6	22.6	29.284	0.00011715	11.547	814470000	17
ALKBH7	Alpha-ketoglutarate-dependent dioxygenase alkB homolog 7, mitochondrial	Q9BT30	Q9BT30	-0.169784	-0.276152	-0.254794	-0.323637	0.461687	0.634155	0.624168	0.5285	-0.0756855	-0.0171337	-0.184887	0.11512	+	5.76421	4.4682e-06	MP41_OCM;MP41_MP46	10	10	10	54.3	54.3	54.3	24.516	0	74.555	506040000	26
ALKBH8	Alkylated DNA repair protein alkB homolog 8	Q96BT7;Q96BT7-4;Q96BT7-3;Q96BT7-2	Q96BT7;Q96BT7-4	-0.401625	-0.484832	-0.49088	-0.459475	0.421556	0.555173	0.66685	0.541595	0.00994205	-0.150007	-0.281179	0.134277	+	5.45758	8.09826e-06	MP46_OCM;MP41_OCM;MP41_MP46	7	7	7	14.3	14.3	14.3	75.208	0.00012534	20.65	146740000	9
ALMS1	Alstrom syndrome protein 1	Q8TCU4-3;Q8TCU4-2;Q8TCU4	Q8TCU4-3;Q8TCU4-2;Q8TCU4	0.933864	1.00564	0.804608	1.04558	2.34457	1.17019	1.56142	1.88542	1.75967	1.78561	1.88312	1.44293	+	2.04002	0.010399		13	13	13	4.6	4.6	4.6	425.34	0	69.02	732560000	15
ALS2	Alsin	Q96Q42;Q96Q42-3;Q96Q42-2	Q96Q42;Q96Q42-3	-0.35133	-0.340225	-0.357888	-0.386656	0.160066	0.241758	0.28768	0.167248	-0.439823	-0.336555	-0.382019	-0.270441	+	6.79399	6.38122e-07	MP41_OCM;MP41_MP46	24	24	24	17.3	17.3	17.3	183.63	0	247.23	237360000	21
ALX1	ALX homeobox protein 1	Q15699	Q15699	0.0390911	0.0321445	0.00454712	-0.00441742	0.327051	0.330948	0.385059	0.307184	-0.52658	-0.485945	-0.634948	-0.552918	+	8.9759	1.67733e-08	OCM_MP46;MP41_MP46;MP41_OCM	11	11	11	31.6	31.6	31.6	36.961	0	54.321	515040000	26
ALYREF	THO complex subunit 4	Q86V81	Q86V81	0.0625916	-0.00913429	-0.013649	-0.0874672	0.348633	0.382776	0.440475	0.417812	0.126045	0.236961	0.0746174	0.273819	+	4.28519	8.49905e-05	MP46_OCM;MP41_OCM;MP41_MP46	17	17	17	54.5	54.5	54.5	26.888	0	323.31	56390000000	338
AMACR	Alpha-methylacyl-CoA racemase	Q9UHK6;Q9UHK6-5;Q9UHK6-4;Q9UHK6-2	Q9UHK6;Q9UHK6-5	-0.747593	-0.696583	-0.854801	-0.849785	1.30278	1.40175	1.38367	1.36769	-0.829372	-0.877882	-0.96608	-0.705454	+	10.4942	1.76559e-09	MP41_MP46;MP41_OCM	17	17	17	58.6	58.6	58.6	42.386	0	323.31	1386500000	47
AMBRA1	Activating molecule in BECN1-regulated autophagy protein 1	Q9C0C7-4;Q9C0C7-2;Q9C0C7-3;Q9C0C7;Q9C0C7-5;Q9C0C7-6	Q9C0C7-4;Q9C0C7-2;Q9C0C7-3;Q9C0C7;Q9C0C7-5;Q9C0C7-6	-1.5282	-1.33582	-1.47395	-1.46272	-0.109493	-0.0231743	0.023243	0.0838356	-0.73074	-0.649546	-0.844357	-0.640177	+	8.11345	6.69968e-08	MP46_OCM;MP41_OCM;MP41_MP46	20	20	20	19.5	19.5	19.5	132.84	0	129.09	403740000	37
AMDHD2	Putative N-acetylglucosamine-6-phosphate deacetylase	Q9Y303-2;Q9Y303-3	Q9Y303-2;Q9Y303-3	-0.582851	-0.515707	-0.570326	-0.487982	0.277594	0.472204	0.444221	0.43255	0.0583649	0.12483	-0.0226421	0.215736	+	6.77954	6.56762e-07	MP46_OCM;MP41_OCM;MP41_MP46	18	18	2	64.5	64.5	9.3	46.913	0	256.51	3608500000	99
AMFR	E3 ubiquitin-protein ligase AMFR	Q9UKV5	Q9UKV5	0.473143	0.421736	0.381079	0.329874	-0.458124	-0.393139	-0.287388	-0.26939	-0.66604	-0.550676	-0.828281	-0.570614	+	6.60827	8.90001e-07	MP41_MP46;OCM_MP46;OCM_MP41	14	14	14	31.7	31.7	31.7	72.995	0	293.23	877410000	36
AMMECR1L	AMMECR1-like protein	Q6DCA0;Q9Y4X0-4	Q6DCA0	-0.00784492	0.0622702	0.0170927	0.0977716	-0.464582	-0.328053	-0.215221	-0.206492	-0.0291691	-0.00248337	-0.0837317	0.182316	+	2.84561	0.00179984	MP46_MP41;OCM_MP41	4	4	3	14.2	14.2	11.3	34.499	0.00012467	19.847	114830000	8
AMOT	Angiomotin	Q4VCS5;Q4VCS5-2	Q4VCS5;Q4VCS5-2	-0.0885525	-0.0569057	-0.100424	-0.144846	-0.432787	-0.367182	-0.222364	-0.38162	-0.120385	-0.00655746	-0.189048	-0.00746155	+	2.9325	0.00149173	OCM_MP41;MP46_MP41	18	16	16	20.7	18.9	18.9	118.08	0	138.52	331700000	19
AMOTL1	Angiomotin-like protein 1	Q8IY63-2;Q8IY63	Q8IY63-2;Q8IY63	0.0820808	0.121502	0.0724239	0.0351429	-0.232162	-0.142679	-0.0697479	-0.131618	-0.575874	-0.538378	-0.736474	-0.543248	+	6.11843	2.24132e-06	MP41_MP46;OCM_MP46;OCM_MP41	28	28	26	32.5	32.5	30.4	101.18	0	173.42	1092500000	48
AMOTL2	Angiomotin-like protein 2	Q9Y2J4;Q9Y2J4-2;Q9Y2J4-4;Q9Y2J4-3	Q9Y2J4;Q9Y2J4-2;Q9Y2J4-4;Q9Y2J4-3	-3.60196	-3.6316	-3.73508	-3.59898	0.123278	-0.0305529	0.194824	0.155105	0.381425	0.552234	0.373921	0.541343	+	12.4748	2.18844e-10	MP41_OCM;MP46_OCM;MP46_MP41	15	15	15	26.4	26.4	26.4	85.763	0	203.27	840090000	12
AMPD2	AMP deaminase 2	Q01433-2;Q01433;Q01433-5;Q01433-3;Q01433-4;Q01432-6;Q01432;Q01432-5;Q01432-4	Q01433-2;Q01433;Q01433-5;Q01433-3;Q01433-4	0.0426025	0.0213413	0.0217686	0.0567513	-0.321054	-0.152193	-0.0608101	-0.136957	-0.0947819	-0.0237007	-0.156624	0.0377216	+	1.72533	0.0208745		40	40	40	41	41	41	92.07	0	126.44	5924500000	151
AMZ2	Archaemetzincin-2	Q86W34;Q86W34-5	Q86W34	0.0477629	0.0723696	-0.0275068	0.0354567	0.0570831	0.290703	0.379171	0.293839	0.377012	0.504963	0.31411	0.579409	+	2.80529	0.00196742	MP46_OCM	7	7	7	24.7	24.7	24.7	41.263	0	97.906	568770000	17
ANAPC1	Anaphase-promoting complex subunit 1	Q9H1A4	Q9H1A4	0.247864	0.172369	0.198931	0.178474	0.0355072	0.174736	0.171961	0.0978203	0.334217	0.376574	0.25069	0.467295	+	2.62413	0.00290704	MP46_MP41	56	56	56	35.8	35.8	35.8	216.5	0	323.31	5121100000	189
ANAPC10	Anaphase-promoting complex subunit 10	Q9UM13	Q9UM13	-0.0630436	-0.0771713	-0.066824	-0.131353	-0.0791359	0.0257092	0.0446167	0.0232639	0.249763	0.322721	0.1903	0.37558	+	4.54207	5.02048e-05	MP46_OCM;MP46_MP41	8	8	8	62.7	62.7	62.7	21.252	0	98.912	1231300000	42
ANAPC11	Anaphase-promoting complex subunit 11	Q9NYG5;Q9NYG5-2	Q9NYG5	0.0935621	0.212225	0.0528135	0.0793924	0.0236177	0.113405	0.17194	0.0694675	0.0542841	0.133462	-0.0483618	0.170969		0.0709312	0.851246		3	3	3	56	56	56	9.8405	0	43.718	351200000	11
ANAPC13	Anaphase-promoting complex subunit 13	Q9BS18	Q9BS18	0.190194	0.273579	0.00755882	0.0936975	0.151092	-0.188021	-0.119555	0.128196	0.247083	0.227153	0.0291729	0.272465		0.823051	0.156182		2	2	2	27	27	27	8.5213	0.00011148	6.7822	42847000	7
ANAPC15	Anaphase-promoting complex subunit 15	P60006;P60006-2	P60006;P60006-2	1.21419	0.837355	0.876074	0.894755	1.00131	0.837133	0.963207	0.923378	-0.50088	-0.215629	-0.628334	-0.415272	+	6.44583	1.20689e-06	MP41_MP46;OCM_MP46	1	1	1	8.3	8.3	8.3	14.281	0.0090945	1.5562	7841800	3
ANAPC16	Anaphase-promoting complex subunit 16	Q96DE5	Q96DE5	0.10346	0.0359516	0.0598259	-0.0274143	0.241913	0.32979	0.297874	0.216618	0.25828	0.395515	0.169912	0.410204	+	2.67248	0.00262219	MP41_OCM;MP46_OCM	5	5	5	80.9	80.9	80.9	11.667	0	113.37	349330000	31
ANAPC2	Anaphase-promoting complex subunit 2	Q9UJX6;Q9UJX6-2	Q9UJX6;Q9UJX6-2	0.119558	0.142601	0.0687885	0.0594807	-0.054348	0.00863075	0.175667	0.0993862	-0.149384	-0.062582	-0.167181	-0.0391388	+	2.10335	0.00905297	OCM_MP46	25	25	25	37.2	37.2	37.2	93.827	0	177.27	1556800000	47
ANAPC4	Anaphase-promoting complex subunit 4	Q9UJX5-3;Q9UJX5;Q9UJX5-2	Q9UJX5-3;Q9UJX5;Q9UJX5-2	0.227926	0.188641	0.196177	0.177919	0.105185	0.204199	0.261721	0.223192	0.0645428	0.141346	0.0210609	0.209412		0.911441	0.128109		21	21	21	32.8	32.8	32.8	92.214	0	323.31	958070000	51
ANAPC5	Anaphase-promoting complex subunit 5	Q9UJX4;Q9UJX4-2	Q9UJX4	0.0245438	-0.0309353	0.00222015	-0.0473862	-0.0688915	0.0537128	0.0579624	-0.0196114	0.16048	0.227669	0.0501785	0.225624	+	2.27192	0.00626772	MP46_OCM	30	30	6	50.3	50.3	11.4	85.076	0	304.42	2577100000	113
ANAPC7	Anaphase-promoting complex subunit 7	Q9UJX3;Q9UJX3-2	Q9UJX3;Q9UJX3-2	0.245247	0.171885	0.220465	0.16543	0.242188	0.422483	0.40011	0.335222	0.401953	0.47641	0.342234	0.55555	+	2.40531	0.00468288	MP46_OCM	30	30	30	63.9	63.9	63.9	63.132	0	323.31	6578500000	166
ANGEL2	Protein angel homolog 2	Q5VTE6;Q5VTE6-2	Q5VTE6;Q5VTE6-2	0.133846	0.0753803	0.069046	0.0777378	0.305149	0.357979	0.337078	0.317797	0.49382	0.530504	0.378885	0.632881	+	4.60065	4.46072e-05	MP41_OCM;MP46_OCM;MP46_MP41	13	13	13	39.2	39.2	39.2	62.338	0	163.73	877250000	45
ANK2	Ankyrin-2	Q01484;Q12955-5;Q12955-4;Q12955-7;Q12955-6	Q01484	0.49107	0.434212	0.446251	0.41926	-0.643026	-0.553797	-0.463127	-0.564123	0.241261	0.320408	0.131575	0.388655	+	7.31309	2.54243e-07	MP46_MP41;OCM_MP41	98	98	12	30.5	30.5	2.7	433.71	0	323.31	7142000000	259
ANK2	Ankyrin-2	Q01484-5;Q01484-2	Q01484-5;Q01484-2	0.753119	0.660818	0.619985	0.780271	-0.664764	-0.5476	-0.617393	-0.875422	0.0684319	-0.0170155	-0.0595655	0.201344	+	6.87192	5.57221e-07	MP46_MP41;OCM_MP41;OCM_MP46	87	1	0	59.5	0.6	0	204.75	0.00031888	3.541	183540000	4
ANKFY1	Rabankyrin-5	Q9P2R3;Q9P2R3-2;Q9P2R3-4	Q9P2R3;Q9P2R3-2;Q9P2R3-4	0.444319	0.309792	0.408478	0.307741	0.141636	0.294733	0.245628	0.215553	0.171728	0.213551	0.0512886	0.294186	+	1.6335	0.0255784		51	51	51	59.3	59.3	59.3	128.4	0	323.31	14803000000	321
ANKHD1	Ankyrin repeat and KH domain-containing protein 1	Q8IWZ3-6;Q8IWZ3;Q8IWZ3-4;Q8IWZ3-5	Q8IWZ3-6;Q8IWZ3;Q8IWZ3-4	0.242552	0.26343	0.198143	0.26099	0.321054	0.458384	0.576855	0.480389	0.143867	0.21487	0.112356	0.299248	+	2.62863	0.00287931	MP41_MP46;MP41_OCM	69	49	40	34.4	24.8	17.5	277.17	0	323.31	3500500000	141
ANKIB1	Ankyrin repeat and IBR domain-containing protein 1	Q9P2G1	Q9P2G1	0.023756	0.149651	0.0169888	0.0953293	0.0108051	0.136965	0.191637	0.13201	0.0746918	0.180775	-0.00362206	0.177607		0.167146	0.684335		26	26	26	29.7	29.7	29.7	122	0	203.09	927850000	68
ANKLE2	Ankyrin repeat and LEM domain-containing protein 2	Q86XL3;Q86XL3-2;Q86XL3-3	Q86XL3;Q86XL3-2	-0.141506	-0.180849	-0.186813	-0.168205	0.0045433	0.103643	0.185278	0.115116	-0.16243	-0.0511646	-0.255962	-0.0306797	+	2.87144	0.00170185	MP41_OCM;MP41_MP46	46	46	46	55.5	55.5	55.5	104.11	0	224.17	3319500000	130
ANKMY2	Ankyrin repeat and MYND domain-containing protein 2	Q8IV38	Q8IV38	0.336849	0.284042	0.272848	0.289871	0.137335	0.347353	0.36067	0.304552	-0.472086	-0.34639	-0.531012	-0.291712	+	5.81411	4.05347e-06	MP41_MP46;OCM_MP46	15	15	15	39.2	39.2	39.2	49.298	0	101.3	1397800000	45
ANKRD11	Ankyrin repeat domain-containing protein 11	Q6UB99	Q6UB99	0.210621	0.212587	0.20022	0.171862	-0.428745	-0.488894	-0.236109	-0.35327	0.0862637	0.149391	-0.0126133	0.157896	+	5.24394	1.24123e-05	MP46_MP41;OCM_MP41	41	41	39	15.2	15.2	14.4	297.91	0	108.17	985880000	44
ANKRD13A	Ankyrin repeat domain-containing protein 13A	Q8IZ07	Q8IZ07	0.210474	0.217014	0.183222	0.185066	0.0965843	0.172462	0.241928	0.201488	0.284019	0.367611	0.252689	0.437384	+	1.98678	0.0116914		16	16	16	37.3	37.3	37.3	67.618	0	180.35	899050000	53
ANKRD17	Ankyrin repeat domain-containing protein 17	O75179-2;O75179;O75179-7;O75179-6;O75179-4;O75179-3;O75179-5	O75179-2;O75179;O75179-7;O75179-6;O75179-4	0.485115	0.442368	0.433243	0.48081	0.260738	0.442215	0.5263	0.448193	0.472166	0.574312	0.429922	0.664402		0.624368	0.244541		78	78	58	38.9	38.9	29.3	274.18	0	323.31	9299800000	302
ANKRD26	Ankyrin repeat domain-containing protein 26	Q9UPS8	Q9UPS8	-0.182352	-0.239212	-0.378703	-0.254913	-0.200282	-0.135251	-0.0868206	-0.100079	-0.017477	0.0480061	-0.118895	0.00923347	+	2.58028	0.00320157	MP46_OCM	8	8	3	5.6	5.6	2.6	196.41	0.00011878	13.12	635880000	11
ANKRD27	Ankyrin repeat domain-containing protein 27	Q96NW4	Q96NW4	0.698933	0.610481	0.652246	0.617802	-0.899185	-0.874123	-0.702782	-0.761389	-0.446931	-0.379688	-0.535396	-0.321815	+	8.60788	2.908e-08	MP46_MP41;OCM_MP41;OCM_MP46	24	24	24	31.8	31.8	31.8	116.98	0	261.45	934570000	41
ANKRD28	Serine/threonine-protein phosphatase 6 regulatory ankyrin repeat subunit A	O15084-4;O15084-1	O15084-4;O15084-1	0.900442	0.839056	0.848738	0.864529	-0.520847	-0.420626	-0.29483	-0.348886	-0.0200138	0.0517712	-0.0938683	0.136784	+	7.86314	1.0124e-07	MP46_MP41;OCM_MP41;OCM_MP46	40	40	2	56.5	56.5	4.2	116.12	0	323.31	5453800000	159
ANKRD39	Ankyrin repeat domain-containing protein 39	Q53RE8	Q53RE8	0.0869045	0.0694542	-0.0503473	0.059495	0.158068	0.336466	0.402426	0.376085	0.612164	0.720821	0.543974	0.790602	+	4.56137	4.82779e-05	MP41_OCM;MP46_OCM;MP46_MP41	5	5	5	42.1	42.1	42.1	19.651	0	66.436	278660000	24
ANKRD40	Ankyrin repeat domain-containing protein 40	Q6AI12;Q53H64	Q6AI12	0.393857	0.328135	0.333539	0.261483	0.454151	0.502943	0.426033	0.406855	0.45196	0.406439	0.0502243	0.615868		0.27739	0.533621		9	9	9	32.1	32.1	32.1	41.088	0	124.97	435370000	16
ANKRD44	Serine/threonine-protein phosphatase 6 regulatory ankyrin repeat subunit B	Q8N8A2;Q8N8A2-2;Q8N8A2-4;Q8N8A2-3;Q8N8A2-5	Q8N8A2;Q8N8A2-2;Q8N8A2-4	0.24514	0.254948	0.215897	0.264095	-0.287201	-0.177	-0.100126	-0.120874	0.339254	0.437582	0.319262	0.560421	+	5.06035	1.78627e-05	OCM_MP41;MP46_MP41	36	33	33	50.5	47.5	47.5	107.6	0	323.31	4239800000	123
ANKRD46	Ankyrin repeat domain-containing protein 46	Q86W74;Q86W74-1	Q86W74;Q86W74-1	-0.335178	-0.240657	-0.314137	-0.358135	0.116247	0.245144	0.417788	0.346741	0.222641	0.205282	0.0454578	0.299387	+	4.45842	5.95301e-05	MP46_OCM;MP41_OCM	4	4	4	21.5	21.5	21.5	25.329	0.00012076	15.292	282550000	12
ANKRD50	Ankyrin repeat domain-containing protein 50	Q9ULJ7;Q9ULJ7-2	Q9ULJ7;Q9ULJ7-2	-0.265821	-0.402069	-0.35207	-0.391214	-0.445961	-0.329782	-0.338317	-0.357409	0.143406	0.202759	0.042038	0.311773	+	5.17818	1.41239e-05	MP46_MP41;MP46_OCM	23	23	23	22.2	22.2	22.2	155.86	0	217.33	488320000	31
ANKRD52	Serine/threonine-protein phosphatase 6 regulatory ankyrin repeat subunit C	Q8NB46	Q8NB46	-0.0589905	0.00613785	-0.0104389	0.0212803	0.093792	0.0044632	0.440902	0.379746	0.250613	0.323236	0.169734	0.423594	+	1.51034	0.0336064		16	15	15	21.8	20.9	20.9	115.08	0	128.62	538570000	26
ANKRD54	Ankyrin repeat domain-containing protein 54	Q6NXT1;Q6NXT1-2	Q6NXT1;Q6NXT1-2	0.361368	0.399216	0.377148	0.435431	0.158319	0.227945	0.351835	0.354542	-0.30566	-0.125523	-0.322905	-0.248383	+	5.65285	5.54028e-06	MP41_MP46;OCM_MP46	11	11	11	46.7	46.7	46.7	32.505	0	87.977	2293300000	66
ANKS1A	Ankyrin repeat and SAM domain-containing protein 1A	Q92625;Q92625-2	Q92625	0.285492	0.234421	0.227701	0.28446	0.453609	0.643106	0.655872	0.600777	0.303421	0.339476	0.261076	0.51487	+	2.93587	0.00148116	MP41_OCM;MP41_MP46	47	47	45	49.2	49.2	47.4	123.11	0	323.31	3698200000	122
ANKZF1	Ankyrin repeat and zinc finger domain-containing protein 1	Q9H8Y5	Q9H8Y5	0.253334	0.2257	0.198685	0.252857	0.0811768	0.22534	0.319353	0.264193	-0.244165	-0.168436	-0.323111	-0.0541668	+	3.9764	0.000161283	MP41_MP46;OCM_MP46	26	26	26	41.5	41.5	41.5	80.926	0	131.75	1976200000	82
ANLN	Actin-binding protein anillin	Q9NQW6;Q9NQW6-2	Q9NQW6;Q9NQW6-2	0.367571	0.34977	0.351271	0.355444	-0.0394878	0.132206	0.222191	0.137869	0.228035	0.361935	0.173634	0.394878	+	2.01373	0.0110209	OCM_MP41	69	69	69	64.9	64.9	64.9	124.2	0	323.31	7573000000	202
ANO10	Anoctamin-10	Q9NW15;Q9NW15-2;Q9NW15-5;Q9NW15-3;Q9NW15-4	Q9NW15;Q9NW15-2;Q9NW15-5;Q9NW15-3;Q9NW15-4	0.647615	0.49659	0.571993	0.490541	-0.285347	-0.149977	-0.101372	-0.163824	-0.559141	-0.465008	-0.696367	-0.479088	+	7.09034	3.77505e-07	MP41_MP46;OCM_MP46;OCM_MP41	15	15	15	26.4	26.4	26.4	76.328	0	101.11	4134800000	97
ANO5	Anoctamin-5	Q75V66	Q75V66	-4.03065	-3.43759	-3.60515	-3.12507	-2.07393	-2.2164	-1.91573	-1.9908	-3.25648	-2.81845	-3.5265	-2.91304	+	3.81173	0.000228094	MP41_OCM;MP41_MP46	3	3	3	3.4	3.4	3.4	107.19	0.0046653	1.9068	579140000	6
ANO6	Anoctamin-6	Q4KMQ2-3;Q4KMQ2;Q4KMQ2-2;Q4KMQ2-4	Q4KMQ2-3;Q4KMQ2;Q4KMQ2-2;Q4KMQ2-4	-0.0321102	-0.0708103	-0.0778809	-0.125494	-0.156584	-0.0857201	-0.0218182	-0.0818214	0.102785	0.184645	-0.02351	0.177181	+	2.37408	0.00501321	MP46_MP41;MP46_OCM	25	25	25	31.6	31.6	31.6	103.96	0	274.68	3909400000	119
ANP32A	Acidic leucine-rich nuclear phosphoprotein 32 family member A	P39687;O43423	P39687	0.063591	-0.00908279	0.0355377	0.20686	0.423136	0.557638	0.543547	0.494501	0.407248	0.417818	0.386759	0.539879	+	4.3638	7.2536e-05	MP46_OCM;MP41_OCM	18	18	12	47.8	47.8	37.8	28.585	0	323.31	74605000000	246
ANP32B	Acidic leucine-rich nuclear phosphoprotein 32 family member B	Q92688;Q92688-2	Q92688;Q92688-2	0.802851	0.647366	0.736713	0.83209	0.955732	1.14219	1.11715	1.09852	0.4368	0.423531	0.370264	0.587036	+	4.95313	2.20624e-05	OCM_MP46;MP41_MP46;MP41_OCM	13	10	10	39.8	31.9	31.9	28.787	0	113.67	28836000000	111
ANP32E	Acidic leucine-rich nuclear phosphoprotein 32 family member E	Q9BTT0;Q9BTT0-3;Q9BTT0-2	Q9BTT0;Q9BTT0-3;Q9BTT0-2	0.826656	0.797308	0.817883	0.845795	0.124598	0.266106	0.316689	0.236866	1.33151	1.39401	1.34867	1.50134	+	8.31965	4.70946e-08	OCM_MP41;MP46_MP41;MP46_OCM	14	14	14	59	59	59	30.692	0	323.31	13304000000	200
ANTXR1	Anthrax toxin receptor 1	Q9H6X2;Q9H6X2-5;Q9H6X2-3;Q9H6X2-4;Q9H6X2-6;Q9H6X2-2	Q9H6X2;Q9H6X2-5	0.391243	0.394531	0.360569	0.354145	0.109364	0.0952187	0.209223	0.138908	-0.217954	-0.0204763	-0.265138	0.0275707	+	4.02634	0.000145245	MP41_MP46;OCM_MP46	10	10	9	20.6	20.6	18.3	62.788	0	71.102	229910000	17
ANXA1	Annexin A1	P04083	P04083	1.282	1.20084	1.26716	1.37165	-3.61886	-3.93674	-3.40946	-3.45488	-3.0766	-2.97282	-3.35951	-2.87192	+	10.164	2.83278e-09	MP46_MP41;OCM_MP41;OCM_MP46	27	27	27	73.7	73.7	73.7	38.714	0	323.31	29478000000	232
ANXA11	Annexin A11	P50995-2;P50995	P50995-2;P50995	0.351316	0.267313	0.289459	0.376781	-0.228315	-0.0424194	-0.0112495	-0.0593758	0.0105839	0.0444832	-0.0517197	0.140326	+	3.87488	0.000199755	OCM_MP41;OCM_MP46	22	22	21	46.4	46.4	44.5	51.242	0	323.31	13919000000	221
ANXA2;ANXA2P2	Annexin A2;Putative annexin A2-like protein	P07355;P07355-2;A6NMY6	P07355;P07355-2;A6NMY6	0.779579	0.577332	0.71563	0.677866	-1.50719	-1.41388	-1.292	-1.3215	0.042345	0.0828266	0.00150299	0.292027	+	8.8418	2.01424e-08	MP46_MP41;OCM_MP41;OCM_MP46	44	44	44	87.3	87.3	87.3	38.604	0	323.31	282790000000	737
ANXA4	Annexin A4	P09525-3;P09525;P09525-2	P09525-3;P09525;P09525-2	0.739191	0.681641	0.68017	0.824501	0.0787163	0.292107	0.336374	0.2782	0.147156	0.196505	0.135347	0.317568	+	4.57471	4.71032e-05	OCM_MP46;OCM_MP41	26	26	26	76.9	76.9	76.9	36.085	0	323.31	17218000000	245
ANXA5	Annexin A5	P08758	P08758	0.423014	0.293293	0.385729	0.512093	0.715359	0.86458	0.850754	0.886467	0.555454	0.555769	0.540178	0.712732	+	3.75445	0.00025747	MP41_OCM;MP41_MP46	40	40	40	91.2	91.2	91.2	35.936	0	323.31	409880000000	1002
ANXA6	Annexin A6	P08133;P08133-2	P08133;P08133-2	0.640663	0.546528	0.60174	0.649641	-0.300591	-0.127495	-0.0768776	-0.11375	-0.452023	-0.428818	-0.537323	-0.278255	+	6.85012	5.78418e-07	MP41_MP46;OCM_MP46;OCM_MP41	55	55	55	75.3	75.3	75.3	75.872	0	323.31	90898000000	742
ANXA7	Annexin A7	P20073-2;P20073	P20073-2;P20073	0.201096	0.181101	0.16239	0.254187	-0.0208912	0.195381	0.15576	0.164103	0.38805	0.347361	0.300259	0.594957	+	2.18452	0.00758207	MP46_MP41	21	21	21	41.4	41.4	41.4	50.315	0	271.59	10867000000	185
AP1AR	AP-1 complex-associated regulatory protein	Q63HQ0;Q63HQ0-2	Q63HQ0;Q63HQ0-2	0.326811	0.244335	0.290298	0.263432	0.25547	0.346489	0.341879	0.298449	0.127633	0.184621	0.0298281	0.221074	+	2.26428	0.00637522	MP41_MP46	8	8	8	30.1	30.1	30.1	34.28	0	61.472	653430000	17
AP1B1	AP-1 complex subunit beta-1	Q10567-2;Q10567	Q10567-2;Q10567	0.204252	0.115242	0.173597	0.143578	0.420443	0.569778	0.503435	0.458786	0.405621	0.440802	0.315044	0.517502	+	3.90008	0.000189567	MP46_OCM;MP41_OCM	56	30	1	62.2	41.2	1.7	103.89	0	323.31	16587000000	272
AP1B1	AP-1 complex subunit beta-1	Q10567-3;Q10567-4	Q10567-3;Q10567-4	-0.421705	-0.368544	-0.46586	-0.30938	-0.406231	-0.207712	-0.278904	-0.286388	-0.59005	-0.596106	-0.640263	-0.437445	+	2.51696	0.003672	MP41_MP46	56	1	1	62.1	1.4	1.4	103.53	0.00011371	8.5489	1103500000	15
AP1G1	AP-1 complex subunit gamma-1	O43747;O43747-2	O43747;O43747-2	0.344856	0.222382	0.276052	0.267538	0.438742	0.602724	0.531935	0.488302	0.435453	0.452543	0.318525	0.505108	+	2.62751	0.00288583	MP41_OCM	39	39	39	47	47	47	91.35	0	323.31	17046000000	283
AP1G2	AP-1 complex subunit gamma-like 2	O75843	O75843	0.123968	0.142105	0.106033	0.145088	0.203398	0.364519	0.39105	0.304331	-0.355997	-0.322779	-0.509169	-0.386189	+	6.44029	1.21775e-06	OCM_MP46;MP41_MP46;MP41_OCM	25	25	25	38.3	38.3	38.3	87.116	0	204.53	2623100000	97
AP1M1	AP-1 complex subunit mu-1	Q9BXS5;Q9BXS5-2;Q9Y6Q5;Q9Y6Q5-2	Q9BXS5;Q9BXS5-2	0.283922	0.19315	0.264378	0.225594	0.317194	0.455315	0.399155	0.360104	0.178671	0.252449	0.0771389	0.317469	+	1.77397	0.0187441		23	23	23	63.1	63.1	63.1	48.586	0	166.79	16832000000	201
AP1S1	AP-1 complex subunit sigma-1A	P61966;P61966-2;Q96PC3-3;Q96PC3-4;Q96PC3;Q96PC3-2	P61966;P61966-2	0.328142	0.322857	0.29617	0.282064	0.364128	0.432659	0.509413	0.393015	-0.766818	-0.680765	-0.876656	-0.690366	+	8.78926	2.18836e-08	OCM_MP46;MP41_MP46	7	5	5	48.1	38.6	38.6	18.733	0	130.87	132070000	12
AP1S2	AP-1 complex subunit sigma-2	P56377	P56377	0.0407753	0.057188	-0.00144577	0.0664139	0.144703	0.258005	0.288132	0.246986	0.371046	0.43383	0.216148	0.43918	+	3.35023	0.000608922	MP46_OCM	8	8	3	54.1	54.1	21.7	18.615	0	99.742	2368000000	41
AP2A1	AP-2 complex subunit alpha-1	O95782-2;O95782	O95782-2;O95782	0.340698	0.23037	0.289236	0.181648	-0.196409	-0.0822201	-0.080246	-0.147034	0.225632	0.279976	0.132071	0.360231	+	4.19671	0.000102044	MP46_MP41;OCM_MP41	57	57	43	67.6	67.6	53.3	105.36	0	323.31	39875000000	565
AP2A2	AP-2 complex subunit alpha-2	O94973-2;O94973-3	O94973-2;O94973-3	0.551062	0.48737	0.507313	0.441391	0.143879	0.234346	0.229517	0.172123	-0.732086	-0.694311	-0.842802	-0.597763	+	8.45016	3.79765e-08	MP41_MP46;OCM_MP46;OCM_MP41	50	36	1	67.7	53.8	1.5	104.09	0	323.31	12357000000	294
AP2B1	AP-2 complex subunit beta	P63010-2;P63010;P63010-3	P63010-2;P63010;P63010-3	0.419073	0.301548	0.366547	0.298952	0.0419464	0.189142	0.17263	0.106733	0.164053	0.198151	0.0579205	0.284132	+	2.22603	0.00692989	OCM_MP41	58	58	32	59.3	59.3	38.5	105.69	0	323.31	81898000000	791
AP2M1	AP-2 complex subunit mu	Q96CW1-2;Q96CW1	Q96CW1-2;Q96CW1	0.348667	0.288561	0.301249	0.259407	-0.161772	-0.0424271	-0.0398273	-0.0986977	-0.0653248	-0.00157356	-0.200146	0.0125217	+	4.46697	5.85213e-05	OCM_MP41;OCM_MP46	29	29	29	62.4	62.4	62.4	49.389	0	302.35	21395000000	255
AP2S1	AP-2 complex subunit sigma	P53680;P53680-2	P53680;P53680-2	0.254303	0.261753	0.207798	0.208431	-0.204552	-0.160835	-0.0583363	-0.0999203	-0.226721	-0.257668	-0.408453	-0.238232	+	5.46119	8.0406e-06	OCM_MP46;OCM_MP41	7	7	7	46.5	46.5	46.5	17.018	0	50.94	4634200000	78
AP3B1	AP-3 complex subunit beta-1	O00203;O00203-3	O00203;O00203-3	0.111307	0.0932865	0.0869713	0.151031	0.204866	0.367897	0.404182	0.349678	0.122948	0.170216	0.0599747	0.264017	+	2.33383	0.00547062	MP41_OCM	61	61	51	58.7	58.7	50.3	121.32	0	323.31	24793000000	445
AP3D1	AP-3 complex subunit delta-1	O14617-5;O14617;O14617-4	O14617-5;O14617;O14617-4	0.188196	0.17664	0.191299	0.23423	0.438284	0.570614	0.62628	0.559708	-0.094368	0.0128632	-0.115076	0.0719738	+	5.46617	7.95598e-06	OCM_MP46;MP41_MP46;MP41_OCM	59	59	8	50.5	50.5	6.8	136.65	0	323.31	20869000000	371
AP3M1	AP-3 complex subunit mu-1	Q9Y2T2	Q9Y2T2	0.023695	-0.0196247	0.00482368	-0.0118675	0.0112305	0.161142	0.15941	0.113077	0.124174	0.196383	0.0574074	0.30302	+	1.56665	0.0296787		21	21	17	68.2	68.2	61	46.939	0	323.31	5418900000	135
AP3M2	AP-3 complex subunit mu-2	P53677;P53677-2;REV__Q96DT7-4;REV__Q96DT7-3;REV__Q96DT7-2;REV__Q96DT7	P53677	0.383549	-0.0434265	0.199142	-0.0514851	0.300739	0.499678	0.404625	0.305496	-0.67485	-0.582888	-0.759794	-0.575036	+	5.09768	1.65583e-05	OCM_MP46;MP41_MP46	14	10	10	36.4	29.2	29.2	46.977	0	69.226	398730000	21
AP3S1	AP-3 complex subunit sigma-1	Q92572	Q92572	-0.0517483	-0.029213	-0.0492802	-0.00603867	0.218334	0.321711	0.399231	0.350143	-0.159224	-0.0357971	-0.143385	-0.0161228	+	4.9243	2.33781e-05	MP41_MP46;MP41_OCM	9	9	9	48.7	48.7	48.7	21.732	0	84.861	6013800000	73
AP3S2	AP-3 complex subunit sigma-2	P59780;P59780-2	P59780;P59780-2	-0.0576077	0.0703278	-0.0512123	0.0376167	-0.0635653	0.0369787	0.199688	0.0957937	-0.942863	-0.893115	-1.01085	-0.789371	+	6.82186	6.09445e-07	OCM_MP46;MP41_MP46	6	2	2	32.1	7.8	7.8	22.017	0.00011986	14.42	191090000	9
AP4B1	AP-4 complex subunit beta-1	Q9Y6B7;Q9Y6B7-2	Q9Y6B7	0.235487	0.289541	0.219048	0.276131	-1.07634	-0.962028	-0.902406	-0.910587	-0.204569	-0.08883	-0.265882	-0.0335178	+	7.85681	1.02345e-07	MP46_MP41;OCM_MP41;OCM_MP46	8	8	8	14.7	14.7	14.7	83.259	0	50.642	186200000	13
AP4E1	AP-4 complex subunit epsilon-1	Q9UPM8;Q9UPM8-2	Q9UPM8;Q9UPM8-2	0.123158	0.261841	0.161448	0.26354	0.0898199	0.178719	0.230378	0.0999727	-0.162378	-0.0880146	-0.338621	-0.0134277	+	2.86927	0.00170982	MP41_MP46;OCM_MP46	5	5	5	5.5	5.5	5.5	127.29	0.00012165	16.472	61307000	8
AP4M1	AP-4 complex subunit mu-1	O00189	O00189	0.346596	0.445501	0.32177	0.440359	0.450056	0.512894	0.607414	0.566014	0.656344	0.838948	0.701682	1.06554	+	2.68956	0.00252881	MP46_OCM	7	6	6	17.4	15.9	15.9	49.976	0	49.958	148050000	13
AP5B1	AP-5 complex subunit beta-1	Q2VPB7	Q2VPB7	0.122976	0.158497	0.133101	0.0330715	0.367418	0.453991	0.507936	0.442186	0.0174541	0.123686	-0.0429859	0.172991	+	4.06501	0.000133968	MP41_MP46;MP41_OCM	14	14	14	24.7	24.7	24.7	93.948	0	216.7	663680000	40
AP5M1	AP-5 complex subunit mu-1	Q9H0R1;Q9H0R1-2	Q9H0R1;Q9H0R1-2	-0.0570812	0.0191383	-0.0893478	-0.00279427	0.192705	0.267033	0.37343	0.289751	-0.11359	-0.107206	-0.201662	-0.055809	+	4.70999	3.58445e-05	MP41_MP46;MP41_OCM	12	12	12	32.9	32.9	32.9	54.766	0	84.363	489590000	34
AP5S1	AP-5 complex subunit sigma-1	Q9NUS5	Q9NUS5	0.117762	0.0398293	0.0646954	-0.130927	0.305849	0.384361	0.380262	0.352884	-0.220346	-0.328056	-0.395306	-0.119078	+	4.56552	4.7889e-05	OCM_MP46;MP41_MP46;MP41_OCM	8	8	8	54.5	54.5	54.5	22.522	0	90.901	516270000	27
AP5Z1	AP-5 complex subunit zeta-1	O43299;O43299-2;O43299-3	O43299;O43299-2	0.247299	0.134615	0.19309	0.14077	0.0520878	0.131632	0.169891	0.111961	0.292278	0.411613	0.187506	0.420658	+	2.02174	0.0108273	MP46_MP41	19	19	19	32.2	32.2	32.2	88.604	0	280.16	1031500000	43
APAF1	Apoptotic protease-activating factor 1	O14727-5;O14727-4;O14727;O14727-3;O14727-2;O14727-6	O14727-5;O14727-4;O14727;O14727-3;O14727-2	-0.196642	-0.209614	-0.199968	-0.171413	-0.188594	-0.0202341	0.0444288	0.0021553	-0.0115986	0.0659866	-0.0402393	0.189974	+	2.09712	0.0091699	MP46_OCM	22	22	22	23.1	23.1	23.1	133.35	0	77.357	786780000	38
APBA2	Amyloid beta A4 precursor protein-binding family A member 2	Q99767-2;Q99767	Q99767-2;Q99767	-1.47557	-1.8177	-1.73795	-1.43044	-1.4296	-1.12577	-1.11301	-1.16	-0.199883	-0.135711	-0.3181	-0.0568132	+	6.0025	2.80231e-06	MP46_OCM;MP46_MP41	9	9	8	11.4	11.4	10	81.128	0	42.178	1876900000	11
APBB1	Amyloid beta A4 precursor protein-binding family B member 1	O00213-2;O00213;O00213-4;O00213-6;O00213-3;O00213-5	O00213-2;O00213;O00213-4;O00213-6;O00213-3;O00213-5	0.549971	0.579664	0.54685	0.566183	-0.412897	-0.309801	-0.0840149	-0.106747	-1.18383	-1.18022	-1.188	-0.987819	+	7.84516	1.04636e-07	MP41_MP46;OCM_MP46;OCM_MP41	17	17	16	33.1	33.1	31.6	76.958	0	285.06	638930000	37
APBB2	Amyloid beta A4 precursor protein-binding family B member 2	Q92870;Q92870-4;Q92870-2;Q92870-3	Q92870;Q92870-4;Q92870-2	0.00535107	0.0546227	-0.0641012	-0.0364313	-0.463305	-0.424646	-0.276684	-0.410433	-0.280369	-0.217937	-0.392848	-0.140334	+	3.46422	0.000477552	OCM_MP41;OCM_MP46	16	15	15	27.3	26	26	83.373	0	93.092	260780000	20
APC	Adenomatous polyposis coli protein	P25054-2;P25054;P25054-3	P25054-2;P25054;P25054-3	-1.27101	-1.24047	-1.21385	-1.21234	0.115404	0.187473	0.270967	0.136784	-0.0198975	-0.0889111	-0.223496	0.101609	+	8.14838	6.30917e-08	MP46_OCM;MP41_OCM	39	39	39	17	17	17	300.44	0	245	162970000	21
APEH	Acylamino-acid-releasing enzyme	P13798	P13798	0.263479	0.205175	0.230204	0.281111	0.208208	0.370243	0.381559	0.356888	0.534124	0.540869	0.461569	0.713232	+	3.05135	0.00115583	MP46_OCM;MP46_MP41	30	30	30	61.6	61.6	61.6	81.224	0	323.31	25717000000	344
APEX1	DNA-(apurinic or apyrimidinic site) lyase;DNA-(apurinic or apyrimidinic site) lyase, mitochondrial	P27695	P27695	0.0484314	-0.012291	0.0156498	0.0629559	0.335817	0.520647	0.535383	0.482225	0.568642	0.552752	0.499002	0.72422	+	5.04704	1.83448e-05	MP41_OCM;MP46_OCM	26	26	26	79.9	79.9	79.9	35.554	0	323.31	72961000000	329
APEX2	DNA-(apurinic or apyrimidinic site) lyase 2	Q9UBZ4	Q9UBZ4	0.523924	0.58707	0.51698	0.623174	-0.24539	-0.114752	0.0987511	0.0391855	-0.0851955	-0.113959	-0.123235	-0.133087	+	5.26743	1.18563e-05	OCM_MP46;OCM_MP41	6	6	6	17.2	17.2	17.2	57.4	0	63.087	106860000	20
APH1A	Gamma-secretase subunit APH-1A	Q96BI3-2;Q96BI3	Q96BI3-2;Q96BI3	1.13144	1.26677	1.10629	0.853127	1.18978	1.37317	1.21972	1.11871	1.3247	1.38805	1.22871	1.36907		1.17232	0.071465		3	3	3	8.1	8.1	8.1	26.839	0	35.77	551160000	8
API5	Apoptosis inhibitor 5	Q9BZZ5-2;Q9BZZ5-5	Q9BZZ5-2;Q9BZZ5-5	0.247914	0.309581	0.312848	0.279115	-0.443703	-0.36623	-0.380714	-0.308279	0.146744	0.23637	0.0799131	0.273261	+	6.64822	8.2684e-07	MP46_MP41;OCM_MP41	33	1	1	64.7	2.4	2.4	56.769	0.00011502	9.864	519830000	10
API5	Apoptosis inhibitor 5	Q9BZZ5;Q9BZZ5-6;Q9BZZ5-1	Q9BZZ5;Q9BZZ5-6;Q9BZZ5-1	0.240665	0.194427	0.20953	0.181631	0.143061	0.258633	0.270626	0.207743	-0.0856152	-0.0499401	-0.176254	-0.00487518	+	4.3341	7.69469e-05	OCM_MP46;MP41_MP46	33	33	1	62.4	62.4	2.5	59.004	0	323.31	34323000000	309
APIP	Methylthioribulose-1-phosphate dehydratase	Q96GX9;Q96GX9-3	Q96GX9;Q96GX9-3	0.284933	0.273252	0.263899	0.287676	0.00312424	0.0883045	0.141176	0.0526371	0.533585	0.547171	0.488262	0.65407	+	5.82301	3.98717e-06	OCM_MP41;MP46_MP41;MP46_OCM	11	11	11	48.3	48.3	48.3	27.125	0	57.877	1356800000	39
APITD1	Centromere protein S	Q8N2Z9;Q8N2Z9-3;Q8N2Z9-2	Q8N2Z9;Q8N2Z9-3;Q8N2Z9-2	0.382923	0.276247	0.292511	0.249357	0.0886364	0.128046	-0.0116186	-0.12296	0.15376	0.214325	0.143772	0.317837	+	2.40426	0.00469209	OCM_MP41	6	6	6	49.3	49.3	49.3	15.893	0.00013132	27.66	271780000	12
APLF	Aprataxin and PNK-like factor	Q8IW19	Q8IW19	-0.268145	-0.206854	-0.449903	-0.381854	0.0276623	0.143423	0.186644	0.1651	-0.338839	-0.389593	-0.717504	-0.161038	+	2.76785	0.00213678	MP41_MP46;MP41_OCM	7	7	7	16.2	16.2	16.2	56.955	0	42.492	133350000	12
APLP2	Amyloid-like protein 2	Q06481-3;Q06481-6;Q06481;Q06481-4;Q06481-2;Q06481-5	Q06481-3;Q06481-6;Q06481;Q06481-4;Q06481-2;Q06481-5	-0.188908	-0.175165	-0.224018	-0.173506	-0.168804	-0.090538	0.0565853	-0.0353794	0.0528431	0.15416	-0.0624809	0.176767	+	2.31708	0.00567812	MP46_OCM	25	23	23	33	31.8	31.8	85.486	0	85.657	2097700000	95
APMAP	Adipocyte plasma membrane-associated protein	Q9HDC9;Q9HDC9-2	Q9HDC9;Q9HDC9-2	0.476068	0.312668	0.421024	0.320961	0.171267	0.281559	0.301016	0.263414	-1.19653	-1.09198	-1.35043	-1.11418	+	8.75118	2.32572e-08	MP41_MP46;OCM_MP46	24	24	24	61.1	61.1	61.1	46.48	0	323.31	17701000000	226
APOA1BP	NAD(P)H-hydrate epimerase	Q8NCW5;Q8NCW5-2	Q8NCW5;Q8NCW5-2	-0.852737	-0.866385	-0.885441	-0.869799	0.417217	0.580652	0.569901	0.518751	0.403257	0.425203	0.32958	0.536219	+	9.41791	8.44273e-09	MP46_OCM;MP41_OCM	17	17	17	60.8	60.8	60.8	31.674	0	204.3	20429000000	258
APOB	Apolipoprotein B-100;Apolipoprotein B-48	P04114	P04114	-0.375195	-0.304634	-0.395012	-0.422167	-2.32721	-2.43197	-2.37205	-2.28459	-2.48107	-2.1209	-2.50817	-2.35976	+	8.88046	1.91357e-08	OCM_MP46;OCM_MP41	10	7	7	2.2	1.5	1.5	515.6	0.00011086	6.338	338000000	12
APOBEC3B	DNA dC->dU-editing enzyme APOBEC-3B	Q9UH17;Q9UH17-3;Q9UH17-2;P31941-2;P31941	Q9UH17;Q9UH17-3	0.243788	0.170595	0.202362	0.105232	0.561312	0.691872	0.774267	0.701733	-2.48627	-2.43305	-2.86296	-2.47274	+	9.90487	4.09833e-09	OCM_MP46;MP41_MP46;MP41_OCM	18	18	12	51.6	51.6	37.4	45.924	0	191.66	3180300000	72
APOBEC3D	DNA dC->dU-editing enzyme APOBEC-3D	Q96AK3	Q96AK3	0.0584927	0.00352859	0.181818	0.0487366	0.730972	0.878372	0.934278	0.823914	-0.314834	-0.23398	-0.387354	-0.140657	+	7.00957	4.30451e-07	OCM_MP46;MP41_MP46;MP41_OCM	9	5	4	23.6	13.2	9.8	46.598	0.0001225	17.492	571960000	13
APOBEC3F	DNA dC->dU-editing enzyme APOBEC-3F	Q8IUX4;Q9HC16-3;Q8IUX4-2;Q8IUX4-3	Q8IUX4	-0.369859	-0.430934	-0.423149	-0.463225	0.41713	0.525139	0.55098	0.517435	0.396132	0.522814	0.342427	0.65098	+	6.766	6.74536e-07	MP46_OCM;MP41_OCM	8	5	3	23.1	15.8	9.1	45.02	0.00012852	24.601	283930000	13
APOC1	Apolipoprotein C-I;Truncated apolipoprotein C-I	P02654	P02654	-0.0423717	-0.0465126	-0.133026	-0.109804	-0.976803	-0.959219	-0.778595	-0.799789	0.367006	0.537668	0.296751	0.442074	+	7.60561	1.53409e-07	OCM_MP41;MP46_MP41;MP46_OCM	5	5	5	41	41	41	9.3318	0.0001123	7.4636	1304400000	28
APOC2	Apolipoprotein C-II;Proapolipoprotein C-II	P02655	P02655	1.00432	0.920782	0.902203	0.875349	-3.52737	-3.93317	-3.34051	-3.54687	-4.78426	-4.66544	-4.75852	-4.62838	+	11.3765	5.64907e-10	MP41_MP46;OCM_MP46;OCM_MP41	5	5	5	56.4	56.4	56.4	11.284	0	47.886	1519600000	26
APOC3	Apolipoprotein C-III	P02656	P02656	-0.436644	-0.266356	-0.456417	-0.401143	-0.25951	-0.165739	-0.248609	-0.157141	0.0577936	0.207243	-0.0333481	0.277604	+	3.83152	0.000218626	MP46_OCM;MP46_MP41	1	1	1	16.2	16.2	16.2	10.852	0.00011819	12.442	250680000	6
APOE	Apolipoprotein E	P02649	P02649	-0.363899	-0.416386	-0.447641	-0.452648	-0.545975	-0.4291	-0.315573	-0.391647	0.626385	0.688576	0.503609	0.671787	+	7.83592	1.05914e-07	MP46_MP41;MP46_OCM	27	27	23	78.2	78.2	66.6	36.154	0	246.65	33459000000	286
APOL2	Apolipoprotein L2	Q9BQE5	Q9BQE5	0.738955	0.679686	0.733562	0.666752	-0.934368	-0.875107	-0.704674	-0.739416	-1.47115	-1.35826	-1.66856	-1.33878	+	8.83732	2.0308e-08	MP41_MP46;OCM_MP46;OCM_MP41	17	17	17	52.2	52.2	52.2	37.092	0	236.59	6503400000	108
APOO	Apolipoprotein O	Q9BUR5;Q9BUR5-2	Q9BUR5;Q9BUR5-2	-0.183767	-0.193993	-0.193783	-0.258554	0.319304	0.385344	0.467546	0.371815	-0.185984	-0.0764732	-0.226887	-0.0897369	+	6.54405	1.00843e-06	MP41_OCM;MP41_MP46	8	8	8	49.5	49.5	49.5	22.284	0	124.27	4800900000	56
APOOL	MICOS complex subunit MIC27	Q6UXV4	Q6UXV4	-0.378412	-0.400745	-0.375616	-0.475357	0.295578	0.41275	0.339689	0.27569	0.0724926	0.0679264	-0.0514107	0.208866	+	6.11233	2.26712e-06	MP46_OCM;MP41_OCM;MP41_MP46	16	16	16	73.1	73.1	73.1	29.159	0	176.8	7121500000	143
APOPT1	Apoptogenic protein 1, mitochondrial	Q96IL0;Q96IL0-2	Q96IL0;Q96IL0-2	0.00885296	0.126723	-0.0948372	-0.0716772	0.330573	0.457025	0.422688	0.38394	0.322793	0.336084	0.21571	0.435654	+	3.79309	0.000237254	MP46_OCM;MP41_OCM	5	5	5	34.5	34.5	34.5	24.153	0.00012689	22.467	137070000	13
APP	Amyloid beta A4 protein;N-APP;Soluble APP-alpha;Soluble APP-beta;C99;Beta-amyloid protein 42;Beta-amyloid protein 40;C83;P3(42);P3(40);C80;Gamma-secretase C-terminal fragment 59;Gamma-secretase C-terminal fragment 57;Gamma-secretase C-terminal fragment 50;C31	P05067;P05067-9;P05067-6;P05067-11;P05067-8;P05067-5;P05067-7;P05067-4;P05067-3;P05067-10;P05067-2	P05067;P05067-9;P05067-6;P05067-11;P05067-8;P05067-5;P05067-7;P05067-4;P05067-3;P05067-10	-0.11227	-0.178576	-0.143667	-0.204544	-0.580069	-0.52409	-0.379309	-0.480621	0.471754	0.555563	0.375435	0.594414	+	7.11422	3.60684e-07	OCM_MP41;MP46_MP41;MP46_OCM	33	33	31	52.7	52.7	51.6	86.942	0	323.31	12961000000	231
APPBP2	Amyloid protein-binding protein 2	Q92624	Q92624	-3.51328	-3.51265	-3.61352	-3.13766	-1.10935	-0.997166	-0.866774	-0.960751	-0.78503	-0.799613	-0.907163	-0.677561	+	8.87337	1.93442e-08	MP41_OCM;MP46_OCM	8	8	8	14.4	14.4	14.4	66.853	0.00010897	5.0296	310970000	13
APPL1	DCC-interacting protein 13-alpha	Q9UKG1	Q9UKG1	0.6696	0.559853	0.603539	0.600964	-0.174063	-0.0572624	-0.0395718	-0.10022	-0.420311	-0.386444	-0.529694	-0.289087	+	7.54359	1.7037e-07	MP41_MP46;OCM_MP46;OCM_MP41	32	32	31	60.2	60.2	59.2	79.663	0	323.31	3830300000	141
APPL2	DCC-interacting protein 13-beta	Q8NEU8-3;Q8NEU8;Q8NEU8-2	Q8NEU8-3;Q8NEU8;Q8NEU8-2	-0.192026	-0.186399	-0.204985	-0.184103	-0.1063	0.0406055	0.142942	0.0758629	0.363394	0.389523	0.303255	0.532745	+	4.91801	2.36503e-05	MP41_OCM;MP46_OCM;MP46_MP41	24	23	23	47.6	46.6	46.6	75.183	0	261.31	2548800000	81
APRT	Adenine phosphoribosyltransferase	P07741;P07741-2	P07741;P07741-2	0.740089	0.552986	0.64241	0.613073	0.704695	0.8787	0.778303	0.860548	-0.0457935	-0.0627632	-0.0962315	0.138853	+	6.06086	2.50056e-06	OCM_MP46;MP41_MP46	12	12	12	86.1	86.1	86.1	19.608	0	192.91	13307000000	125
APTX	Aprataxin	Q7Z2E3-7;Q7Z2E3;Q7Z2E3-5;Q7Z2E3-10;Q7Z2E3-8;Q7Z2E3-4;Q7Z2E3-9;Q7Z2E3-11;Q7Z2E3-13;Q7Z2E3-3;Q7Z2E3-2;Q7Z2E3-6;Q7Z2E3-12	Q7Z2E3-7;Q7Z2E3;Q7Z2E3-5;Q7Z2E3-10;Q7Z2E3-8;Q7Z2E3-4;Q7Z2E3-9;Q7Z2E3-11;Q7Z2E3-13;Q7Z2E3-3	-0.624702	-0.641325	-0.696678	-0.744312	0.209303	0.281326	0.372871	0.264336	0.0869331	0.168564	0.0109196	0.215273	+	7.46732	1.94327e-07	MP46_OCM;MP41_OCM	22	22	22	50.6	50.6	50.6	39.104	0	235.99	3698700000	101
AQR	Intron-binding protein aquarius	O60306	O60306	0.23134	0.191299	0.170805	0.141026	0.0393562	0.103226	0.16317	0.0999031	0.0713081	0.169067	-0.0415783	0.157442		0.821604	0.156683		57	56	56	46.4	45.9	45.9	171.29	0	323.31	10915000000	309
ARAF	Serine/threonine-protein kinase A-Raf	P10398;P10398-2	P10398	0.0639553	-0.118738	-0.149467	-0.116285	-0.0698223	0.0864716	0.174988	0.0619583	-0.0422611	0.0165958	-0.110258	0.105949		0.777608	0.172889		25	18	17	48.5	37.3	35.8	67.585	0	92.316	407090000	20
ARAP1	Arf-GAP with Rho-GAP domain, ANK repeat and PH domain-containing protein 1	Q96P48;Q96P48-3;Q96P48-4;Q96P48-7;Q96P48-5	Q96P48;Q96P48-3;Q96P48-4;Q96P48-7;Q96P48-5	-0.0771446	-0.141371	-0.0919952	-0.101376	0.148544	0.308588	0.305443	0.260441	0.246933	0.294777	0.169577	0.410919	+	4.16325	0.000109466	MP41_OCM;MP46_OCM	55	55	9	44.2	44.2	7.4	162.19	0	323.31	6290100000	233
ARCN1	Coatomer subunit delta	P48444;P48444-2	P48444;P48444-2	0.162731	0.110147	0.148718	0.155844	0.523293	0.670107	0.732641	0.669685	-0.0584946	0.0417252	-0.0662956	0.132311	+	5.69572	5.11258e-06	MP41_MP46;MP41_OCM	40	40	40	65	65	65	57.21	0	323.31	46010000000	409
AREL1	Apoptosis-resistant E3 ubiquitin protein ligase 1	O15033-2;O15033	O15033-2;O15033	-0.0590086	-0.217471	-0.239924	-0.32971	0.279473	0.351024	0.508887	0.381747	-0.093586	-0.0142288	-0.151857	0.060154	+	4.33643	7.66083e-05	MP41_OCM;MP41_MP46	6	6	6	9.3	9.3	9.3	90.341	0	48.7	183660000	12
ARF1	ADP-ribosylation factor 1	P84077	P84077	0.170525	0.142895	0.115255	0.186808	0.423515	0.580763	0.543375	0.551689	0.576639	0.641922	0.558105	0.741587	+	5.17687	1.4159e-05	MP41_OCM;MP46_OCM	14	14	3	85.1	85.1	21	20.697	0	323.31	62236000000	427
ARF4	ADP-ribosylation factor 4	P18085	P18085	0.979204	0.977915	0.97131	1.0137	0.453806	0.624062	0.66622	0.685898	0.286396	0.415052	0.28175	0.513338	+	4.78949	3.06362e-05	OCM_MP46;OCM_MP41	11	7	7	80	51.1	51.1	20.511	0	155.14	17192000000	122
ARF5	ADP-ribosylation factor 5	P84085	P84085	0.442123	0.409737	0.373964	0.496761	0.297607	0.422039	0.476738	0.439119	0.190037	0.30402	0.238497	0.442465		1.03162	0.0978627		12	7	7	80	51.1	51.1	20.529	0	149.09	6765800000	72
ARF6	ADP-ribosylation factor 6	P62330	P62330	0.155758	0.208706	0.107502	0.144148	0.41766	0.499949	0.565601	0.499929	0.201752	0.263943	0.147234	0.298096	+	4.44392	6.13932e-05	MP41_OCM;MP41_MP46	11	11	11	67.4	67.4	67.4	20.082	0	244.5	7870800000	125
ARFGAP1	ADP-ribosylation factor GTPase-activating protein 1	Q8N6T3;Q8N6T3-5;Q8N6T3-2;Q8N6T3-4;Q8N6T3-3	Q8N6T3;Q8N6T3-5;Q8N6T3-2;Q8N6T3-4;Q8N6T3-3	0.709707	0.669909	0.669304	0.635176	-0.041029	0.133951	0.0825939	-0.0273285	0.104513	0.156363	0.0481567	0.261021	+	5.83616	3.89331e-06	OCM_MP41;OCM_MP46	25	25	25	58.9	58.9	58.9	44.667	0	323.31	6636600000	134
ARFGAP2	ADP-ribosylation factor GTPase-activating protein 2	Q8N6H7;Q8N6H7-2;Q8N6H7-3	Q8N6H7;Q8N6H7-2;Q8N6H7-3	0.237396	0.238785	0.193762	0.287302	0.145576	0.31325	0.401501	0.34766	-0.0367317	0.0415192	-0.0806637	0.0743752	+	2.99662	0.00129995	OCM_MP46;MP41_MP46	21	21	21	40.5	40.5	40.5	56.72	0	96.82	3495600000	93
ARFGAP3	ADP-ribosylation factor GTPase-activating protein 3	Q9NP61;Q9NP61-2	Q9NP61;Q9NP61-2	-0.269642	-0.266745	-0.285332	-0.214272	0.0194321	0.183044	0.233553	0.206306	0.365036	0.40423	0.339712	0.536287	+	5.66011	5.47255e-06	MP41_OCM;MP46_OCM;MP46_MP41	23	23	23	47.5	47.5	47.5	56.928	0	243.29	5359500000	115
ARFGEF1	Brefeldin A-inhibited guanine nucleotide-exchange protein 1	Q9Y6D6;Q9UIA0	Q9Y6D6	-0.53409	-0.570297	-0.568077	-0.535717	0.124535	0.315369	0.344446	0.278036	0.581299	0.633417	0.552715	0.748468	+	7.89987	9.54714e-08	MP41_OCM;MP46_OCM;MP46_MP41	86	86	62	56.1	56.1	42.6	208.76	0	323.31	16066000000	413
ARFGEF2	Brefeldin A-inhibited guanine nucleotide-exchange protein 2	Q9Y6D5	Q9Y6D5	-0.067831	-0.106077	-0.114368	-0.0789509	0.00139427	0.140385	0.187906	0.13752	0.413074	0.481186	0.356031	0.567732	+	5.19733	1.35839e-05	MP41_OCM;MP46_OCM;MP46_MP41	84	60	60	54	40.1	40.1	202.04	0	323.31	8428700000	234
ARFGEF3	Brefeldin A-inhibited guanine nucleotide-exchange protein 3	Q5TH69	Q5TH69	-0.240218	-0.661112	-0.679375	-0.521508	0.164927	0.146569	0.305466	0.341604	-0.350311	-0.199977	-0.539088	-0.285951	+	3.79083	0.000238447	MP41_OCM;MP41_MP46	3	3	2	1	1	0.6	240.65	0.0030678	2.1293	216640000	5
ARFIP1	Arfaptin-1	P53367;P53367-3	P53367;P53367-3	-0.717402	-0.774446	-0.742088	-0.684381	-0.839005	-0.688641	-0.711786	-0.747196	-0.446056	-0.432993	-0.555311	-0.297556	+	3.46388	0.000477759	MP46_MP41;MP46_OCM	20	20	2	68.6	68.6	11	41.738	0	243.87	11965000000	133
ARFIP2	Arfaptin-2	P53365;P53365-3;P53365-2	P53365;P53365-3;P53365-2	0.49786	0.475693	0.473831	0.433634	0.251175	0.406898	0.535433	0.403057	-1.12535	-0.943773	-1.16088	-0.960938	+	8.42498	3.96544e-08	MP41_MP46;OCM_MP46	11	11	10	37.2	37.2	35.2	37.855	0	86.811	1089500000	37
ARFRP1	ADP-ribosylation factor-related protein 1	Q13795;Q13795-2;Q13795-3;Q13795-4	Q13795;Q13795-2;Q13795-3;Q13795-4	-0.301378	-0.212044	-0.221163	-0.168179	0.420456	0.520157	0.491558	0.376253	-0.11277	-0.0549126	-0.250473	0.018858	+	5.64921	5.58344e-06	MP41_OCM;MP41_MP46	10	10	10	69.2	69.2	69.2	22.614	0	73.947	879330000	36
ARGLU1	Arginine and glutamate-rich protein 1	Q9NWB6;Q9NWB6-2;Q9NWB6-3	Q9NWB6;Q9NWB6-2	-0.139502	-0.228764	-0.200497	-0.251064	0.281889	0.285902	0.304653	0.266809	-0.133595	-0.0929317	-0.250933	-0.121069	+	6.42954	1.23988e-06	MP41_OCM;MP41_MP46	26	26	26	56	56	56	33.216	0	61.672	21627000000	142
ARHGAP1	Rho GTPase-activating protein 1	Q07960	Q07960	0.380068	0.251062	0.322948	0.324856	0.462582	0.660484	0.559155	0.495634	0.221577	0.23584	0.12587	0.365913	+	2.873	0.00169636	MP41_MP46;MP41_OCM	30	30	30	84.5	84.5	84.5	50.435	0	323.31	9637200000	200
ARHGAP10	Rho GTPase-activating protein 10	A1A4S6	A1A4S6	0.284386	0.257135	0.254	0.266184	-0.842699	-0.0780087	-1.36265	-1.39927	-0.337721	-1.38534	-1.26549	-0.561998	+	2.06819	0.00977119		23	23	20	35.6	35.6	33	89.374	0	174.45	1745500000	46
ARHGAP12	Rho GTPase-activating protein 12	Q8IWW6;Q8IWW6-4;Q8IWW6-2	Q8IWW6;Q8IWW6-4;Q8IWW6-2	0.289192	0.309174	0.259022	0.286428	-0.163223	-0.0534649	0.0874081	0.00491142	0.0608444	0.140388	-0.00769234	0.267017	+	2.52477	0.0036115	OCM_MP41	42	42	2	57.8	57.8	3.1	96.253	0	323.31	2288300000	118
ARHGAP17	Rho GTPase-activating protein 17	Q68EM7-6;Q68EM7-5;Q68EM7;Q68EM7-3;Q68EM7-4;Q68EM7-7;Q17R89-2;Q17R89-3;Q17R89	Q68EM7-6;Q68EM7-5;Q68EM7;Q68EM7-3	0.307955	0.498144	0.33363	0.529322	0.0294781	0.0596008	0.277594	0.261755	-0.389271	-0.306593	-0.430372	-0.223978	+	4.73473	3.41762e-05	MP41_MP46;OCM_MP46	33	33	3	54.3	54.3	5.6	90.928	0	323.31	3705600000	127
ARHGAP18	Rho GTPase-activating protein 18	Q8N392;Q8N392-2	Q8N392;Q8N392-2	0.534698	0.676973	0.533323	0.647362	-0.0572567	-0.0353241	0.118382	0.124296	-0.180052	-0.0998573	-0.2791	-0.0944767	+	5.79615	4.20637e-06	OCM_MP46;OCM_MP41	18	18	17	39.2	39.2	38	74.976	0	163.31	704690000	41
ARHGAP21	Rho GTPase-activating protein 21	Q5T5U3	Q5T5U3	-0.126417	-0.137487	-0.184391	-0.156168	-1.17608	-1.10453	-0.933205	-1.07781	-0.611496	-0.556364	-0.757101	-0.492754	+	6.27912	1.64458e-06	MP46_MP41;OCM_MP41;OCM_MP46	66	66	24	37.2	37.2	12.9	217.46	0	323.31	1276400000	73
ARHGAP23	Rho GTPase-activating protein 23	Q9P227;Q9P227-2	Q9P227;Q9P227-2	0.805615	0.669938	0.745498	0.669208	-4.69166	-7.49748	-4.13665	-4.10131	-0.746614	-0.693018	-0.854131	-0.640558	+	4.56666	4.77995e-05	MP46_MP41;OCM_MP41	21	20	20	17.8	17.2	17.2	162.19	0	162.17	420350000	7
ARHGAP26	Rho GTPase-activating protein 26	Q9UNA1-2;Q9UNA1	Q9UNA1-2;Q9UNA1	-0.547695	-0.472034	-0.450592	-0.340705	0.440714	0.556065	0.586056	0.557707	-0.306777	-0.349715	-0.488184	-0.139813	+	6.28499	1.62697e-06	MP41_OCM;MP41_MP46	9	6	6	11.9	9.1	9.1	86.164	0	39.129	107190000	13
ARHGAP31	Rho GTPase-activating protein 31	Q2M1Z3	Q2M1Z3	0.374773	0.388807	0.398132	0.353464	-0.26716	-0.277583	-0.14542	-0.174299	-0.376027	-0.498713	-0.625767	-0.268642	+	5.6269	5.82832e-06	OCM_MP46;OCM_MP41	40	40	40	42	42	42	156.98	0	224.29	1999700000	37
ARHGAP35	Rho GTPase-activating protein 35	Q9NRY4	Q9NRY4	-0.0712566	-0.00945282	-0.0497952	0.0183334	-0.387224	-0.342558	-0.195158	-0.221201	0.429695	0.52804	0.386568	0.655834	+	5.69885	5.08074e-06	OCM_MP41;MP46_MP41;MP46_OCM	48	48	48	36.9	36.9	36.9	170.51	0	323.31	2434400000	88
ARHGAP42	Rho GTPase-activating protein 42	A6NI28	A6NI28	-0.624256	-0.740158	-0.632988	-0.608614	0.079977	0.165443	0.222992	0.215647	-0.163549	-0.068861	-0.245296	-0.0612946	+	6.69104	7.69174e-07	MP46_OCM;MP41_OCM;MP41_MP46	19	18	17	21.1	20.3	19.5	98.568	0	52	551990000	32
ARHGAP5	Rho GTPase-activating protein 5	Q13017-2;Q13017;Q13017-3;Q13017-4	Q13017-2;Q13017	0.175142	0.146797	0.142429	0.182259	0.0455437	0.215656	0.227518	0.201544	0.0547333	0.131575	-0.00850487	0.244678		0.31668	0.488086		47	47	47	37.2	37.2	37.2	172.33	0	323.31	2831900000	124
ARHGDIA	Rho GDP-dissociation inhibitor 1	P52565;P52565-2	P52565;P52565-2	0.00798225	-0.0962849	-0.0458317	0.0169392	0.0316658	0.201351	0.226217	0.190691	-0.00834846	0.0464115	-0.0331879	0.151863	+	1.75338	0.019607		17	17	17	61.8	61.8	61.8	23.207	0	303.19	37362000000	220
ARHGEF1	Rho guanine nucleotide exchange factor 1	Q92888-2;Q92888;Q92888-3;Q92888-4;REV__Q9BZR6	Q92888-2;Q92888;Q92888-3;Q92888-4	0.85215	0.80168	0.801912	0.85372	-0.947157	-0.801674	-0.689419	-0.830833	-1.58928	-1.60477	-1.97085	-1.63261	+	8.96261	1.71233e-08	MP41_MP46;OCM_MP46;OCM_MP41	43	43	43	51.2	51.2	51.2	98.767	0	323.31	3725000000	104
ARHGEF10	Rho guanine nucleotide exchange factor 10	O15013-7;O15013-4;O15013-5;O15013;O15013-6;Q9HCE6-3;Q9HCE6-2	O15013-7;O15013-4;O15013-5;O15013;O15013-6	0.317469	0.331745	0.302855	0.372128	-0.418852	-0.302423	-0.150663	-0.191662	0.0166111	0.210527	-0.0152798	0.0528908	+	4.57311	4.72101e-05	MP46_MP41;OCM_MP41;OCM_MP46	15	15	14	14.7	14.7	14.1	144.27	0	53.381	329990000	29
ARHGEF11	Rho guanine nucleotide exchange factor 11	O15085-2	O15085-2	0.192924	0.187737	0.127928	0.17135	-0.128763	-0.0420647	0.0221348	-0.0453777	0.0902386	0.135204	-0.0126305	0.169611	+	2.71045	0.00241506	OCM_MP41	75	75	4	62	62	2.6	172.24	0	323.31	4535600000	209
ARHGEF12	Rho guanine nucleotide exchange factor 12	Q9NZN5-2	Q9NZN5-2	-0.382292	-0.157135	-0.385876	-0.24575	-0.009758	0.140144	0.204706	0.118937	-0.236319	-0.15716	-0.313179	-0.0894337	+	3.15891	0.000916978	MP41_OCM;MP41_MP46	66	66	1	52.5	52.5	0.9	171.11	0	323.31	3800900000	141
ARHGEF17	Rho guanine nucleotide exchange factor 17	Q96PE2;REV__Q8WY22;REV__Q13751	Q96PE2	0.0946922	0.0536575	0.0153656	0.0914116	-0.26342	-0.230116	-0.109564	-0.22871	0.0948353	0.166708	-0.0611944	0.130946	+	3.29658	0.000682414	OCM_MP41;MP46_MP41	25	25	24	14.9	14.9	14.6	221.67	0	117.45	414580000	24
ARHGEF18	Rho guanine nucleotide exchange factor 18	Q6ZSZ5-2;Q6ZSZ5-1;Q6ZSZ5-6;Q6ZSZ5-5;Q6ZSZ5	Q6ZSZ5-2;Q6ZSZ5-1;Q6ZSZ5-6;Q6ZSZ5-5;Q6ZSZ5	0.422474	0.378	0.36521	0.396841	-0.486197	-0.441399	-0.301867	-0.336578	-0.0918751	0.00954819	-0.15365	0.0903473	+	6.01109	2.75429e-06	MP46_MP41;OCM_MP41;OCM_MP46	31	31	31	35.8	35.8	35.8	114.08	0	182.02	6538900000	75
ARHGEF2	Rho guanine nucleotide exchange factor 2	Q92974-3;Q92974-2;Q92974;REV__P0DJD0;REV__P0DJD1;REV__A6NKT7;REV__Q99666;REV__O14715;Q8N1W1-5;Q8N1W1-4;Q8N1W1-3;Q8N1W1;Q8N1W1-6	Q92974-3;Q92974-2;Q92974	0.342533	0.292332	0.319717	0.344477	-0.202559	-0.0356312	-0.00413322	-0.074337	-0.050211	0.0375786	-0.123039	0.1399	+	3.74314	0.000263822	OCM_MP41;OCM_MP46	79	79	79	75.8	75.8	75.8	108.24	0	323.31	22880000000	360
ARHGEF39	Rho guanine nucleotide exchange factor 39	Q8N4T4-4;Q8N4T4;Q8N4T4-2;Q8N4T4-3	Q8N4T4-4;Q8N4T4;Q8N4T4-2;Q8N4T4-3	-0.153074	0.0129375	-0.126657	-0.114901	0.0415812	0.294727	0.352673	0.375823	0.321194	0.410433	0.267167	0.427835	+	3.29017	0.000691515	MP41_OCM;MP46_OCM	6	6	6	20.7	20.7	20.7	34.647	0	41.775	121860000	12
ARHGEF40	Rho guanine nucleotide exchange factor 40	Q8TER5;Q8TER5-4;Q8TER5-3;Q8TER5-2	Q8TER5;Q8TER5-4;Q8TER5-3;Q8TER5-2	0.376017	0.315477	0.353527	0.323833	0.0608559	0.163973	0.299276	0.192917	-0.891098	-0.778719	-1.00016	-0.727711	+	7.45116	2.00255e-07	MP41_MP46;OCM_MP46	54	54	54	43.3	43.3	43.3	164.66	0	323.31	2768500000	109
ARHGEF7	Rho guanine nucleotide exchange factor 7	Q14155-1;Q14155-5;Q14155-6;Q14155-2;Q14155-3;Q14155	Q14155-1;Q14155-5;Q14155-6;Q14155-2;Q14155-3;Q14155	0.177744	0.152044	0.152859	0.203074	0.417263	0.588705	0.564646	0.498138	0.0955658	0.169174	0.0175991	0.251749	+	4.11423	0.000121062	MP41_MP46;MP41_OCM	41	41	36	63.5	63.5	54.8	73.139	0	323.31	8025100000	206
ARID1A	AT-rich interactive domain-containing protein 1A	O14497;O14497-2;O14497-3	O14497;O14497-2;O14497-3	-0.373657	-0.420542	-0.416899	-0.457727	-0.187593	-0.116175	-0.102112	-0.17989	-0.0209503	0.0556259	-0.107252	0.0607815	+	5.11111	1.61148e-05	MP41_OCM;MP46_OCM	74	74	71	42.3	42.3	40.5	242.04	0	323.31	19358000000	338
ARID1B	AT-rich interactive domain-containing protein 1B	Q8NFD5;Q8NFD5-2;Q8NFD5-3;Q8NFD5-4	Q8NFD5;Q8NFD5-2;Q8NFD5-3;Q8NFD5-4	-0.340582	-0.372679	-0.409117	-0.485992	-0.211809	-0.1742	-0.143435	-0.185669	0.391956	0.468283	0.311022	0.424049	+	7.68192	1.35051e-07	MP41_OCM;MP46_OCM;MP46_MP41	59	56	56	30.3	28.5	28.5	236.12	0	323.31	8019400000	216
ARID2	AT-rich interactive domain-containing protein 2	Q68CP9;Q68CP9-3	Q68CP9;Q68CP9-3	0.0688572	-0.0726128	-0.0127316	-0.0754604	0.043602	0.167664	0.175713	0.0968781	-0.11356	-0.0426598	-0.219425	0.0018692	+	2.00372	0.0112618	MP41_MP46	46	46	46	33.8	33.8	33.8	197.39	0	286.13	4410800000	151
ARID3A	AT-rich interactive domain-containing protein 3A	Q99856;A6NKF2	Q99856	-0.339584	-0.292486	-0.354658	-0.342833	0.431547	0.480652	0.50407	0.532492	-0.358391	-0.303381	-0.560297	-0.329918	+	7.22616	2.95322e-07	MP41_MP46;MP41_OCM	22	22	22	47	47	47	62.888	0	204.7	1625000000	55
ARID3B	AT-rich interactive domain-containing protein 3B	Q8IVW6;Q8IVW6-4;Q8IVW6-3	Q8IVW6;Q8IVW6-4;Q8IVW6-3	-0.0156155	0.0489511	0.0165224	0.0306873	-0.192748	-0.15598	-0.0651474	-0.117509	-0.139526	-0.0656824	-0.288826	-0.0592108	+	1.73257	0.0205435		7	7	7	14.4	14.4	14.4	60.636	0	47.253	206770000	12
ARID4A	AT-rich interactive domain-containing protein 4A	P29374;P29374-3;P29374-2	P29374;P29374-3;P29374-2	0.0950642	0.0819416	0.0614872	-0.01087	-0.104815	-0.0794678	-0.0289707	-0.0713272	-0.0164337	0.0776482	-0.10516	0.0755348	+	1.38159	0.0448045		36	34	34	35.1	33.7	33.7	142.75	0	323.31	1103100000	56
ARID4B	AT-rich interactive domain-containing protein 4B	Q4LE39;Q4LE39-2;Q4LE39-3	Q4LE39;Q4LE39-2;Q4LE39-3	-0.0730286	-0.0916443	-0.0846062	-0.135761	0.140709	0.219076	0.269175	0.216173	0.142103	0.23485	0.0497246	0.22267	+	3.9863	0.000158015	MP46_OCM;MP41_OCM	57	57	25	46.3	46.3	22.5	147.81	0	323.31	4487600000	130
ARID5B	AT-rich interactive domain-containing protein 5B	Q14865;Q14865-2;Q14865-3	Q14865;Q14865-2	-0.557419	-0.431591	-0.580921	-0.5903	0.117565	0.121719	0.190935	0.123569	0.759197	0.839674	0.688631	0.850662	+	8.90666	1.85002e-08	MP41_OCM;MP46_OCM;MP46_MP41	37	37	37	35.6	35.6	35.6	132.37	0	280.56	3110300000	68
ARIH1	E3 ubiquitin-protein ligase ARIH1	Q9Y4X5	Q9Y4X5	0.339506	0.346235	0.349646	0.373711	-0.416975	-0.316956	-0.203371	-0.288771	-0.00699806	-0.0100307	-0.125963	0.059679	+	6.03213	2.6454e-06	MP46_MP41;OCM_MP41;OCM_MP46	21	21	21	46	46	46	64.117	0	178.54	3782700000	88
ARIH2	E3 ubiquitin-protein ligase ARIH2	O95376	O95376	0.429016	0.36331	0.351231	0.419579	-0.179094	-0.0661125	0.0108509	-0.0297928	0.369816	0.357639	0.279005	0.535593	+	4.54727	4.97173e-05	MP46_MP41;OCM_MP41	26	26	26	62.9	62.9	62.9	57.818	0	314.3	2974300000	112
ARL1	ADP-ribosylation factor-like protein 1	P40616-2;P40616	P40616-2;P40616	0.382504	0.324154	0.34199	0.257481	0.762197	0.893167	0.889856	0.859959	0.477325	0.526157	0.390856	0.605192	+	5.17483	1.42065e-05	MP41_OCM;MP41_MP46	8	8	8	80.5	80.5	80.5	18.565	0	171.96	3931200000	98
ARL13B	ADP-ribosylation factor-like protein 13B	Q3SXY8;Q3SXY8-2;Q3SXY8-3	Q3SXY8;Q3SXY8-2;Q3SXY8-3	0.0731125	0.121313	0.0420246	0.00319862	-1.78672	-1.94848	-1.53361	-1.6222	-2.61575	-2.09529	-2.6554	-2.31841	+	7.31367	2.5417e-07	MP41_MP46;OCM_MP46;OCM_MP41	8	8	8	25	25	25	48.643	0	36.065	271000000	12
ARL14EP	ARL14 effector protein	Q8N8R7	Q8N8R7	0.0851173	0.0547256	0.0377216	0.0531788	0.0728607	0.166683	0.13431	0.0548115	0.185707	0.226816	0.12112	0.367159	+	1.72183	0.0210375		8	8	8	41.5	41.5	41.5	29.337	0	70.893	694910000	21
ARL15	ADP-ribosylation factor-like protein 15	Q9NXU5	Q9NXU5	0.778498	0.648893	0.750088	0.64736	0.74622	0.849602	0.873024	0.775715	-0.519284	-0.504742	-0.663164	-0.420345	+	8.5957	2.97743e-08	OCM_MP46;MP41_MP46	7	7	7	44.1	44.1	44.1	22.876	0	58.495	400240000	23
ARL2	ADP-ribosylation factor-like protein 2	P36404;P36404-2	P36404;P36404-2	0.298012	0.123407	0.246416	-0.0112476	0.264582	0.373419	0.338024	0.327225	0.152243	0.0754681	-0.00656319	0.367682		0.859861	0.143773		9	9	9	54.3	54.3	54.3	20.878	0	141.49	2050700000	56
ARL2BP	ADP-ribosylation factor-like protein 2-binding protein	Q9Y2Y0-2;Q9Y2Y0	Q9Y2Y0-2;Q9Y2Y0	-0.180251	-0.269597	-0.341603	-0.232617	-0.653419	-0.714042	-0.564569	-0.715322	-1.88753	-1.8033	-1.74684	-1.77223	+	9.4986	7.46905e-09	MP41_MP46;OCM_MP46;OCM_MP41	3	3	3	25	25	25	17.711	0.00012054	15.019	153050000	8
ARL3	ADP-ribosylation factor-like protein 3	P36405	P36405	0.835411	0.760035	0.77409	0.820953	0.166676	0.298475	0.356554	0.362785	0.117035	0.174416	0.0925694	0.331659	+	5.24245	1.24448e-05	OCM_MP46;OCM_MP41	12	12	12	79.1	79.1	79.1	20.455	0	194.27	1634500000	53
ARL5B	ADP-ribosylation factor-like protein 5B	Q96KC2	Q96KC2	0.784372	0.643297	0.682045	0.675901	0.242055	0.370994	0.340852	0.335685	0.121176	0.293818	0.0388069	0.306168	+	4.21049	9.916e-05	OCM_MP46;OCM_MP41	4	4	2	20.7	20.7	9.5	20.374	0.00011534	10.13	191450000	11
ARL6	ADP-ribosylation factor-like protein 6	Q9H0F7;Q9H0F7-2	Q9H0F7;Q9H0F7-2	0.262688	0.269703	0.245594	0.297523	-0.578644	-0.43161	-0.281786	-0.31897	-0.484799	-0.59417	-0.55807	-0.352581	+	5.5009	7.42957e-06	OCM_MP46;OCM_MP41	8	8	8	50.5	50.5	50.5	21.097	0	36.776	222530000	16
ARL6IP1	ADP-ribosylation factor-like protein 6-interacting protein 1	Q15041;Q15041-2;Q15041-3	Q15041;Q15041-2	0.128004	-0.0422249	0.083828	-0.0329685	-0.199526	-0.0745583	-0.0834274	-0.129631	0.106567	0.145741	0.0207806	0.251099	+	2.28143	0.00613829	MP46_MP41	3	3	3	12.3	12.3	12.3	23.362	0.00011152	6.8003	7327000000	48
ARL6IP4	ADP-ribosylation factor-like protein 6-interacting protein 4	Q66PJ3-2;Q66PJ3-5	Q66PJ3-2;Q66PJ3-5	-0.237869	-0.231937	-0.196854	-0.197733	-0.116875	0.056776	0.0476627	-0.0213699	0.0894089	0.161572	0.0463085	0.162857	+	4.14129	0.000114589	MP41_OCM;MP46_OCM	11	11	2	21.5	21.5	2.7	44.158	0	143.6	1830700000	36
ARL6IP5	PRA1 family protein 3	O75915	O75915	0.0479565	-0.0557346	0.0065937	-0.0477161	0.0648861	0.194237	0.253986	0.163473	-0.333149	-0.247581	-0.439997	-0.274874	+	4.76305	3.22983e-05	OCM_MP46;MP41_MP46	9	9	9	32.4	32.4	32.4	21.614	0	219.56	23852000000	132
ARL6IP6	ADP-ribosylation factor-like protein 6-interacting protein 6	Q8N6S5	Q8N6S5	0.00438118	-0.123812	-0.0219555	0.200388	0.0667	0.146306	0.222999	0.252008	-0.0312271	0.265476	0.17185	0.0991764		0.693669	0.20888		13	13	13	39.8	39.8	39.8	24.676	0	234.79	555580000	13
ARL8A	ADP-ribosylation factor-like protein 8A	Q96BM9	Q96BM9	-0.348434	-0.437658	-0.425947	-0.475313	0.423403	0.568476	0.563339	0.552441	0.440069	0.545073	0.365549	0.554346	+	7.61176	1.52015e-07	MP46_OCM;MP41_OCM	14	5	5	71	32.3	32.3	21.416	0	63.966	5520300000	62
ARL8B	ADP-ribosylation factor-like protein 8B	Q9NVJ2;Q9NVJ2-2	Q9NVJ2	0.463205	0.374933	0.403912	0.377571	0.680038	0.815302	0.74044	0.703955	0.449879	0.517572	0.381292	0.612963	+	3.57736	0.000375324	MP41_OCM;MP41_MP46	16	16	7	68.8	68.8	42.5	21.539	0	323.31	27395000000	213
ARMC1	Armadillo repeat-containing protein 1	Q9NVT9;Q9NVT9-2	Q9NVT9	-0.324022	-0.343994	-0.346733	-0.32555	0.560991	0.709412	0.695147	0.651142	0.630829	0.668398	0.520926	0.758739	+	8.04081	7.53906e-08	MP46_OCM;MP41_OCM	13	13	13	77	77	77	31.28	0	223.92	11047000000	173
ARMC10	Armadillo repeat-containing protein 10	Q8N2F6-3;Q8N2F6	Q8N2F6-3;Q8N2F6	0.112036	0.0423031	0.0600548	-0.00570679	0.322924	0.413042	0.373932	0.296831	-0.353048	-0.31518	-0.51413	-0.266562	+	6.01241	2.74788e-06	OCM_MP46;MP41_MP46;MP41_OCM	14	14	3	76.4	76.4	19.7	31.079	0	323.31	8019900000	131
ARMC6	Armadillo repeat-containing protein 6	Q6NXE6-2;Q6NXE6	Q6NXE6-2;Q6NXE6	0.166348	0.141033	0.149904	0.189486	0.287666	0.425802	0.644749	0.596306	0.0628834	0.138472	-0.00642204	0.254398	+	2.61402	0.00297047	MP41_MP46;MP41_OCM	20	20	20	53.2	53.2	53.2	51.547	0	229.69	2964700000	86
ARMC7	Armadillo repeat-containing protein 7	Q9H6L4-2;Q9H6L4	Q9H6L4-2;Q9H6L4	0.771166	0.922632	0.884007	0.654428	1.35194	1.21212	1.52536	1.28468	1.03566	1.19448	1.00354	1.20937	+	3.28942	0.000692464	MP41_OCM	1	1	1	19.4	19.4	19.4	11.417	0.0001253	20.567	11600000	4
ARMC8	Armadillo repeat-containing protein 8	Q8IUR7;Q8IUR7-7;Q8IUR7-2;Q8IUR7-3;Q8IUR7-8	Q8IUR7;Q8IUR7-7;Q8IUR7-2;Q8IUR7-3;Q8IUR7-8	0.114809	0.0550404	0.0977268	0.0624371	-0.127737	0.00793457	0.0669537	-0.0300293	0.144838	0.203922	0.0862179	0.277184	+	2.05329	0.0100977	MP46_MP41	28	28	11	47.1	47.1	21.4	75.509	0	184.52	2804000000	91
ARMC8	Armadillo repeat-containing protein 8	Q8IUR7-6	Q8IUR7-6	-0.0886106	-0.133877	-0.130334	-0.0582342	-0.304134	-0.135992	-0.0702362	-0.254599	-0.0481491	-0.0592375	-0.236308	0.0293398		0.614248	0.250241		18	1	1	48.8	3.9	3.9	42.984	0.00011744	11.71	193830000	5
ARMC9	LisH domain-containing protein ARMC9	Q7Z3E5;Q7Z3E5-2	Q7Z3E5;Q7Z3E5-2	-0.501177	-0.553776	-0.503584	-0.451542	0.266161	0.455215	0.539049	0.498919	0.644146	0.700811	0.587137	0.843336	+	7.12439	3.54859e-07	MP41_OCM;MP46_OCM	36	36	36	57.6	57.6	57.6	91.818	0	323.31	3875900000	137
ARMCX3	Armadillo repeat-containing X-linked protein 3	Q9UH62	Q9UH62	-0.667364	-0.715101	-0.692429	-0.720444	0.751976	0.9184	0.886974	0.789881	-0.725979	-0.647312	-0.897348	-0.634579	+	9.01297	1.59764e-08	MP41_MP46;MP41_OCM	22	22	22	69.9	69.9	69.9	42.5	0	323.31	8994300000	152
ARMT1	Protein-glutamate O-methyltransferase	Q9H993	Q9H993	0.14798	0.155659	0.0927105	0.162287	0.0500278	0.178326	0.262934	0.202974	0.635305	0.673826	0.606201	0.812275	+	5.31263	1.08649e-05	MP46_OCM;MP46_MP41	19	19	19	47.8	47.8	47.8	51.172	0	212.46	3919900000	114
ARNT	Aryl hydrocarbon receptor nuclear translocator	P27540-3;P27540-4;P27540;P27540-2	P27540-3;P27540-4;P27540;P27540-2	-0.186302	-0.228848	-0.275269	-0.201656	-0.0383072	-0.00710297	0.0142231	-0.0126305	0.156027	0.194628	0.0796604	0.318096	+	4.58196	4.64343e-05	MP41_OCM;MP46_OCM;MP46_MP41	18	18	14	35.5	35.5	29.3	85.295	0	231.3	2097600000	39
ARPC1A	Actin-related protein 2/3 complex subunit 1A	Q92747;Q92747-2	Q92747;Q92747-2	0.0920448	-0.0155907	0.0491238	0.047884	-0.0993862	0.0686817	0.125513	0.0488148	0.260691	0.277517	0.17561	0.417448	+	2.43761	0.00436296	MP46_MP41;MP46_OCM	21	19	19	60.5	54.3	54.3	41.569	0	100.58	3728800000	89
ARPC1B	Actin-related protein 2/3 complex subunit 1B	O15143	O15143	0.386852	0.253586	0.330135	0.319197	0.0142994	0.216951	0.174303	0.113802	0.337456	0.317404	0.287535	0.535843	+	2.03761	0.0104524		25	25	23	64	64	55.9	40.949	0	323.31	40233000000	268
ARPC2	Actin-related protein 2/3 complex subunit 2	O15144	O15144	0.296589	0.226555	0.26733	0.273422	0.0882893	0.185429	0.298874	0.235701	0.351374	0.390921	0.301651	0.530436	+	1.69213	0.0224419		32	32	32	82.3	82.3	82.3	34.333	0	323.31	40802000000	385
ARPC3	Actin-related protein 2/3 complex subunit 3	O15145	O15145	0.199957	0.118305	0.173721	0.207008	0.0834942	0.282482	0.333769	0.290483	0.187305	0.231236	0.131935	0.325842		0.311054	0.494386		14	14	14	66.3	66.3	66.3	20.546	0	87.91	17895000000	194
ARPC4	Actin-related protein 2/3 complex subunit 4	P59998;P59998-3;P59998-2;P59998-4	P59998;P59998-3;P59998-2;P59998-4	0.0416679	-0.0388889	-0.000133514	0.0899658	-0.030899	0.086031	0.124153	0.0794773	0.265945	0.293684	0.210068	0.379673	+	3.25963	0.000738123	MP46_OCM;MP46_MP41	14	14	14	75.6	75.6	75.6	19.667	0	195.13	16396000000	149
ARPC5	Actin-related protein 2/3 complex subunit 5	O15511;O15511-2	O15511;O15511-2	0.170589	0.149715	0.160629	0.184992	-0.0287476	0.0934772	0.277323	0.159618	0.235617	0.335461	0.219776	0.397249		1.25969	0.0587955		13	13	12	77.5	77.5	72.2	16.32	0	230.18	27720000000	165
ARPC5L	Actin-related protein 2/3 complex subunit 5-like protein	Q9BPX5	Q9BPX5	0.340918	0.354515	0.309935	0.333845	0.251293	0.355967	0.412376	0.400406	0.0628872	0.153971	0.0204601	0.221682	+	2.89839	0.00160561	OCM_MP46;MP41_MP46	13	12	12	73.9	73.9	73.9	16.941	0	158.28	4877200000	91
ARPIN	Arpin	Q7Z6K5-2	Q7Z6K5-2	0.191301	0.226486	0.174835	0.293091	-0.0250244	0.127729	0.215942	0.14892	-0.256783	-0.152069	-0.286512	-0.0848598	+	3.72733	0.00027265	MP41_MP46;OCM_MP46	16	16	0	41.9	41.9	0	43.881	0	134.36	5521900000	78
ARPIN	Arpin	Q7Z6K5	Q7Z6K5	-0.123684	-0.223341	-0.253657	-0.363075	-0.412452	-0.54862	-0.829204	-1.14204	-0.16391	-0.239353	-0.402067	0.0757151	+	1.85817	0.0155694		13	1	1	58	5.8	5.8	24.943	0.0011397	2.5654	63388000	3
ARPP19	cAMP-regulated phosphoprotein 19	P56211;P56211-2	P56211;P56211-2	0.27165	0.323278	0.267702	0.407923	-0.593493	-0.447966	-0.328417	-0.406019	0.0473537	0.183298	0.0364532	0.196787	+	5.6798	5.27323e-06	MP46_MP41;OCM_MP41	13	12	12	68.8	58.9	58.9	12.323	0	81.314	4558400000	53
ARR3	Arrestin-C	P36575-2;P36575	P36575-2;P36575	0.627787	0.666502	0.580521	0.608917	0.232997	0.379908	0.347954	0.324396	0.396312	0.420245	0.296138	0.67073	+	2.12817	0.00857732	OCM_MP41	2	1	1	5	2.8	2.8	39.666	0.00072939	2.7447	111230000	10
ARRB1	Beta-arrestin-1	P49407-2	P49407-2	-0.14468	-0.00100136	-0.166317	-0.0712986	-1.09307	-0.780269	-0.771942	-0.967681	0.182646	0.197903	0.0487556	0.333261	+	5.93012	3.23467e-06	OCM_MP41;MP46_MP41	26	1	1	71	3.9	3.9	46.308	0.00011827	12.526	279590000	12
ARRB1	Beta-arrestin-1	P49407;P10523	P49407	0.347767	0.333599	0.323055	0.372225	0.0474033	0.198042	0.260471	0.192842	0.254236	0.299259	0.197124	0.405094	+	1.55772	0.0302663		26	26	1	71.5	71.5	5.7	47.065	0	323.31	8417100000	145
ARRB2	Beta-arrestin-2	P32121;P32121-3;P32121-4;P32121-5;P32121-2	P32121;P32121-3;P32121-4;P32121-5;P32121-2	0.78219	0.765013	0.766792	0.797268	-0.118359	-0.0351486	0.0469513	0.0170479	-1.37173	-1.31066	-1.58381	-1.29129	+	9.62328	6.13622e-09	MP41_MP46;OCM_MP46;OCM_MP41	23	21	21	66.5	62.8	62.8	46.105	0	174.64	1353700000	55
ARRDC1	Arrestin domain-containing protein 1	Q8N5I2	Q8N5I2	0.189001	0.095623	0.197128	0.110455	0.241653	0.399794	0.353903	0.423393	-0.545467	-0.465586	-0.6582	-0.340816	+	5.91946	3.30131e-06	OCM_MP46;MP41_MP46	5	5	5	16.2	16.2	16.2	45.981	0.00012152	16.312	172040000	12
ARSA	Arylsulfatase A;Arylsulfatase A component B;Arylsulfatase A component C	P15289;P15289-2	P15289;P15289-2	0.173557	0.151247	0.0963974	0.0594044	0.0529575	0.126045	0.232006	0.129646	-0.0264339	-0.00431824	-0.18045	0.0248547	+	1.89974	0.0141944		12	11	11	32.3	32.3	32.3	53.588	0	163.5	2274900000	93
ARSB	Arylsulfatase B	P15848;P15848-2;Q5FYB1-2;Q5FYB1	P15848;P15848-2	0.305721	0.254042	0.239565	0.182808	-0.0151653	0.0688782	0.160751	0.0819359	-0.383734	-0.286999	-0.474176	-0.301495	+	5.6702	5.36377e-06	MP41_MP46;OCM_MP46	15	15	15	33	33	33	59.687	0	82.95	1798800000	66
ARSK	Arylsulfatase K	Q6UWY0	Q6UWY0	0.50034	0.490637	0.414946	0.474418	-0.370909	-0.55426	0.328977	0.212369	-0.020834	0.0678673	-0.133757	0.0774937	+	1.57487	0.0291465		7	7	7	14.7	14.7	14.7	61.45	0.00012129	15.993	218050000	13
ARV1	Protein ARV1	Q9H2C2	Q9H2C2	0.29784	0.227964	0.227579	0.226555	0.546703	0.59157	0.790731	0.720793	0.08638	0.0949955	-0.0911732	0.211994	+	4.33896	7.62262e-05	MP41_MP46;MP41_OCM	6	6	6	26.2	26.2	26.2	31.052	0.00012982	26.025	765930000	20
ARVCF	Armadillo repeat protein deleted in velo-cardio-facial syndrome	O00192-2;O00192	O00192-2;O00192	-0.0597115	-0.000915527	-0.0327549	-0.194429	-0.188426	-0.129041	-0.0299482	-0.147682	0.473491	0.404396	0.137477	0.427325	+	3.63744	0.000330499	MP46_MP41;MP46_OCM	6	6	6	9.7	9.7	9.7	97.684	0	59.11	27557000	5
AS3MT	Arsenite methyltransferase	Q9HBK9;Q9HBK9-2	Q9HBK9;Q9HBK9-2	-1.7263	-1.69696	-1.73635	-1.65568	-0.208727	-0.100241	0.0204887	-0.0159073	0.0604286	0.117569	0.0313568	0.235832	+	9.58374	6.50612e-09	MP41_OCM;MP46_OCM	24	24	24	81.3	81.3	81.3	41.747	0	177.09	2776100000	62
ASAH1	Acid ceramidase;Acid ceramidase subunit alpha;Acid ceramidase subunit beta	Q13510-2;Q13510;Q13510-3	Q13510-2;Q13510;Q13510-3	0.189775	0.122059	0.149178	0.0804005	-0.303045	-0.188034	-0.227659	-0.19709	0.606792	0.46538	0.452044	0.758913	+	5.62478	5.84777e-06	OCM_MP41;MP46_MP41;MP46_OCM	28	28	28	59.9	59.9	59.9	46.503	0	323.31	71094000000	537
ASAP1	Arf-GAP with SH3 domain, ANK repeat and PH domain-containing protein 1	Q9ULH1;Q9ULH1-2	Q9ULH1;Q9ULH1-2	-0.779833	-0.843231	-0.794357	-0.803917	-0.062994	0.0787621	0.149384	0.100389	0.718615	0.763371	0.680893	0.883635	+	8.97722	1.67733e-08	MP41_OCM;MP46_OCM;MP46_MP41	57	57	54	67.3	67.3	65.8	125.5	0	323.31	8167400000	218
ASAP2	Arf-GAP with SH3 domain, ANK repeat and PH domain-containing protein 2	O43150	O43150	0.644758	0.578341	0.592688	0.573555	-0.442005	-0.433504	-0.328142	-0.368603	0.0502682	0.131958	0.0328274	0.200325	+	8.19613	5.81228e-08	MP46_MP41;OCM_MP41;OCM_MP46	38	35	4	51.4	48.8	5.6	111.65	0	323.31	1663900000	82
ASB16	Ankyrin repeat and SOCS box protein 16	Q96NS5	Q96NS5	-2.14737	-1.83219	-1.97859	-2.06694	-2.76505	-3.20264	-2.43955	-2.60374	-1.51745	-1.3362	-1.59579	-1.34545	+	4.29777	8.28198e-05	OCM_MP41;MP46_MP41	2	2	2	4.9	4.9	4.9	49.636	0.0040729	2.0132	693460000	11
ASB3	Ankyrin repeat and SOCS box protein 3	Q9Y575-2;Q9Y575;Q9Y575-3	Q9Y575-2;Q9Y575;Q9Y575-3	0.1945	0.161129	0.157564	0.179581	-0.111644	0.0439224	0.15451	0.0371704	0.07411	0.24896	0.0765963	0.3482		0.981417	0.109506		4	4	4	9.2	9.2	9.2	49.617	0.00011788	12.064	107510000	11
ASB9	Ankyrin repeat and SOCS box protein 9	Q96DX5-2;Q96DX5-3;Q96DX5	Q96DX5-2;Q96DX5-3;Q96DX5	0.761111	0.719686	0.678199	0.69547	0.409321	0.41921	0.440936	0.407649	-0.0941639	0.0179634	-0.213465	0.0288029	+	6.6255	8.61268e-07	MP41_MP46;OCM_MP46;OCM_MP41	6	6	6	35.5	35.5	35.5	27.901	0	54.332	209260000	12
ASCC1	Activating signal cointegrator 1 complex subunit 1	Q8N9N2-2;Q8N9N2	Q8N9N2-2;Q8N9N2	-0.00231171	0.00308418	-0.017334	-0.0403996	-0.400021	-0.229582	-0.211878	-0.226398	0.325222	0.392309	0.228355	0.474613	+	5.24073	1.2485e-05	OCM_MP41;MP46_MP41;MP46_OCM	15	15	14	37.3	37.3	35.3	41.227	0.00012885	24.885	2159400000	67
ASCC2	Activating signal cointegrator 1 complex subunit 2	Q9H1I8;Q9H1I8-3;Q9H1I8-2	Q9H1I8;Q9H1I8-3	0.193007	0.133602	0.157005	0.0862427	-0.225052	-0.0818596	-0.0116787	-0.0905704	0.333324	0.446264	0.280161	0.484028	+	4.36977	7.16367e-05	OCM_MP41;MP46_MP41;MP46_OCM	25	25	25	39.1	39.1	39.1	86.359	0	281.76	3319600000	99
ASCC3	Activating signal cointegrator 1 complex subunit 3	Q8N3C0;Q8N3C0-4;Q8N3C0-3	Q8N3C0	0.0890217	0.0482159	0.0547409	0.0329075	-0.259733	-0.136023	-0.10807	-0.178003	0.370487	0.472986	0.300138	0.522905	+	5.49017	7.58167e-06	OCM_MP41;MP46_MP41;MP46_OCM	92	92	92	47.5	47.5	47.5	251.46	0	323.31	11135000000	330
ASF1A	Histone chaperone ASF1A	Q9Y294	Q9Y294	-0.373981	-0.423273	-0.396395	-0.495801	-0.179828	-0.1135	-0.117691	-0.0729885	0.369003	0.411661	0.293827	0.506666	+	7.06176	3.97356e-07	MP41_OCM;MP46_OCM;MP46_MP41	6	6	5	48	48	44.1	22.968	0	130.31	1596200000	27
ASF1B	Histone chaperone ASF1B	Q9NVP2	Q9NVP2	0.242397	0.27246	0.253737	0.323487	-0.252434	-0.00394917	0.07372	-0.00822449	0.0246964	0.142637	-0.0236454	0.25695	+	2.0473	0.0102319	OCM_MP41	4	3	3	28.2	24.3	24.3	22.433	0.00012217	17.086	159920000	8
ASH1L	Histone-lysine N-methyltransferase ASH1L	Q9NR48-2;Q9NR48	Q9NR48-2;Q9NR48	-1.58574	-1.57399	-1.56726	-1.50677	-1.55356	-1.57806	-1.31059	-1.23221	-1.27109	-1.11959	-1.26368	-1.04353	+	2.33451	0.00546362	MP46_OCM	25	25	25	11.4	11.4	11.4	332.21	0	183.54	1883100000	24
ASH2L	Set1/Ash2 histone methyltransferase complex subunit ASH2	Q9UBL3	Q9UBL3	0.199497	0.187265	0.134554	0.123116	0.0281963	0.0585938	0.0648251	-0.010458	0.179087	0.231644	0.0782814	0.26432	+	2.09708	0.0091699	MP46_MP41	31	31	2	60.4	60.4	9.2	68.722	0	290.82	9392400000	202
ASL	Argininosuccinate lyase	P04424-3;P04424;P04424-2	P04424-3;P04424;P04424-2	-0.138144	-0.154125	-0.177435	-0.108549	-0.132977	0.0254612	0.122843	0.0421619	0.0295391	0.0924492	-0.042923	0.192642	+	1.76135	0.0192668		15	15	15	33.6	33.6	33.6	48.732	0	41.729	2678900000	65
ASMTL	N-acetylserotonin O-methyltransferase-like protein	O95671;O95671-2;O95671-3	O95671;O95671-2;O95671-3	0.0544319	0.0333462	0.0479031	0.0690174	-0.705616	-0.566038	-0.488274	-0.56654	-0.0674438	0.0296555	-0.106236	0.0754623	+	6.02076	2.7042e-06	MP46_MP41;OCM_MP41	19	19	19	39.3	39.3	39.3	68.856	0	127.56	1261100000	41
ASNA1	ATPase ASNA1	O43681	O43681	-0.0531635	-0.16909	-0.0711136	-0.12607	0.359007	0.53549	0.530247	0.4811	0.0404072	0.0971928	-0.00388718	0.212732	+	5.12706	1.56158e-05	MP41_OCM;MP41_MP46	17	17	17	69.8	69.8	69.8	38.792	0	317.84	15965000000	215
ASNS	Asparagine synthetase [glutamine-hydrolyzing]	P08243;P08243-2;P08243-3	P08243;P08243-2;P08243-3	0.545742	0.414467	0.427774	0.456362	0.486542	0.660923	0.697454	0.643824	-0.81967	-0.724482	-0.929731	-0.510691	+	6.94935	4.80103e-07	OCM_MP46;MP41_MP46	28	28	28	60.4	60.4	60.4	64.369	0	320.3	12063000000	219
ASNSD1		L0R819	L0R819	0.220688	0.280422	0.193687	0.264097	-0.26812	-0.193544	-0.058197	-0.124495	0.521347	0.607981	0.489168	0.68206	+	6.03355	2.638e-06	OCM_MP41;MP46_MP41;MP46_OCM	5	4	4	71.9	51	51	11.25	0	90.864	473420000	31
ASPH	Aspartyl/asparaginyl beta-hydroxylase	Q12797;Q12797-10;Q12797-6;Q12797-11;Q12797-2;Q12797-7;Q12797-9;Q12797-5;Q12797-8;Q12797-4;Q12797-3	Q12797;Q12797-10	0.0883121	-0.0194206	0.0400925	-0.018486	-1.08182	-1.0936	-0.949583	-1.01164	0.685205	0.798079	0.616875	0.755764	+	9.8396	4.5192e-09	OCM_MP41;MP46_MP41;MP46_OCM	40	40	40	54.2	54.2	54.2	85.862	0	323.31	29943000000	370
ASPM	Abnormal spindle-like microcephaly-associated protein	Q8IZT6;Q8IZT6-2	Q8IZT6;Q8IZT6-2	0.184744	0.190924	0.155825	0.0965538	0.180168	0.259609	0.328712	0.239634	-0.539185	-0.440788	-0.597218	-0.333286	+	6.13134	2.18704e-06	OCM_MP46;MP41_MP46	30	30	30	10.6	10.6	10.6	409.8	0	168.23	893870000	37
ASPSCR1	Tether containing UBX domain for GLUT4	Q9BZE9;Q9BZE9-2;Q9BZE9-3;Q9BZE9-4	Q9BZE9;Q9BZE9-2;Q9BZE9-3;Q9BZE9-4	-0.282982	-0.340626	-0.332163	-0.316607	0.0698185	0.245979	0.303907	0.242989	0.204103	0.296331	0.110531	0.4132	+	4.67117	3.87292e-05	MP41_OCM;MP46_OCM	29	29	29	68.2	68.2	68.2	60.182	0	323.31	4825200000	136
ASTN2	Astrotactin-2	O75129-2;O75129-3;O75129;O75129-6;O75129-4	O75129-2;O75129-3;O75129	-0.495608	-0.643558	-0.559118	-0.581306	-0.697935	-0.618549	-0.385942	-0.423995	0.614031	0.718831	0.529352	0.602818	+	7.12385	3.55089e-07	MP46_OCM;MP46_MP41	4	3	3	2.6	2	2	142.54	0.0026689	2.2449	973720000	15
ASUN	Protein asunder homolog	Q9NVM9;Q9NVM9-2	Q9NVM9;Q9NVM9-2	0.403795	0.28216	0.34326	0.302847	-0.338593	-0.237272	-0.239151	-0.308809	-0.186291	-0.130859	-0.316015	-0.118145	+	6.07743	2.43077e-06	OCM_MP41;OCM_MP46	49	49	49	68.4	68.4	68.4	80.224	0	323.31	11605000000	264
ASXL2	Putative Polycomb group protein ASXL2	Q76L83;Q76L83-2	Q76L83;Q76L83-2	-0.428993	-0.519594	-0.635057	-0.615625	-0.117624	0.0341549	0.0581093	0.0261936	-0.66045	-0.609908	-0.856547	-0.745256	+	5.28185	1.15138e-05	MP41_MP46;MP41_OCM	42	42	41	35.4	35.4	34.4	153.82	0	279.66	749920000	52
ATAD1	ATPase family AAA domain-containing protein 1	Q8NBU5;Q8NBU5-2	Q8NBU5;Q8NBU5-2	-0.352409	-0.40815	-0.443384	-0.45509	0.443314	0.546722	0.583755	0.514412	0.360477	0.396467	0.266714	0.436852	+	8.07341	7.18133e-08	MP46_OCM;MP41_OCM	20	20	20	62.6	62.6	62.6	40.744	0	323.31	10872000000	149
ATAD2	ATPase family AAA domain-containing protein 2	Q6PL18;Q6PL18-2	Q6PL18	-0.126659	-0.218136	-0.19591	-0.261414	0.407227	0.503239	0.522993	0.469343	0.656725	0.744926	0.560419	0.746078	+	7.33386	2.4602e-07	MP41_OCM;MP46_OCM;MP46_MP41	82	82	73	63.2	63.2	58.8	158.55	0	323.31	14998000000	408
ATAD2B	ATPase family AAA domain-containing protein 2B	Q9ULI0-2;Q9ULI0	Q9ULI0-2;Q9ULI0	-0.203188	-0.277529	-0.298134	-0.362965	-0.0331192	-0.00723076	0.0488186	0.024437	0.0873585	0.180002	-0.0228786	0.194174	+	4.10395	0.000123543	MP41_OCM;MP46_OCM	31	22	22	21.6	16.1	16.1	164.33	0	109.69	400390000	25
ATAD3A	ATPase family AAA domain-containing protein 3A	Q9NVI7-2;Q9NVI7;Q9NVI7-3	Q9NVI7-2;Q9NVI7;Q9NVI7-3	-0.0362492	-0.0758648	-0.0897179	-0.13973	0.12936	0.239115	0.23086	0.21644	0.186672	0.225822	0.0552006	0.284565	+	3.53208	0.000413396	MP46_OCM;MP41_OCM	51	17	13	73.9	34.6	27	66.217	0	283.83	27482000000	256
ATAD3B	ATPase family AAA domain-containing protein 3B	Q5T9A4;Q5T9A4-3;Q5T9A4-2	Q5T9A4;Q5T9A4-3	-0.180628	-0.263363	-0.244267	-0.302406	-0.0426922	0.0564175	0.0559902	0.00963593	0.027235	0.0802612	-0.107082	0.145351	+	3.20761	0.000825894	MP41_OCM;MP46_OCM	57	57	18	78.2	78.2	34.9	72.572	0	323.31	104510000000	612
ATAD5	ATPase family AAA domain-containing protein 5	Q96QE3;Q96QE3-2;REV__O15126-2;REV__O15126;REV__Q15270	Q96QE3;Q96QE3-2	0.114738	0.100512	0.0647659	0.0683804	0.181948	0.0950298	0.225973	0.145287	0.00137138	0.243038	0.0535793	0.425129		0.289801	0.518785		32	32	32	19.7	19.7	19.7	207.57	0	132.11	504940000	40
ATAT1	Alpha-tubulin N-acetyltransferase 1	Q5SQI0-3;Q5SQI0;Q5SQI0-7;Q5SQI0-5;Q5SQI0-2	Q5SQI0-3;Q5SQI0;Q5SQI0-7;Q5SQI0-5;Q5SQI0-2	0.289505	-0.223248	-0.071866	0.0752153	0.421399	0.4819	0.332518	0.197785	-0.649673	-0.361325	-0.753453	-0.460712	+	3.81008	0.000228875	OCM_MP46;MP41_MP46	5	5	1	15.3	15.3	4.3	44.458	0	49.271	56076000	5
ATE1	Arginyl-tRNA--protein transferase 1	O95260-2	O95260-2	-0.0793591	-0.00525475	-0.0953312	0.00433731	0.00563812	0.169661	0.261312	0.172987	0.18305	0.27795	0.165354	0.345945	+	2.5675	0.00329063	MP46_OCM	18	18	2	47.3	47.3	5.2	59.031	0	219.28	3400200000	89
ATF1	Cyclic AMP-dependent transcription factor ATF-1	P18846;P18846-2	P18846;P18846-2	0.0977993	0.00374699	-0.0490599	-0.0349779	0.0247097	-0.17212	-0.0932283	-0.0644894	-0.105325	-0.110729	-0.0972691	-0.0814457		1.04068	0.0958922		6	4	4	23.6	17.7	17.7	29.232	0	52.189	285220000	4
ATF2	Cyclic AMP-dependent transcription factor ATF-2	P15336-5;P15336;P15336-4;P15336-2;P15336-3;P15336-7;P15336-6;P15336-8	P15336-5;P15336;P15336-4;P15336-2	-0.243879	-0.35434	-0.309193	-0.37641	0.330351	0.410358	0.456203	0.372267	0.168396	0.300137	0.0846539	0.261105	+	6.23374	1.79736e-06	MP46_OCM;MP41_OCM	17	17	14	50.7	50.7	45.6	52.276	0	276.65	2798900000	56
ATF6	Cyclic AMP-dependent transcription factor ATF-6 alpha;Processed cyclic AMP-dependent transcription factor ATF-6 alpha	P18850	P18850	-0.401738	-0.407543	-0.424297	-0.345948	-0.364033	-0.335732	-0.150497	-0.255909	-0.542675	-0.456331	-0.61628	-0.427841	+	2.19425	0.00742609	MP41_MP46	7	7	7	12.4	12.4	12.4	74.584	0.00012444	19.375	518900000	22
ATF7	Cyclic AMP-dependent transcription factor ATF-7	P17544-4;P17544-2;P17544;P17544-3;P17544-1;P17544-5;Q02930-4;Q02930-3;Q02930-2;Q02930	P17544-4;P17544-2;P17544;P17544-3;P17544-1	0.294128	0.162912	0.190363	0.110909	0.0900536	0.267242	0.206646	0.107285	-0.139311	0.0705347	-0.508333	-0.0680428	+	1.70348	0.0218962		15	12	12	58.6	50.5	50.5	33.68	0	124.89	663170000	26
ATF7IP	Activating transcription factor 7-interacting protein 1	Q6VMQ6;Q6VMQ6-4;Q6VMQ6-5;Q6VMQ6-2	Q6VMQ6;Q6VMQ6-4;Q6VMQ6-5;Q6VMQ6-2	0.149797	0.138762	0.101995	0.113604	0.242916	0.315332	0.335627	0.320328	-0.0983124	-0.0301876	-0.216461	0.0127907	+	4.33405	7.69469e-05	OCM_MP46;MP41_MP46;MP41_OCM	37	37	37	43.8	43.8	43.8	136.39	0	323.31	2542100000	117
ATG101	Autophagy-related protein 101	Q9BSB4	Q9BSB4	0.564778	0.578153	0.580001	0.536603	0.034524	0.12881	0.170823	0.215206	-0.0287571	0.0682468	-0.0873194	0.162457	+	4.95719	2.19063e-05	OCM_MP46;OCM_MP41	6	6	6	40.4	40.4	40.4	25.002	0	58.898	271760000	14
ATG12	Ubiquitin-like protein ATG12	O94817	O94817	0.0393953	-0.0737429	0.145661	0.163987	-0.145311	-0.0539513	-0.0931807	-0.236697	0.0305729	0.0183468	-0.101929	0.204309		1.26918	0.0575785		3	3	3	18.6	18.6	18.6	15.113	0.0002139	3.8897	85840000	9
ATG13	Autophagy-related protein 13	O75143-2;O75143-4;O75143-3;O75143;O75143-5	O75143-2;O75143-4;O75143-3;O75143;O75143-5	0.178034	0.0646563	0.0905437	-0.0723953	-0.156374	-0.119804	-0.0955458	-0.103888	0.00483704	0.000626564	-0.10778	0.103172	+	1.5662	0.0297052		5	5	5	23.8	23.8	23.8	52.822	0.00012893	25.03	229140000	12
ATG14	Beclin 1-associated autophagy-related key regulator	Q6ZNE5;Q6ZNE5-2	Q6ZNE5;Q6ZNE5-2	0.057476	0.134188	0.074398	0.138044	-0.149137	-0.0289669	0.0416107	-0.0690689	-0.0466375	0.132763	-0.114529	0.0654945		1.11893	0.0805634		10	10	10	24	24	24	55.309	0	86.978	676360000	30
ATG16L1	Autophagy-related protein 16-1	Q676U5;Q676U5-2;Q676U5-3;Q676U5-4;Q676U5-5	Q676U5;Q676U5-2;Q676U5-3;Q676U5-4;Q676U5-5	0.371908	0.380594	0.357651	0.419912	-0.0443687	0.110106	0.154673	0.0883083	0.0643787	0.182117	0.00761414	0.26866	+	2.82991	0.00186223	OCM_MP41;OCM_MP46	24	24	24	47.8	47.8	47.8	68.264	0	247.5	1671600000	65
ATG2A	Autophagy-related protein 2 homolog A	Q2TAZ0	Q2TAZ0	-0.0652199	0.0557003	-0.107632	0.00846481	-0.0632877	0.0372124	0.170034	0.17487	0.383464	0.390066	0.279016	0.431656	+	3.49648	0.000445779	MP46_OCM;MP46_MP41	17	16	1	13.3	12.9	1.1	212.86	0	78.288	175640000	24
ATG2B	Autophagy-related protein 2 homolog B	Q96BY7	Q96BY7	0.152815	0.129789	0.122211	0.0792542	-0.0518723	0.148476	0.121836	0.0897655	-0.475433	-0.503922	-0.637245	-0.231241	+	4.1792	0.000105922	MP41_MP46;OCM_MP46	26	26	25	15.9	15.9	15.5	232.76	0	229.43	418410000	24
ATG3	Ubiquitin-like-conjugating enzyme ATG3	Q9NT62;Q9NT62-2	Q9NT62;Q9NT62-2	0.533678	0.463169	0.473867	0.56362	-0.160019	0.0379105	0.0883923	0.0196285	-0.424841	-0.320065	-0.472506	-0.190514	+	5.63066	5.78526e-06	MP41_MP46;OCM_MP46;OCM_MP41	12	12	12	52.2	52.2	52.2	35.864	0	100.16	2969300000	72
ATG4B	Cysteine protease ATG4B	Q9Y4P1;Q9Y4P1-6;Q9Y4P1-2;Q9Y4P1-4;Q9Y4P1-3	Q9Y4P1;Q9Y4P1-6;Q9Y4P1-2;Q9Y4P1-4	0.604017	0.671734	0.5991	0.64929	0.33823	0.573675	0.613949	0.551275	-0.673651	-0.624746	-0.978886	-0.484208	+	6.28236	1.63555e-06	MP41_MP46;OCM_MP46	10	10	10	32.8	32.8	32.8	44.294	0	76.235	417030000	19
ATG4C	Cysteine protease ATG4C	Q96DT6	Q96DT6	0.293303	0.325981	0.29204	0.293581	-0.104647	-0.0689774	0.105928	-0.025135	0.114693	0.195395	0.075161	0.281199	+	3.20231	0.000835347	OCM_MP41	11	11	11	26.9	26.9	26.9	52.497	0	101.48	1601200000	22
ATG5	Autophagy protein 5	Q9H1Y0;Q9H1Y0-2	Q9H1Y0;Q9H1Y0-2	0.527693	0.546003	0.525244	0.454823	0.0657139	0.24774	0.292303	0.24077	0.1087	0.220467	0.0894794	0.380453	+	2.64087	0.00280537	OCM_MP46;OCM_MP41	8	8	8	38.9	38.9	38.9	32.447	0	69.86	1005800000	45
ATG7	Ubiquitin-like modifier-activating enzyme ATG7	O95352;O95352-2;O95352-3	O95352;O95352-2;O95352-3	0.546724	0.489328	0.483347	0.581882	0.181906	0.364489	0.427286	0.394369	-0.0184517	-0.00542259	-0.144548	0.0600338	+	4.64573	4.07766e-05	MP41_MP46;OCM_MP46	17	17	17	34.3	34.3	34.3	77.959	0	143.07	967810000	54
ATG9A	Autophagy-related protein 9A	Q7Z3C6;Q7Z3C6-2;Q7Z3C6-3;Q674R7	Q7Z3C6;Q7Z3C6-2	0.320673	0.242424	0.281841	0.193937	-0.25312	-0.177809	-0.0477581	-0.125647	0.0228462	0.141651	-0.0532112	0.126217	+	3.79513	0.000236188	OCM_MP41	34	34	34	39.7	39.7	39.7	94.446	0	323.31	3338700000	103
ATIC	Bifunctional purine biosynthesis protein PURH;Phosphoribosylaminoimidazolecarboxamide formyltransferase;IMP cyclohydrolase	P31939	P31939	0.2885	0.170996	0.222687	0.261686	0.379776	0.573139	0.548647	0.520948	0.661062	0.685123	0.617384	0.854324	+	4.08001	0.000129929	MP41_OCM;MP46_OCM	48	48	2	86	86	2.4	64.615	0	323.31	73531000000	686
ATL2	Atlastin-2	Q8NHH9;Q8NHH9-5	Q8NHH9;Q8NHH9-5	0.100641	0.0380955	0.037569	0.0417728	0.579475	0.672647	0.691505	0.686193	0.43504	0.503828	0.303782	0.554789	+	5.54767	6.79123e-06	MP46_OCM;MP41_OCM;MP41_MP46	35	35	0	65.7	65.7	0	66.228	0	323.31	12517000000	245
ATL3	Atlastin-3	Q6DD88	Q6DD88	0.247126	0.145269	0.20969	0.132509	0.00788307	0.0821629	0.121496	0.0677242	0.552889	0.655832	0.473593	0.684002	+	5.26976	1.17995e-05	MP46_MP41;MP46_OCM	29	29	29	68.6	68.6	68.6	60.541	0	323.31	26638000000	336
ATM	Serine-protein kinase ATM	Q13315	Q13315	0.353636	0.296822	0.312523	0.265404	0.256744	0.366932	0.3822	0.313278	-0.266546	-0.192877	-0.337555	-0.162174	+	6.42521	1.2481e-06	OCM_MP46;MP41_MP46	119	119	119	45.1	45.1	45.1	350.68	0	323.31	13011000000	501
ATN1	Atrophin-1	P54259	P54259	-0.0886078	0.0661869	-0.143642	0.0216408	0.200104	0.236916	0.354397	0.298824	-0.198292	-0.15587	-0.52474	-0.134317	+	3.11526	0.00100688	MP41_MP46	31	30	29	37.6	37.1	37.1	125.41	0	323.31	883130000	46
ATOX1	Copper transport protein ATOX1	O00244	O00244	1.23514	0.677969	1.02062	0.899183	-0.539192	-0.24707	-0.622484	-0.631413	-0.469769	-0.472963	-0.482267	-0.257629	+	5.78928	4.26078e-06	OCM_MP41;OCM_MP46	8	8	8	80.9	80.9	80.9	7.4016	0	116.27	18811000000	125
ATP10A	Probable phospholipid-transporting ATPase VA	O60312;O60312-2;O94823-3;O94823-2;O94823	O60312	-1.72022	-1.58081	-1.59293	-1.63709	-0.136403	-0.167622	-0.121697	-0.0615215	-0.161481	0.0445385	-0.148584	-0.00103188	+	9.46211	7.93529e-09	MP41_OCM;MP46_OCM	10	10	9	6.3	6.3	5.8	167.69	0	57.036	275230000	14
ATP11A	Probable phospholipid-transporting ATPase IH	P98196	P98196	-0.377733	-0.382372	-0.392584	-0.455477	0.225061	0.360916	0.320499	0.264717	-0.257317	-0.206303	-0.379135	-0.151093	+	6.34605	1.45381e-06	MP41_OCM;MP41_MP46	44	44	41	39	39	36.9	129.75	0	323.31	7479000000	207
ATP11B	Probable phospholipid-transporting ATPase IF	Q9Y2G3	Q9Y2G3	0.494734	0.456516	0.412725	0.358442	-0.654514	-0.634478	-0.610828	-0.676499	-0.262077	-0.281235	-0.498093	-0.188101	+	7.08954	3.7798e-07	MP46_MP41;OCM_MP41;OCM_MP46	19	17	17	17.8	16.4	16.4	134.19	0	175.91	531000000	29
ATP11C	Phospholipid-transporting ATPase IG	Q8NB49;Q8NB49-2;Q8NB49-4	Q8NB49;Q8NB49-2;Q8NB49-4	0.218102	0.11982	0.185703	0.0614491	0.198357	0.263885	0.314884	0.244509	-0.0628605	0.0306492	-0.172863	0.0646152	+	2.75671	0.0021885	MP41_MP46	34	31	2	37.1	35.1	1.6	129.48	0	282.93	2469600000	100
ATP13A1	Manganese-transporting ATPase 13A1	Q9HD20;Q9HD20-2;Q9HD20-3	Q9HD20;Q9HD20-2	-0.41971	-0.515554	-0.469984	-0.563171	0.383171	0.50136	0.544579	0.485418	0.540791	0.594837	0.442974	0.646242	+	7.93052	9.15492e-08	MP41_OCM;MP46_OCM	57	57	57	54.7	54.7	54.7	132.95	0	323.31	25417000000	484
ATP13A2	Probable cation-transporting ATPase 13A2	Q9NQ11-3;Q9NQ11-2	Q9NQ11-3;Q9NQ11-2	0.191067	0.230444	0.137794	0.138824	-0.554779	-0.518276	-0.360783	-0.411722	-0.126411	0.0228443	-0.217777	0.0126743	+	4.94894	2.22431e-05	MP46_MP41;OCM_MP41;OCM_MP46	25	25	1	29.4	29.4	1	128.32	0	188.28	1080400000	61
ATP13A3	Probable cation-transporting ATPase 13A3	Q9H7F0;Q9H7F0-2	Q9H7F0;Q9H7F0-2	0.197201	0.217367	0.146599	0.134335	-0.197191	-0.0890732	-0.132286	-0.148594	-0.240072	-0.0985737	-0.329176	-0.063385	+	3.61739	0.000344555	OCM_MP46;OCM_MP41	20	20	20	23.9	23.9	23.9	138.04	0	171.69	538420000	32
ATP1A1	Sodium/potassium-transporting ATPase subunit alpha-1	P05023-4;P05023;P05023-3;P05023-2;P13637;P13637-2;P13637-3;P50993;Q13733	P05023-4;P05023;P05023-3;P05023-2	0.0670109	0.000597	0.0157356	-0.0435696	0.00819397	0.0671654	0.142109	0.0771942	-0.132004	-0.0669765	-0.185783	-0.0435257	+	2.40558	0.00468063	MP41_MP46	67	67	60	55.6	55.6	51.4	113	0	323.31	368860000000	1470
ATP1B1	Sodium/potassium-transporting ATPase subunit beta-1	P05026-2;P05026	P05026-2;P05026	-0.715279	-0.776686	-0.737112	-0.862127	0.0893555	0.15251	0.196421	0.152924	0.114719	0.212551	0.0282288	0.29067	+	7.24794	2.83951e-07	MP41_OCM;MP46_OCM	19	19	19	54.2	54.2	54.2	34.893	0	126.88	9951300000	128
ATP1B2	Sodium/potassium-transporting ATPase subunit beta-2	P14415	P14415	-1.06557	-1.12289	-1.1161	-0.963797	0.065876	-0.00189018	0.115801	0.0667171	-0.00143242	0.184663	-0.0911179	0.155099	+	7.51112	1.79688e-07	MP41_OCM;MP46_OCM	4	4	4	14.8	14.8	14.8	33.367	0.00011843	12.712	228820000	12
ATP1B3	Sodium/potassium-transporting ATPase subunit beta-3	P54709;P54709-2	P54709;P54709-2	0.267477	0.22212	0.240704	0.19673	0.277458	0.343245	0.45225	0.380541	-0.0262871	0.0659904	-0.0961914	0.101479	+	3.78176	0.00024285	OCM_MP46;MP41_MP46	17	17	17	70.3	70.3	70.3	31.512	0	130.29	46845000000	385
ATP2A2	Sarcoplasmic/endoplasmic reticulum calcium ATPase 2	P16615;P16615-5;P16615-2;P16615-3;P16615-4;O14983-2;O14983;O14983-3;Q93084-4;Q93084;Q93084-3;Q93084-7;Q93084-1;Q93084-6;Q93084-5	P16615;P16615-5;P16615-2;P16615-3;P16615-4	-0.193478	-0.30591	-0.251381	-0.316288	0.430828	0.500122	0.546877	0.510519	0.147547	0.222122	0.0565872	0.255655	+	6.66814	8.00539e-07	MP46_OCM;MP41_OCM;MP41_MP46	68	68	68	60.6	60.6	60.6	114.76	0	323.31	177960000000	1369
ATP2B1	Plasma membrane calcium-transporting ATPase 1	P20020-6;P20020;P20020-4;P20020-1;P20020-5;P20020-2	P20020-6;P20020;P20020-4;P20020-1;P20020-5;P20020-2	-0.303299	-0.343283	-0.349533	-0.351397	0.111568	0.185442	0.250227	0.191069	0.13018	0.202505	0.0424118	0.175228	+	6.41449	1.27289e-06	MP46_OCM;MP41_OCM	55	37	33	48.6	34.5	31.5	130.62	0	323.31	11017000000	196
ATP2B3	Plasma membrane calcium-transporting ATPase 3	Q16720-4;Q16720;Q16720-8;Q16720-7	Q16720-4;Q16720;Q16720-8;Q16720-7	-0.81456	-0.836845	-0.826107	-0.904875	-0.369495	-0.279833	-0.222836	-0.283878	-0.067627	-0.121819	-0.313213	-0.041914	+	5.78234	4.31375e-06	MP41_OCM;MP46_OCM	21	3	0	16.3	2.7	0	132.72	0.00010746	4.1944	1970800000	16
ATP2B4	Plasma membrane calcium-transporting ATPase 4	P23634-6;P23634;P23634-7;P23634-8;P23634-4;P23634-2;P23634-5;P23634-3	P23634-6;P23634;P23634-7;P23634-8;P23634-4;P23634-2;P23634-5;P23634-3	-0.310886	-0.417379	-0.347879	-0.450394	-0.0171661	0.0625114	0.0806885	0.0182858	0.20089	0.262135	0.113684	0.269302	+	6.13809	2.15976e-06	MP41_OCM;MP46_OCM;MP46_MP41	55	55	34	44.3	44.3	30	133.93	0	323.31	34766000000	461
ATP2C1	Calcium-transporting ATPase type 2C member 1	P98194;P98194-2;P98194-4	P98194;P98194-2;P98194-4	0.0305614	0.00449371	-0.0130711	-0.0565758	0.0715714	0.155724	0.19767	0.124193	0.129465	0.214638	0.00927544	0.238869	+	1.68518	0.0227975		32	32	1	46.1	46.1	1.3	100.58	0	323.31	5703100000	172
ATP5A1	ATP synthase subunit alpha, mitochondrial	P25705;P25705-3	P25705;P25705-3	-0.216101	-0.233332	-0.264278	-0.306232	0.625509	0.688749	0.720049	0.659636	-0.621019	-0.572594	-0.713284	-0.535511	+	9.50823	7.36902e-09	OCM_MP46;MP41_MP46;MP41_OCM	48	48	1	72.7	72.7	2.4	59.75	0	323.31	645260000000	1690
ATP5B	ATP synthase subunit beta, mitochondrial	P06576	P06576	0.0463505	-0.0594292	-0.0127602	-0.0958347	0.756134	0.858208	0.798246	0.748335	-0.306343	-0.245943	-0.408499	-0.205847	+	8.04502	7.49206e-08	OCM_MP46;MP41_MP46;MP41_OCM	34	34	34	77.7	77.7	77.7	56.559	0	323.31	442950000000	2182
ATP5C1	ATP synthase subunit gamma, mitochondrial	P36542;P36542-2	P36542;P36542-2	0.0374794	-0.075098	-0.0287304	-0.0889034	0.834467	0.972267	0.895666	0.861753	-0.43116	-0.401348	-0.569031	-0.359451	+	8.65133	2.70346e-08	OCM_MP46;MP41_MP46;MP41_OCM	18	18	18	61.1	61.1	61.1	32.996	0	210.42	70051000000	367
ATP5D	ATP synthase subunit delta, mitochondrial	P30049	P30049	-0.0486755	-0.208023	-0.138189	-0.170792	0.6903	0.808573	0.601191	0.677776	-0.321074	-0.280539	-0.487206	-0.204336	+	6.70587	7.49066e-07	MP41_MP46;MP41_OCM	5	5	5	41.1	41.1	41.1	17.49	0	323.31	32695000000	92
ATP5E	ATP synthase subunit epsilon, mitochondrial	P56381	P56381	-0.846252	-0.886934	-0.813799	-0.940767	-0.0756626	0.0581455	-0.0117512	-0.068594	-0.926346	-0.893349	-1.04965	-0.869736	+	7.75898	1.19337e-07	MP41_MP46;MP41_OCM	4	4	2	56.9	56.9	27.5	5.7797	0.00042333	3.3533	20257000000	34
ATP5F1	ATP synthase F(0) complex subunit B1, mitochondrial	P24539	P24539	-0.202614	-0.285051	-0.253725	-0.294962	0.429377	0.529142	0.491804	0.448412	-0.735308	-0.671892	-0.844299	-0.668945	+	8.89949	1.86221e-08	OCM_MP46;MP41_MP46;MP41_OCM	16	16	16	48.4	48.4	48.4	28.908	0	149.88	64447000000	254
ATP5H	ATP synthase subunit d, mitochondrial	O75947;O75947-2	O75947;O75947-2	-0.0653019	-0.146513	-0.102051	-0.181095	0.806017	0.905741	0.888235	0.82431	-0.431242	-0.359566	-0.514887	-0.328854	+	9.01542	1.59357e-08	OCM_MP46;MP41_MP46;MP41_OCM	13	13	13	78.9	78.9	78.9	18.491	0	132.17	85157000000	257
ATP5I	ATP synthase subunit e, mitochondrial	P56385	P56385	-0.592049	-0.740417	-0.677362	-0.710308	-0.0621376	-0.028347	0.00458527	-0.0100727	-0.841337	-0.81531	-1.01291	-0.802616	+	7.0604	3.98381e-07	MP41_MP46;MP41_OCM	8	7	7	87	76.8	76.8	7.9331	0	44.645	12938000000	57
ATP5J	ATP synthase-coupling factor 6, mitochondrial	P18859;P18859-2	P18859;P18859-2	-0.242281	-0.297125	-0.307377	-0.345123	0.423494	0.513498	0.509783	0.476933	-0.765863	-0.674957	-0.885403	-0.642868	+	8.23371	5.47794e-08	OCM_MP46;MP41_MP46;MP41_OCM	9	9	9	55.6	55.6	55.6	12.587	0	323.31	35129000000	291
ATP5J2	ATP synthase subunit f, mitochondrial	P56134-4;P56134-2	P56134-4;P56134-2	-0.311081	-0.507528	-0.389738	-0.481529	0.570181	0.771799	0.708643	0.680004	-0.880424	-0.933224	-1.04556	-0.855892	+	8.6202	2.84781e-08	OCM_MP46;MP41_MP46;MP41_OCM	3	3	1	63.3	63.3	14.3	5.7407	0	61.813	10198000000	59
ATP5J2	ATP synthase subunit f, mitochondrial	P56134-3;P56134	P56134-3;P56134	-0.162164	-0.114589	-0.144571	-0.142422	0.201357	0.303877	0.267588	0.264025	-0.745775	-0.754705	-0.823913	-0.615537	+	8.2855	5.01051e-08	OCM_MP46;MP41_MP46;MP41_OCM	3	1	1	67.3	23.6	23.6	6.2953	0.00042127	3.1583	3955100000	18
ATP5L	ATP synthase subunit g, mitochondrial	O75964;Q7Z4Y8	O75964	-0.0717449	-0.103601	-0.0651245	-0.102486	0.508831	0.689512	0.565416	0.564983	-0.591642	-0.59342	-0.766155	-0.483618	+	7.59705	1.5492e-07	OCM_MP46;MP41_MP46;MP41_OCM	10	10	10	68.9	68.9	68.9	11.428	0	60.606	34666000000	124
ATP5O	ATP synthase subunit O, mitochondrial	P48047	P48047	-0.208881	-0.32341	-0.253736	-0.346603	0.458696	0.567696	0.564764	0.497639	-0.615093	-0.587526	-0.763817	-0.53179	+	7.88303	9.79833e-08	OCM_MP46;MP41_MP46;MP41_OCM	15	15	15	77.5	77.5	77.5	23.277	0	323.31	80924000000	344
ATP5S	ATP synthase subunit s, mitochondrial	Q99766;Q99766-3;Q99766-2	Q99766	-0.685064	-0.708744	-0.677799	-0.78484	0.0861282	0.23399	0.151966	0.108671	0.0857964	0.129713	0.0175228	0.15456	+	8.05293	7.41668e-08	MP46_OCM;MP41_OCM	9	9	9	51.6	51.6	51.6	24.866	0	88.63	3192900000	50
ATP5SL	ATP synthase subunit s-like protein	Q9NW81;Q9NW81-4;Q9NW81-5;Q9NW81-6;Q9NW81-3;Q9NW81-2	Q9NW81;Q9NW81-4;Q9NW81-5	-0.0331917	-0.195089	-0.13291	-0.256262	-0.625732	-0.603939	-0.562866	-0.571365	-0.259989	-0.206373	-0.450169	-0.156786	+	3.56061	0.000388698	MP46_MP41;OCM_MP41	10	10	10	41.2	41.2	41.2	29.267	0	34.489	13471000000	42
ATP6AP1	V-type proton ATPase subunit S1	Q15904	Q15904	-0.394514	-0.433006	-0.402845	-0.464872	0.31241	0.469032	0.444008	0.421068	-0.0805149	-0.0617218	-0.281954	0.07407	+	5.67506	5.31587e-06	MP46_OCM;MP41_OCM;MP41_MP46	15	15	15	33	33	33	52.025	0	103.84	5398300000	85
ATP6AP2	Renin receptor	O75787-2;O75787	O75787-2;O75787	0.0080719	-0.0896263	0.00846863	-0.0749302	0.176384	0.274792	0.318188	0.332397	0.299456	0.385326	0.162836	0.476852	+	3.18683	0.000863197	MP41_OCM;MP46_OCM	14	14	14	52.5	52.5	52.5	35.612	0	140.61	2727900000	78
ATP6V0A1	V-type proton ATPase 116 kDa subunit a isoform 1	Q93050-1;Q93050	Q93050-1;Q93050	-0.550558	-0.55266	-0.617592	-0.629744	0.295092	0.430593	0.383921	0.337332	0.218355	0.274025	0.131336	0.280029	+	8.35269	4.44707e-08	MP46_OCM;MP41_OCM	37	37	2	44.5	44.5	4	95.755	0	323.31	33449000000	382
ATP6V0A2	V-type proton ATPase 116 kDa subunit a isoform 2	Q9Y487	Q9Y487	0.22521	0.174824	0.187471	0.129238	0.587841	0.728241	0.679285	0.641111	-0.122478	-0.0964108	-0.254688	-0.0312824	+	6.71492	7.37855e-07	OCM_MP46;MP41_MP46;MP41_OCM	33	31	31	47	45	45	98.081	0	323.31	3573500000	105
ATP6V0C	V-type proton ATPase 16 kDa proteolipid subunit	P27449	P27449	0.0161476	0.0694637	0.078413	0.0255756	0.916666	0.964718	0.842554	0.998245	0.984131	0.730022	0.607119	1.02567	+	5.24343	1.24203e-05	MP46_OCM;MP41_OCM	2	2	2	16.1	16.1	16.1	15.736	0	29.597	860280000	18
ATP6V0D1	V-type proton ATPase subunit d 1	P61421	P61421	-0.546238	-0.630625	-0.575817	-0.636215	0.669729	0.792879	0.749418	0.690781	-0.0207291	0.0383186	-0.10635	0.0306988	+	9.43145	8.25267e-09	MP46_OCM;MP41_OCM;MP41_MP46	16	16	16	49	49	49	40.329	0	323.31	30229000000	196
ATP6V0D2	V-type proton ATPase subunit d 2	Q8N8Y2	Q8N8Y2	-0.0488987	0.0545864	0.00458908	-0.146118	1.2757	1.37721	1.33678	1.23859	0.845753	0.829889	0.76799	1.01292	+	7.90716	9.46533e-08	MP46_OCM;MP41_OCM;MP41_MP46	1	1	1	4.3	4.3	4.3	40.426	0	29.448	919040000	14
ATP6V1A	V-type proton ATPase catalytic subunit A	P38606;P38606-2	P38606;P38606-2	0.184494	0.0855122	0.126492	0.11128	-0.166407	-0.0212784	-0.0642414	-0.11352	0.52129	0.555548	0.454292	0.669771	+	6.00144	2.80514e-06	OCM_MP41;MP46_MP41;MP46_OCM	41	41	41	77.1	77.1	77.1	68.303	0	323.31	59775000000	500
ATP6V1B2	V-type proton ATPase subunit B, brain isoform	P21281;P15313	P21281	0.411541	0.336605	0.369612	0.352844	-0.00501823	0.13048	0.0683632	0.0397892	0.470699	0.502575	0.406668	0.633814	+	4.74742	3.33167e-05	OCM_MP41;MP46_MP41	37	37	37	87.5	87.5	87.5	56.5	0	323.31	42991000000	482
ATP6V1C1	V-type proton ATPase subunit C 1	P21283;Q8NEY4-2;Q8NEY4	P21283	-0.255924	-0.333448	-0.287802	-0.231977	0.369097	0.57012	0.617882	0.572397	0.729494	0.80125	0.716385	0.88805	+	7.2591	2.79e-07	MP41_OCM;MP46_OCM;MP46_MP41	36	36	36	85.3	85.3	85.3	43.941	0	323.31	38648000000	361
ATP6V1D	V-type proton ATPase subunit D	Q9Y5K8	Q9Y5K8	0.523657	0.563669	0.482059	0.492521	-0.00689316	0.0793705	0.23394	0.155018	0.411591	0.456591	0.355759	0.562389	+	3.86228	0.000205057	MP46_MP41;OCM_MP41	18	18	18	55.5	55.5	55.5	28.262	0	284.57	6547900000	105
ATP6V1E1	V-type proton ATPase subunit E 1	P36543;P36543-3;P36543-2	P36543;P36543-3;P36543-2	0.0393772	0.00618553	0.00828171	0.0294514	-0.216333	-0.0993462	-0.0545616	-0.114115	0.134619	0.207512	0.0551071	0.269283	+	3.18034	0.000875463	MP46_MP41	20	20	12	69.5	69.5	43.4	26.145	0	252.08	30190000000	250
ATP6V1F	V-type proton ATPase subunit F	Q16864;Q16864-2	Q16864;Q16864-2	0.0419827	-0.0923653	-0.0170097	-0.0673504	0.044754	0.11937	0.121696	0.07341	0.0721912	0.135601	-0.0220451	0.210852	+	1.35434	0.0476347		7	7	7	68.1	68.1	68.1	13.37	0	76.719	8335600000	75
ATP6V1G1	V-type proton ATPase subunit G 1	O75348	O75348	0.152531	0.0492573	0.0855236	0.122295	-0.0568924	0.0361671	0.0668182	0.014389	0.215574	0.219839	0.0424519	0.280388	+	1.65203	0.0245648		9	9	8	70.3	70.3	57.6	13.757	0	236.52	12789000000	89
ATP6V1H	V-type proton ATPase subunit H	Q9UI12;Q9UI12-2	Q9UI12;Q9UI12-2	0.287622	0.252703	0.289158	0.275164	-0.353228	-0.249542	-0.205961	-0.256319	0.759336	0.813467	0.708214	0.912462	+	8.16346	6.15993e-08	OCM_MP41;MP46_MP41;MP46_OCM	28	28	28	64.8	64.8	64.8	55.882	0	297.87	12799000000	263
ATP7A	Copper-transporting ATPase 1	Q04656-5;Q04656;Q04656-2;Q04656-3;Q04656-4;Q04656-6	Q04656-5;Q04656;Q04656-2;Q04656-3	-0.191414	-0.268568	-0.233992	-0.308418	0.040926	0.108719	0.131777	0.0475674	0.18133	0.210478	0.0706844	0.270622	+	5.00236	2.00534e-05	MP41_OCM;MP46_OCM	54	54	52	45.9	45.9	44.7	154.35	0	323.31	4457000000	144
ATP7B	Copper-transporting ATPase 2;WND/140 kDa	P35670;P35670-3;P35670-4;P35670-2;P35670-5	P35670;P35670-3;P35670-4;P35670-2	0.174059	0.227627	0.121584	0.0475502	0.51934	0.413925	0.697182	0.494302	-0.35347	-0.249866	-0.5475	-0.329395	+	5.42907	8.57745e-06	OCM_MP46;MP41_MP46;MP41_OCM	13	11	11	11.2	10	10	157.26	0	75.189	166650000	17
ATP8A1	Phospholipid-transporting ATPase IA	Q9Y2Q0-3;Q9Y2Q0-2;Q9Y2Q0;Q9NTI2-3	Q9Y2Q0-3;Q9Y2Q0-2;Q9Y2Q0	0.324503	0.344863	0.266982	0.411668	-0.0541515	0.023386	0.0923862	-0.0292664	0.196272	0.262165	0.116289	0.292688	+	3.60359	0.000354979	MP46_MP41;OCM_MP41	27	27	26	28.6	28.6	27.6	129.72	0	206.58	1004700000	45
ATP9A	Probable phospholipid-transporting ATPase IIA	O75110;O75110-2	O75110;O75110-2	-1.53697	-1.61731	-1.60272	-1.69218	0.456345	0.55591	0.60058	0.51829	-0.125387	-0.0446167	-0.239004	-0.0127487	+	10.1608	2.83856e-09	MP46_OCM;MP41_OCM;MP41_MP46	22	22	18	24.8	24.8	20.9	118.58	0	176.81	1586200000	53
ATP9B	Probable phospholipid-transporting ATPase IIB	O43861-2;O43861	O43861-2;O43861	-0.521273	-0.865055	-0.68226	-0.811079	0.10964	0.219614	0.272125	0.16349	0.0543747	0.115931	-0.0396004	0.125687	+	5.85771	3.73218e-06	MP46_OCM;MP41_OCM	16	12	12	15.1	11.5	11.5	128.2	0	112.44	545010000	25
ATPAF1	ATP synthase mitochondrial F1 complex assembly factor 1	Q5TC12;Q5TC12-3;Q5TC12-2	Q5TC12;Q5TC12-3;Q5TC12-2	0.655502	0.546024	0.618971	0.496658	0.717228	0.875832	0.802738	0.775944	0.224054	0.293257	0.122904	0.349438	+	4.79522	3.02852e-05	OCM_MP46;MP41_MP46	11	11	11	39	39	39	36.436	0	163.28	3648200000	99
ATPAF2	ATP synthase mitochondrial F1 complex assembly factor 2	Q8N5M1	Q8N5M1	-0.326994	-0.237307	-0.393869	-0.486845	0.456781	0.566919	0.600689	0.428307	0.495106	0.427523	0.344847	0.483076	+	6.54433	1.00823e-06	MP46_OCM;MP41_OCM	10	10	10	44.6	44.6	44.6	32.772	0	238.24	1262900000	44
ATPIF1	ATPase inhibitor, mitochondrial	Q9UII2;Q9UII2-3;Q9UII2-2	Q9UII2	-0.233131	-0.333719	-0.406334	-0.362885	0.356382	0.37669	0.471409	0.353289	-0.662737	-0.455324	-0.639397	-0.463074	+	6.78378	6.51681e-07	MP41_MP46;MP41_OCM	13	13	13	46.2	46.2	46.2	12.249	0	34.154	44948000000	229
ATR	Serine/threonine-protein kinase ATR	Q13535;Q13535-2;Q13535-3	Q13535;Q13535-2;Q13535-3	-0.216154	-0.140623	-0.245584	-0.219513	0.152037	0.268372	0.309929	0.266352	-0.718164	-0.683886	-0.845686	-0.686281	+	7.74801	1.21871e-07	OCM_MP46;MP41_MP46;MP41_OCM	35	35	35	16.3	16.3	16.3	301.36	0	142.17	1299700000	72
ATRAID	All-trans retinoic acid-induced differentiation factor	Q6UW56-3;Q6UW56;Q6UW56-2	Q6UW56-3;Q6UW56;Q6UW56-2	0.211577	0.0802279	0.11854	0.180146	0.00626564	0.166281	0.384442	0.21272	-0.0654249	0.0179777	-0.187611	-0.0481443	+	1.79692	0.0178365		2	2	2	5.3	5.3	5.3	30.342	0.0011393	2.5557	805060000	20
ATRIP	ATR-interacting protein	Q8WXE1-2;Q8WXE1;Q8WXE1-3;Q8WXE1-5	Q8WXE1-2;Q8WXE1;Q8WXE1-3;Q8WXE1-5	0.0355206	0.0102978	0.0211067	0.0102978	0.467636	0.609293	0.72551	0.61886	-0.223136	-0.24093	-0.327906	-0.246933	+	7.18333	3.19531e-07	OCM_MP46;MP41_MP46;MP41_OCM	12	12	12	20.3	20.3	20.3	83.003	0	46.83	266350000	19
ATRN	Attractin	O75882;O75882-2;O75882-3;Q5VV63	O75882;O75882-2;O75882-3	0.169853	0.0819645	0.0916786	-0.0158348	-0.134848	-0.0493393	0.074791	-0.0208607	-0.139271	-0.0725651	-0.362141	-0.145641	+	1.85067	0.0158296		17	17	17	13	13	13	158.54	0	71.97	864320000	43
ATRX	Transcriptional regulator ATRX	P46100;P46100-4;P46100-3;P46100-5	P46100;P46100-4;P46100-3;P46100-5	-0.0399246	-0.00162315	-0.0947304	-0.0759621	-0.0765495	-0.0480442	0.0449715	-0.0496731	-0.404984	-0.30695	-0.501034	-0.336861	+	4.47568	5.7446e-05	OCM_MP46;MP41_MP46	101	101	4	39.7	39.7	1.9	282.58	0	323.31	16011000000	247
ATXN1	Ataxin-1	P54253	P54253	0.162583	0.215815	0.19468	0.0730495	-0.0706263	0.129003	0.0746841	-0.0446491	-0.190971	0.107127	-0.387648	-0.659048	+	1.51603	0.0331875		8	8	8	12.9	12.9	12.9	86.922	0	38.106	81903000	6
ATXN10	Ataxin-10	Q9UBB4;Q9UBB4-2	Q9UBB4;Q9UBB4-2	0.274147	0.216532	0.230745	0.298536	-0.144402	0.0672321	0.142742	0.0874844	-0.0857697	-0.00982666	-0.123846	0.0682411	+	2.45305	0.00421942	OCM_MP46	28	28	28	63.4	63.4	63.4	53.488	0	323.31	9151000000	207
ATXN1L	Ataxin-1-like	P0C7T5	P0C7T5	0.094698	-0.0289602	0.0598297	0.000753403	-0.466923	-0.380309	-0.324987	-0.30741	-0.389084	-0.227074	-0.486865	-0.224927	+	3.5884	0.000366563	OCM_MP41;OCM_MP46	10	10	9	18.4	18.4	17.4	73.305	0	89.167	156220000	7
ATXN2	Ataxin-2	Q99700-2;Q99700-4;Q99700;Q99700-5	Q99700-2;Q99700-4;Q99700;Q99700-5	0.150429	0.108774	0.116629	0.0879612	0.00941277	0.0638523	0.147991	0.0695114	0.237978	0.376305	0.183077	0.368887	+	2.56491	0.0033098	MP46_MP41	42	41	41	45.1	44.3	44.3	106.05	0	323.31	4408800000	122
ATXN2L	Ataxin-2-like protein	Q8WWM7;Q8WWM7-6;Q8WWM7-8;Q8WWM7-5;Q8WWM7-4;Q8WWM7-9;Q8WWM7-3;Q8WWM7-7	Q8WWM7;Q8WWM7-6;Q8WWM7-8;Q8WWM7-5;Q8WWM7-4;Q8WWM7-9;Q8WWM7-3;Q8WWM7-7	0.142992	0.104277	0.0881329	0.120594	-0.21718	-0.114902	-0.00332832	-0.0784073	0.270617	0.403128	0.264662	0.446705	+	4.27752	8.63793e-05	OCM_MP41;MP46_MP41;MP46_OCM	48	48	1	49.4	49.4	1	113.37	0	323.31	30926000000	331
ATXN3	Ataxin-3	P54252-4;P54252;P54252-1;P54252-3;P54252-5;Q9H3M9	P54252-4;P54252;P54252-1;P54252-3;P54252-5	0.129301	0.0708122	0.101419	0.113041	-0.18379	-0.203428	-0.246891	-0.169971	-0.291866	-0.22102	-0.356205	-0.165096	+	4.96125	2.1739e-05	OCM_MP46;OCM_MP41	9	9	9	31.2	31.2	31.2	39.638	0	225.32	612000000	31
ATXN7	Ataxin-7	O15265-2;O15265;O15265-3	O15265-2;O15265;O15265-3	0.390089	0.400079	0.382754	0.251361	-0.0451803	-0.0442696	0.0830479	0.00913239	-0.171275	-0.0350151	-0.143189	-0.052866	+	4.97576	2.11267e-05	OCM_MP46;OCM_MP41	13	13	13	18.3	18.3	18.3	101.11	0	77.552	194600000	18
ATXN7L3B	Putative ataxin-7-like protein 3B	Q96GX2	Q96GX2	-0.140499	-0.122366	-0.118122	-0.0750904	-0.307924	-0.0867605	0.0336733	-0.119827	0.536387	0.656633	0.45669	0.709741	+	5.17126	1.43047e-05	MP46_MP41;MP46_OCM	5	5	5	54.6	54.6	54.6	10.771	0	52.197	228290000	9
AUH	Methylglutaconyl-CoA hydratase, mitochondrial	Q13825;Q13825-2	Q13825;Q13825-2	-0.848372	-0.838423	-0.867857	-0.829548	0.388964	0.484005	0.455759	0.425434	0.299891	0.358931	0.206554	0.321438	+	10.5083	1.73324e-09	MP46_OCM;MP41_OCM;MP41_MP46	15	15	15	46.3	46.3	46.3	35.608	0	147.94	3229000000	70
AUP1	Ancient ubiquitous protein 1	Q9Y679;Q9Y679-3	Q9Y679;Q9Y679-3	-0.562874	-0.730917	-0.586012	-0.700775	0.309031	0.401293	0.426701	0.402899	0.174341	0.270889	0.0954494	0.27072	+	7.605	1.53409e-07	MP46_OCM;MP41_OCM	22	22	22	59.3	59.3	59.3	45.786	0	93.817	13940000000	112
AURKA	Aurora kinase A	O14965;Q9UQB9-2;Q9UQB9-3;Q9UQB9	O14965	0.242723	0.21294	0.22237	0.203571	-0.111164	0.109951	0.213402	0.135445	-0.0418453	0.0478401	-0.133184	0.138367		1.31986	0.0513957		23	23	22	59.1	59.1	57.1	45.823	0	175.77	3535600000	117
AURKAIP1	Aurora kinase A-interacting protein	Q9NWT8	Q9NWT8	-0.772771	-0.831188	-0.832927	-0.838714	0.147909	0.317757	0.274836	0.259585	-0.227143	-0.102917	-0.347293	-0.262598	+	7.53794	1.7178e-07	MP46_OCM;MP41_OCM;MP41_MP46	1	1	1	5	5	5	22.354	0.00073061	2.7916	536970000	8
AURKB	Aurora kinase B	Q96GD4;Q96GD4-5;Q96GD4-4;Q96GD4-2;Q96GD4-3	Q96GD4;Q96GD4-5;Q96GD4-4;Q96GD4-2;Q96GD4-3	0.321075	0.126141	0.2054	0.0685902	-0.0255604	0.169376	0.18582	0.101624	0.0717316	0.179588	-0.0402584	0.179428		0.303855	0.502458		16	15	15	53.8	51.5	51.5	39.31	0	88.444	2571800000	79
AUTS2	Autism susceptibility gene 2 protein	Q8WXX7-5;Q8WXX7-2;Q8WXX7	Q8WXX7-5;Q8WXX7-2;Q8WXX7	-0.138032	-0.0661783	-0.215069	-0.0835218	-0.833096	-0.681503	0.00828362	-0.0129128	-0.312395	-0.361767	-0.625144	-0.493329		0.590721	0.26359		7	6	6	12.5	11.5	11.5	75.997	0	79.345	32812000	7
AVEN	Cell death regulator Aven	Q9NQS1	Q9NQS1	0.20282	0.23802	0.183966	0.135088	0.200382	0.315968	0.439333	0.324383	-0.422279	-0.290325	-0.527035	-0.259274	+	5.24467	1.24051e-05	OCM_MP46;MP41_MP46	16	16	16	62.2	62.2	62.2	38.506	0	274.59	943330000	46
AVL9	Late secretory pathway protein AVL9 homolog	Q8NBF6;Q8NBF6-2	Q8NBF6;Q8NBF6-2	-0.422102	-0.418175	-0.422012	-0.395451	0.087328	0.235653	0.22299	0.218637	0.488579	0.579319	0.434626	0.649149	+	7.44089	2.03888e-07	MP41_OCM;MP46_OCM;MP46_MP41	17	17	17	38.7	38.7	38.7	71.947	0	157.36	1645200000	67
AXIN1	Axin-1	O15169-2;O15169	O15169-2;O15169	0.207959	0.127533	-0.00251198	0.0555849	-0.297717	-0.185318	-0.136577	-0.203694	-1.7987	-1.50585	-1.70359	-1.69348	+	8.72827	2.40819e-08	MP41_MP46;OCM_MP46;OCM_MP41	12	10	10	13	11.3	11.3	91.652	0	51.867	64851000	7
AZI2	5-azacytidine-induced protein 2	Q9H6S1;Q9H6S1-3;Q9H6S1-5;Q9H6S1-4	Q9H6S1;Q9H6S1-3;Q9H6S1-5;Q9H6S1-4	0.300124	0.504001	0.259624	0.477062	0.21945	0.425288	0.487308	0.400421	-0.0970287	-0.0211296	-0.0657053	0.0341177	+	3.49794	0.000444453	MP41_MP46;OCM_MP46	4	4	4	10.7	10.7	10.7	44.934	0.00011432	9.1492	55573000	5
AZIN2	Antizyme inhibitor 2	Q96A70-3;Q96A70-4;Q96A70;Q96A70-2	Q96A70-3;Q96A70-4;Q96A70;Q96A70-2	-0.206822	-0.244806	-0.292259	-0.346415	-0.0635834	-0.0480709	0.0582752	-0.0167112	0.127096	0.258401	0.103441	0.211466	+	4.91799	2.36503e-05	MP41_OCM;MP46_OCM;MP46_MP41	1	1	1	1.9	1.9	1.9	39.356	0.0094773	1.5337	2084700000	15
B2M	Beta-2-microglobulin;Beta-2-microglobulin form pI 5.3	P61769	P61769	0.609888	-0.962282	0.0895004	-0.831772	0.219467	0.615313	-0.440649	-0.507954	-1.02102	-1.36328	-1.44163	-0.974646	+	1.46322	0.0373143		5	5	5	46.2	46.2	46.2	13.714	0	74.228	14504000000	66
B3GALNT2	UDP-GalNAc:beta-1,3-N-acetylgalactosaminyltransferase 2	Q8NCR0;Q8NCR0-2	Q8NCR0	-0.489352	-0.476299	-0.380554	-0.499923	-0.124128	-0.0572414	0.0849705	0.0987949	-0.354715	-0.334441	-0.483562	-0.293738	+	4.14724	0.000113234	MP41_OCM;MP41_MP46	6	6	6	16.2	16.2	16.2	56.703	0	38.627	256020000	8
B3GALT6	Beta-1,3-galactosyltransferase 6	Q96L58	Q96L58	-0.0592575	-0.170195	-0.100037	-0.343098	0.244001	0.343828	0.408279	0.325203	-0.844479	-0.770163	-0.939555	-0.728487	+	6.75972	6.81645e-07	OCM_MP46;MP41_MP46;MP41_OCM	12	12	12	33.1	33.1	33.1	37.137	0	54.201	595590000	28
B3GALTL	Beta-1,3-glucosyltransferase	Q6Y288	Q6Y288	-0.390099	-0.463306	-0.419655	-0.449963	0.719219	0.819094	0.794434	0.743017	0.096241	0.123386	-0.0431232	0.206276	+	8.30968	4.80693e-08	MP46_OCM;MP41_OCM;MP41_MP46	18	18	18	51.4	51.4	51.4	56.563	0	181.7	5381800000	106
B3GAT3	Galactosylgalactosylxylosylprotein 3-beta-glucuronosyltransferase 3	O94766;O94766-2;Q9NPZ5	O94766;O94766-2	0.23797	0.152649	0.158875	0.0767994	0.0295773	0.117067	0.147585	0.135931	0.3139	0.390451	0.154081	0.450361	+	1.79071	0.0180807		16	16	16	57.9	57.9	57.9	37.121	0	100.58	2962100000	84
B3GNT2	N-acetyllactosaminide beta-1,3-N-acetylglucosaminyltransferase 2	Q9NY97-2;Q9NY97	Q9NY97-2;Q9NY97	-0.160269	-0.162827	-0.155798	-0.192371	0.0903759	0.143415	0.35733	0.28578	-0.355019	-0.207554	-0.477446	-0.290002	+	4.18147	0.00010539	MP41_MP46;MP41_OCM	3	3	3	9.7	9.7	9.7	45.484	0.00011275	7.7704	96641000	5
B4GALT1	Beta-1,4-galactosyltransferase 1;Lactose synthase A protein;N-acetyllactosamine synthase;Beta-N-acetylglucosaminylglycopeptide beta-1,4-galactosyltransferase;Beta-N-acetylglucosaminyl-glycolipid beta-1,4-galactosyltransferase;Processed beta-1,4-galactosyltransferase 1	P15291-2;P15291	P15291-2;P15291	0.369438	0.244989	0.324808	0.190916	0.308292	0.453121	0.372803	0.336905	-0.224302	-0.183817	-0.44903	-0.0731392	+	4.29151	8.38663e-05	OCM_MP46;MP41_MP46	9	9	9	30.4	30.4	30.4	42.537	0	62.695	532720000	33
B4GALT3	Beta-1,4-galactosyltransferase 3;N-acetyllactosamine synthase;Beta-N-acetylglucosaminylglycopeptide beta-1,4-galactosyltransferase;Beta-N-acetylglucosaminyl-glycolipid beta-1,4-galactosyltransferase	O60512;O60512-2	O60512	-0.287553	-0.374239	-0.2786	-0.374926	0.541794	0.611039	0.726621	0.687477	0.305128	0.281859	0.206717	0.414302	+	7.17165	3.25638e-07	MP46_OCM;MP41_OCM;MP41_MP46	7	7	7	24.4	24.4	24.4	43.927	0	63.695	291090000	13
B4GALT4	Beta-1,4-galactosyltransferase 4;N-acetyllactosamine synthase;Lactotriaosylceramide beta-1,4-galactosyltransferase	O60513	O60513	0.168625	0.259769	0.127987	0.0920753	0.166214	0.269585	0.349659	0.322989	0.142632	0.186064	0.01688	0.268156		0.866235	0.141734		12	11	11	37.5	35.5	35.5	40.041	0	30.299	670690000	31
B4GALT5	Beta-1,4-galactosyltransferase 5	O43286	O43286	0.0991364	0.244198	0.114204	0.0453262	0.166014	0.231582	0.131531	0.187057	-0.432285	-0.422181	-0.91766	-0.308388	+	3.4723	0.00046957	OCM_MP46;MP41_MP46	3	3	2	8.5	8.5	6.4	45.118	0.00012408	19.066	135140000	5
B4GALT7	Beta-1,4-galactosyltransferase 7;Xylosylprotein 4-beta-galactosyltransferase	Q9UBV7	Q9UBV7	-0.481899	-0.470081	-0.480629	-0.587215	0.34326	0.384941	0.495909	0.435366	-0.327826	-0.195482	-0.425827	-0.131149	+	6.32952	1.49803e-06	MP41_OCM;MP41_MP46	9	9	9	29.4	29.4	29.4	37.405	0	33.669	394600000	25
BABAM1	BRISC and BRCA1-A complex member 1	Q9NWV8;Q9NWV8-3;Q9NWV8-2	Q9NWV8;Q9NWV8-3	0.223064	0.239515	0.185793	0.256805	-0.113604	0.0372372	0.0815468	0.020504	0.0539322	0.172953	0.0319767	0.255775	+	1.94344	0.0128741	OCM_MP41	15	15	15	58.1	58.1	58.1	36.56	0	303.23	3051800000	82
BACE2	Beta-secretase 2	Q9Y5Z0;Q9Y5Z0-2;Q9Y5Z0-3;Q9Y5Z0-4;Q9Y5Z0-5	Q9Y5Z0;Q9Y5Z0-2;Q9Y5Z0-3;Q9Y5Z0-4;Q9Y5Z0-5	0.0965919	0.0619812	0.0865288	0.0024395	-0.077179	0.029892	0.108419	0.00136948	0.616442	0.672239	0.426001	0.671223	+	5.16812	1.43939e-05	MP46_MP41;MP46_OCM	15	15	15	43.1	43.1	43.1	56.18	0	122.72	1128100000	45
BACH1	Transcription regulator protein BACH1	O14867	O14867	0.0772877	0.0512257	-0.0665827	-0.137544	-0.132954	-0.0672483	0.11038	0.0521526	0.143137	0.279432	0.109329	0.316742	+	1.70657	0.0217489		12	12	12	17.4	17.4	17.4	81.957	0	34.345	327160000	12
BAD	Bcl2-associated agonist of cell death	Q92934	Q92934	-0.852919	-0.780366	-0.811633	-1.03874	-0.271816	-0.132124	-0.0708981	-0.0708065	0.289709	0.332861	0.212591	0.365074	+	6.99943	4.3902e-07	MP41_OCM;MP46_OCM;MP46_MP41	9	9	9	51.8	51.8	51.8	18.392	0.00013087	27.066	278190000	12
BAG1	BAG family molecular chaperone regulator 1	Q99933;Q99933-4;Q99933-3;Q99933-2	Q99933;Q99933-4;Q99933-3;Q99933-2	-0.355209	-0.307907	-0.355585	-0.321335	0.137638	0.206747	0.325865	0.234243	0.141788	0.26531	0.0972099	0.20668	+	6.0704	2.45873e-06	MP46_OCM;MP41_OCM	10	10	10	40.3	40.3	40.3	38.778	0	78.729	383260000	25
BAG2	BAG family molecular chaperone regulator 2	O95816;O95816-2	O95816;O95816-2	0.110907	0.0119343	0.0566998	0.053297	-0.371353	-0.32753	-0.281967	-0.332132	0.620993	0.722038	0.571152	0.745924	+	8.27396	5.11128e-08	OCM_MP41;MP46_MP41;MP46_OCM	20	20	20	80.6	80.6	80.6	23.772	0	323.31	23940000000	219
BAG3	BAG family molecular chaperone regulator 3	O95817	O95817	0.471367	0.472605	0.442963	0.527025	-0.249258	-0.10499	-0.0300026	-0.0830002	-0.159157	-0.0815887	-0.236122	0.00795174	+	5.42284	8.6837e-06	OCM_MP46;OCM_MP41	40	40	40	92.7	92.7	92.7	61.594	0	323.31	11695000000	225
BAG5	BAG family molecular chaperone regulator 5	Q9UL15;Q9UL15-2	Q9UL15;Q9UL15-2	0.104168	0.108814	0.0938759	0.094595	0.580135	0.703085	0.693699	0.625845	-0.1355	-0.0391541	-0.211931	0.0146389	+	6.66013	8.09183e-07	OCM_MP46;MP41_MP46;MP41_OCM	23	23	23	61.1	61.1	61.1	51.199	0	319.97	3314400000	119
BAG6	Large proline-rich protein BAG6	P46379-2;P46379;P46379-3;P46379-5;P46379-4	P46379-2;P46379;P46379-3;P46379-5;P46379-4	-0.24036	-0.270149	-0.287891	-0.2799	0.182121	0.314503	0.389746	0.348896	0.271818	0.377235	0.210888	0.438936	+	5.54461	6.82767e-06	MP41_OCM;MP46_OCM	43	43	43	42.3	42.3	42.3	118.69	0	323.31	19762000000	316
BAHCC1	BAH and coiled-coil domain-containing protein 1	Q9P281	Q9P281	-1.33722	-1.2464	-1.27256	-1.23099	0.109518	0.0835209	0.173433	0.116533	-0.945698	-0.790104	-1.05189	-0.867048	+	8.73472	2.38772e-08	MP46_OCM;MP41_OCM;MP41_MP46	20	19	19	9.7	9.3	9.3	280.01	0	83.165	601990000	24
BAIAP2	Brain-specific angiogenesis inhibitor 1-associated protein 2	Q9UQB8-2;Q9UQB8;Q9UQB8-3;Q9UQB8-5;Q9UQB8-4;Q9UQB8-6	Q9UQB8-2;Q9UQB8;Q9UQB8-3;Q9UQB8-5;Q9UQB8-4;Q9UQB8-6	0.00511169	-0.0347157	-0.0266495	-0.0537567	-0.415083	-0.334457	-0.21244	-0.286261	0.176859	0.276367	0.117695	0.337866	+	4.86397	2.64173e-05	OCM_MP41;MP46_MP41;MP46_OCM	36	36	36	71.7	71.7	71.7	59.013	0	250.15	5374000000	150
BAIAP2L1	Brain-specific angiogenesis inhibitor 1-associated protein 2-like protein 1	Q9UHR4	Q9UHR4	0.109423	0.0806274	0.0864258	0.0916996	-0.467377	-0.365068	-0.243242	-0.322567	0.488873	0.567192	0.422398	0.637255	+	6.66328	8.05954e-07	OCM_MP41;MP46_MP41;MP46_OCM	34	34	34	79.1	79.1	79.1	56.882	0	323.31	7623300000	184
BAIAP2L2	Brain-specific angiogenesis inhibitor 1-associated protein 2-like protein 2	Q6UXY1	Q6UXY1	-2.59514	-1.80609	-2.47154	-1.87099	-0.0670929	0.189268	0.210865	0.193813	0.989595	1.07094	0.978245	1.15689	+	7.22288	2.97005e-07	MP41_OCM;MP46_OCM;MP46_MP41	12	12	4	17.8	17.8	10.4	58.986	0	166.64	570900000	9
BAK1	Bcl-2 homologous antagonist/killer	Q16611-2;Q16611	Q16611-2;Q16611	-0.138517	-0.235405	-0.228655	-0.356876	0.394665	0.484285	0.413839	0.245403	0.122358	0.136427	-0.0133991	0.243034	+	4.49614	5.50659e-05	MP46_OCM;MP41_OCM	8	8	8	69.3	69.3	69.3	16.872	0	237.59	2075800000	66
BANF1	Barrier-to-autointegration factor;Barrier-to-autointegration factor, N-terminally processed	O75531	O75531	-0.203953	-0.395302	-0.25536	-0.302198	0.10626	0.125185	0.145506	0.200893	0.341036	0.398222	0.437277	0.549511	+	6.11865	2.24101e-06	MP41_OCM;MP46_OCM;MP46_MP41	12	12	12	76.4	76.4	76.4	10.058	0	125.78	16437000000	151
BANP	Protein BANP	Q8N9N5-7;Q8N9N5;Q8N9N5-3;Q8N9N5-6;Q8N9N5-2;Q8N9N5-4;Q8N9N5-5	Q8N9N5-7;Q8N9N5;Q8N9N5-3;Q8N9N5-6;Q8N9N5-2;Q8N9N5-4;Q8N9N5-5	0.0621357	0.0377617	0.0223598	0.018034	-0.217512	-0.107422	-0.0543594	-0.0833187	-0.212	-0.0958118	-0.355984	-0.16618	+	2.31989	0.00564312	OCM_MP46	6	6	6	10.8	10.8	10.8	55.502	0.00011457	9.3686	940090000	17
BAP1	Ubiquitin carboxyl-terminal hydrolase BAP1	Q92560	Q92560	0.470327	0.386032	0.44248	0.355713	0.334621	0.452805	0.436592	0.403408	-1.15094	-1.11444	-1.31836	-1.19886	+	10.0681	3.19965e-09	MP41_MP46;OCM_MP46	29	29	29	56.2	56.2	56.2	80.361	0	323.31	978280000	56
BAP18	Chromatin complexes subunit BAP18	Q8IXM2-3	Q8IXM2-3	0.206907	0.131502	0.083128	0.0759106	-0.231846	-0.252476	-0.149487	-0.224941	0.584963	0.643967	0.565006	0.73428	+	7.36706	2.32381e-07	OCM_MP41;MP46_MP41;MP46_OCM	12	12	1	84.9	84.9	14.1	19.961	0	290.48	553150000	17
BARD1	BRCA1-associated RING domain protein 1	Q99728-2;Q99728;Q99728-3;Q99728-4	Q99728-2;Q99728;Q99728-3	0.13163	-0.00881577	0.0523434	-0.00289917	0.099823	0.265787	0.183323	0.133396	0.0186157	0.196499	-0.024189	0.246029		0.662077	0.224378		19	19	19	30.5	30.5	30.5	84.573	0	119.52	446980000	28
BAX	Apoptosis regulator BAX	Q07812-5;Q07812-8;Q07812;Q07812-2;Q07812-7;Q07812-4;Q07812-3;Q07812-6	Q07812-5;Q07812-8;Q07812;Q07812-2;Q07812-7	-0.625708	-0.57485	-0.653601	-0.63044	-0.179853	-0.0416489	0.0355473	-0.0394211	0.00514603	0.0852833	-0.00136757	0.129715	+	6.47635	1.14493e-06	MP41_OCM;MP46_OCM	9	9	9	52.4	52.4	52.4	18.129	0	109.95	7001000000	125
BAZ1A	Bromodomain adjacent to zinc finger domain protein 1A	Q9NRL2;Q9NRL2-2	Q9NRL2;Q9NRL2-2	0.200815	0.163225	0.145191	0.110758	0.375957	0.478622	0.512602	0.453833	-0.420403	-0.328239	-0.49003	-0.225492	+	6.41581	1.27136e-06	OCM_MP46;MP41_MP46;MP41_OCM	67	67	67	45.4	45.4	45.4	178.7	0	323.31	7107700000	218
BAZ1B	Tyrosine-protein kinase BAZ1B	Q9UIG0-2;Q9UIG0	Q9UIG0-2;Q9UIG0	-0.233574	-0.326065	-0.300598	-0.312729	0.391727	0.49958	0.494953	0.45385	-0.015379	0.170952	0.0185375	0.262142	+	5.74389	4.6442e-06	MP46_OCM;MP41_OCM;MP41_MP46	103	103	103	62.9	62.9	62.9	170.45	0	323.31	31681000000	588
BAZ2A	Bromodomain adjacent to zinc finger domain protein 2A	Q9UIF9-2;Q9UIF9-3;Q9UIF9	Q9UIF9-2;Q9UIF9-3;Q9UIF9	0.255459	0.318382	0.233585	0.24259	0.192591	0.244299	0.329519	0.286263	-0.214729	-0.115299	-0.312603	-0.0607948	+	4.66992	3.88321e-05	OCM_MP46;MP41_MP46	49	49	49	34.2	34.2	34.2	208.39	0	323.31	3140900000	110
BAZ2B	Bromodomain adjacent to zinc finger domain protein 2B	Q9UIF8-5;Q9UIF8-3;Q9UIF8;Q9UIF8-4;Q9UIF8-2	Q9UIF8-5;Q9UIF8-3;Q9UIF8;Q9UIF8-4;Q9UIF8-2	-1.51388	-0.716474	-1.26746	-0.675298	0.165504	0.22452	0.385313	0.32584	-0.409582	-0.379795	-0.512291	-0.363188	+	3.87203	0.000200996	MP41_OCM;MP41_MP46	38	38	38	23.4	23.4	23.4	236.42	0	323.31	6557200000	42
BBC3	Bcl-2-binding component 3	Q9BXH1;Q9BXH1-2	Q9BXH1;Q9BXH1-2	0.358946	0.285964	0.377742	0.415158	-0.862392	-0.637675	-0.564741	-0.686709	-0.23658	-0.149433	-0.276701	-0.148016	+	6.81273	6.19816e-07	MP46_MP41;OCM_MP41;OCM_MP46	9	9	9	54.4	54.4	54.4	20.532	0	61.429	1945600000	15
BBS2	Bardet-Biedl syndrome 2 protein	Q9BXC9	Q9BXC9	0.659333	0.794959	0.682633	0.825019	-0.202864	-0.340078	0.00274849	-0.11054	0.80042	0.906568	0.775229	0.963193	+	6.24855	1.74454e-06	OCM_MP41;MP46_MP41	6	6	5	6.8	6.8	5.5	79.843	0.00093351	2.5991	130300000	7
BBX	HMG box transcription factor BBX	Q8WY36;Q8WY36-2	Q8WY36;Q8WY36-2	0.556944	0.477976	0.499687	0.458101	0.394211	0.410999	0.45602	0.426615	-0.775932	-0.614422	-0.838736	-0.69169	+	9.10265	1.39817e-08	MP41_MP46;OCM_MP46	44	44	31	51.9	51.9	36.8	105.13	0	323.31	2065100000	75
BCAM	Basal cell adhesion molecule	P50895	P50895	-0.215797	-0.247313	-0.320227	-0.301107	-0.757994	-0.754948	-0.498522	-0.613527	0.584286	0.656666	0.485933	0.677042	+	7.42191	2.11285e-07	OCM_MP41;MP46_MP41;MP46_OCM	24	24	24	46.3	46.3	46.3	67.404	0	284.42	2961700000	97
BCAP29	B-cell receptor-associated protein 29	Q9UHQ4;Q9UHQ4-2	Q9UHQ4;Q9UHQ4-2	-0.0633183	-0.180124	-0.0943947	-0.164267	0.137156	0.150337	0.223255	0.211851	-0.057436	0.0238457	-0.154682	-0.0125828	+	3.86081	0.000205675	MP41_OCM;MP41_MP46	16	16	16	40.7	40.7	40.7	28.32	0	50.894	10271000000	151
BCAP31	B-cell receptor-associated protein 31	P51572;P51572-2	P51572;P51572-2	0.01404	-0.0925503	-0.0538807	-0.0926743	0.241692	0.227497	0.343775	0.353224	-0.173302	-0.0399323	-0.201117	-0.0661621	+	4.67858	3.82138e-05	MP41_MP46;MP41_OCM	27	27	27	57.7	57.7	57.7	27.991	0	113.51	89797000000	468
BCAR1	Breast cancer anti-estrogen resistance protein 1	P56945-5;P56945-8;P56945;P56945-7;P56945-3;P56945-2;P56945-6;P56945-4;Q14511-2	P56945-5;P56945-8;P56945;P56945-7;P56945-3;P56945-2;P56945-6;P56945-4	0.467073	0.527977	0.442007	0.516815	-0.106664	0.0383968	-0.178493	-0.0492859	-0.547623	-0.377256	-0.643041	-0.227856	+	5.23003	1.27396e-05	MP41_MP46;OCM_MP46;OCM_MP41	15	15	12	24.2	24.2	21.5	93.135	0	80.257	269690000	17
BCAS2	Pre-mRNA-splicing factor SPF27	O75934	O75934	0.126677	0.00053215	0.043232	-0.0223656	0.15134	0.293705	0.193176	0.110027	0.0814514	0.144791	-0.0234089	0.225863		1.03257	0.0976613		17	17	17	86.7	86.7	86.7	26.131	0	265.8	9419700000	146
BCAS3	Breast carcinoma-amplified sequence 3	Q9H6U6-3;Q9H6U6-8;Q9H6U6-2;Q9H6U6-7;Q9H6U6;Q9H6U6-6	Q9H6U6-3;Q9H6U6-8;Q9H6U6-2;Q9H6U6-7;Q9H6U6;Q9H6U6-6	-0.0393047	-0.0450039	-0.0423412	-0.0208473	-0.242966	-0.0337563	0.0286427	-0.0191231	-0.0106716	0.0612278	-0.0312719	0.103071		0.598253	0.259259		18	18	18	25.2	25.2	25.2	102.11	0	180.25	550530000	32
BCAT2	Branched-chain-amino-acid aminotransferase, mitochondrial	O15382;O15382-2	O15382;O15382-2	0.135275	0.15955	0.104042	0.0961132	-0.241123	-0.116686	-0.116886	-0.18478	-0.303396	-0.227816	-0.402479	-0.231956	+	4.82765	2.83628e-05	OCM_MP46;OCM_MP41	18	18	18	49.2	49.2	49.2	44.287	0	254.8	8248300000	155
BCCIP	BRCA2 and CDKN1A-interacting protein	Q9P287;Q9P287-3	Q9P287;Q9P287-3	0.356728	0.229734	0.311743	0.310612	0.570784	0.705481	0.625654	0.594645	0.780415	0.821041	0.678787	0.905554	+	4.8736	2.59266e-05	MP41_OCM;MP46_OCM	20	20	5	73.6	73.6	19.1	35.979	0	323.31	4255600000	128
BCDIN3D	Pre-miRNA 5-monophosphate methyltransferase	Q7Z5W3	Q7Z5W3	-0.186731	-0.247556	-0.519531	-0.413954	0.380807	0.752096	0.462897	0.471405	-0.508429	-0.374799	-0.400559	-0.310288	+	5.07995	1.7165e-05	MP41_MP46;MP41_OCM	1	1	1	3.1	3.1	3.1	33.2	0.0047648	1.8994	21458000	6
BCHE	Cholinesterase	P06276;REV__Q9HAV4	P06276	0.600891	0.509897	0.527731	0.5198	-0.607183	-0.521376	-0.38522	-0.466612	0.276287	0.393255	0.131636	0.392902	+	6.72614	7.23229e-07	MP46_MP41;OCM_MP41	15	15	15	29.7	29.7	29.7	68.417	0	101.17	1691200000	57
BCKDHA	2-oxoisovalerate dehydrogenase subunit alpha, mitochondrial	P12694;P12694-2	P12694;P12694-2	-0.363495	-0.342255	-0.431376	-0.442865	-0.242523	-0.159437	-0.0791378	-0.252344	0.450621	0.517281	0.352322	0.58148	+	6.68043	7.84472e-07	MP46_OCM;MP46_MP41	24	24	24	71.9	71.9	71.9	50.47	0	323.31	5435800000	109
BCKDHB	2-oxoisovalerate dehydrogenase subunit beta, mitochondrial	P21953;P21953-2	P21953	-0.293455	-0.446062	-0.394075	-0.466103	0.200804	0.349857	0.373278	0.224079	0.596748	0.61767	0.459581	0.680414	+	6.76145	6.80289e-07	MP41_OCM;MP46_OCM;MP46_MP41	13	13	13	49.5	49.5	49.5	43.122	0	313.37	2681000000	98
BCKDK	[3-methyl-2-oxobutanoate dehydrogenase [lipoamide]] kinase, mitochondrial	O14874;O14874-3;O14874-2	O14874;O14874-3;O14874-2	-0.525202	-0.637262	-0.614511	-0.66659	-0.14723	-0.0489979	-0.0473557	-0.0870857	0.774132	0.766678	0.643263	0.838413	+	9.03593	1.55735e-08	MP41_OCM;MP46_OCM;MP46_MP41	23	23	23	70.4	70.4	70.4	46.36	0	323.31	10902000000	188
BCL10	B-cell lymphoma/leukemia 10	O95999	O95999	0.178339	0.234438	0.186253	0.294243	-0.944298	-1.01645	-0.628882	-0.869069	-0.0132961	0.10294	-0.0386753	0.217747	+	5.9943	2.84357e-06	MP46_MP41;OCM_MP41	6	6	6	24	24	24	26.251	0.00011575	10.338	363040000	16
BCL2	Apoptosis regulator Bcl-2	P10415-2;P10415	P10415-2;P10415	-0.569917	-0.679452	-0.619635	-0.72638	-0.1352	0.100973	0.0226231	-0.000191689	0.674364	0.734547	0.590876	0.66029	+	8.17697	6.01215e-08	MP41_OCM;MP46_OCM;MP46_MP41	5	5	5	44.4	44.4	44.4	22.337	0	85.035	355030000	16
BCL2L1	Bcl-2-like protein 1	Q07817-2;Q07817-3;Q07817	Q07817-2;Q07817-3;Q07817	-0.0533104	0.0317726	-0.109684	-0.135933	-0.278372	-0.211161	-0.0905724	-0.147556	0.814007	0.907507	0.755493	0.880381	+	7.67865	1.3596e-07	MP46_MP41;MP46_OCM	3	3	3	16.5	16.5	16.5	18.894	0.00011141	6.7245	579010000	13
BCL2L13	Bcl-2-like protein 13	Q9BXK5;Q9BXK5-4;Q9BXK5-2	Q9BXK5;Q9BXK5-4	-0.689669	-0.939678	-0.785482	-0.998459	0.589615	0.744106	0.608061	0.544338	0.612074	0.606096	0.484509	0.718414	+	7.77337	1.16664e-07	MP46_OCM;MP41_OCM	27	27	27	66.8	66.8	66.8	52.723	0	323.31	15680000000	207
BCL2L2	Bcl-2-like protein 2	Q92843-2;Q92843;A6NDY0-2;A6NDY0;A6NDY0-4	Q92843-2	-0.285791	-0.351402	-0.327787	-0.377869	0.285847	0.376575	0.383995	0.335505	0.0188885	0.117029	-0.0530586	0.0781918	+	6.96306	4.69934e-07	MP46_OCM;MP41_OCM;MP41_MP46	16	16	4	53.8	53.8	14.4	37.17	0	141.91	26274000000	171
BCL7A	B-cell CLL/lymphoma 7 protein family member A	Q4VC05	Q4VC05	-0.33003	-0.429979	-0.426071	-0.461945	0.286713	0.376192	0.423004	0.390194	0.0396919	0.0955868	-0.00790977	0.0875282	+	7.52701	1.75421e-07	MP46_OCM;MP41_OCM;MP41_MP46	11	11	2	61.4	61.4	14.3	22.81	0	152.73	2921300000	49
BCL7B	B-cell CLL/lymphoma 7 protein family member B	Q9BQE9;Q9BQE9-4;Q9BQE9-3;Q9BQE9-2	Q9BQE9;Q9BQE9-4;Q9BQE9-3;Q9BQE9-2	-0.331764	-0.365057	-0.450233	-0.463464	0.0827866	0.21096	0.216743	0.1334	0.0112696	0.072114	-0.137621	0.138618	+	4.7471	3.33333e-05	MP46_OCM;MP41_OCM	8	5	5	61.4	52.5	52.5	22.195	0	56.42	362570000	14
BCL7C	B-cell CLL/lymphoma 7 protein family member C	Q8WUZ0;Q8WUZ0-2	Q8WUZ0;Q8WUZ0-2	0.0165501	-0.0478153	-0.0719948	-0.0248604	-0.586451	-0.546492	-0.510939	-0.560944	0.0217552	0.121145	-0.0715294	0.109581	+	6.50298	1.08956e-06	OCM_MP41;MP46_MP41	10	9	9	56.7	56.7	56.7	23.468	0	173.56	1562700000	33
BCL9	B-cell CLL/lymphoma 9 protein	O00512	O00512	0.265381	0.200512	0.212946	0.185692	-0.139507	-0.0806046	0.0507927	-0.070715	-0.240236	-0.182276	-0.34127	-0.238496	+	5.05371	1.8093e-05	MP41_MP46;OCM_MP46;OCM_MP41	29	29	29	28.3	28.3	28.3	149.29	0	323.31	655120000	29
BCL9L	B-cell CLL/lymphoma 9-like protein	Q86UU0-4;Q86UU0-2;Q86UU0;Q86UU0-3	Q86UU0-4;Q86UU0-2;Q86UU0;Q86UU0-3	0.141273	0.0371494	0.119421	0.0585537	0.381021	0.484705	0.479382	0.42207	-0.0149994	0.0481129	-0.118902	0.0726357	+	5.02558	1.91602e-05	MP41_MP46;MP41_OCM	33	33	33	26.9	26.9	26.9	152.55	0	316.04	1459600000	56
BCLAF1	Bcl-2-associated transcription factor 1	Q9NYF8-2;Q9NYF8	Q9NYF8-2;Q9NYF8	-0.242453	-0.392178	-0.306753	-0.479845	-0.0165596	0.0113182	0.0294914	-0.0307484	0.188745	0.256985	0.119175	0.256645	+	5.24413	1.24104e-05	MP41_OCM;MP46_OCM;MP46_MP41	73	71	0	56.5	55.3	0	105.95	0	323.31	47589000000	309
BCLAF1	Bcl-2-associated transcription factor 1	Q9NYF8-3	Q9NYF8-3	-0.152335	-0.153389	-0.188185	-0.317377	0.0731621	0.12343	0.0708618	-0.0339031	-0.129644	-0.173569	-0.251256	-0.191098	+	3.28958	0.000692324	MP41_OCM;MP41_MP46	71	1	1	56.3	1.8	1.8	100.23	0.00012041	14.898	1082800000	10
BCOR	BCL-6 corepressor	Q6W2J9-4;Q6W2J9-2;Q6W2J9;Q6W2J9-3	Q6W2J9-4;Q6W2J9-2;Q6W2J9;Q6W2J9-3	-0.183817	-0.158821	-0.241375	-0.128189	0.0437546	0.0240726	0.160589	0.0859337	0.0172806	0.115585	-0.0459728	0.127569	+	3.21108	0.000820294	MP46_OCM;MP41_OCM	37	37	37	28.5	28.5	28.5	186.23	0	273.74	860450000	64
BCORL1	BCL-6 corepressor-like protein 1	Q5H9F3-4;Q5H9F3;Q5H9F3-1	Q5H9F3-4;Q5H9F3;Q5H9F3-1	-0.431593	-0.295121	-0.385942	-0.416945	0.324197	0.114197	0.460912	0.374202	-0.236159	-0.06738	-0.236737	-0.146498	+	4.81337	2.91985e-05	MP41_OCM;MP41_MP46	6	6	6	6.2	6.2	6.2	174.99	0	44.961	56610000	5
BCR	Breakpoint cluster region protein	P11274-2;P11274	P11274-2;P11274	0.133232	0.164558	0.154661	0.154148	0.0796413	0.152411	0.168747	0.183962	0.264254	0.324642	0.177237	0.42152	+	1.80186	0.0176449		34	32	32	37.2	35.8	35.8	137.73	0	179.14	969070000	51
BCS1L	Mitochondrial chaperone BCS1	Q9Y276	Q9Y276	-0.316439	-0.375057	-0.334242	-0.435184	0.256353	0.364088	0.365143	0.319347	0.275286	0.340771	0.159382	0.374601	+	6.5778	9.43939e-07	MP46_OCM;MP41_OCM	25	25	25	73.7	73.7	73.7	47.534	0	323.31	13782000000	206
BDH1	D-beta-hydroxybutyrate dehydrogenase, mitochondrial	Q02338	Q02338	0.821558	0.75017	0.788086	0.668352	-2.69596	-2.76505	-2.55129	-2.64226	-1.74221	-1.7014	-2.06496	-1.66172	+	10.1711	2.83022e-09	MP46_MP41;OCM_MP41;OCM_MP46	15	15	15	53.4	53.4	53.4	38.157	0	323.31	2372100000	61
BDH2	3-hydroxybutyrate dehydrogenase type 2	Q9BUT1;Q9BUT1-3;Q9BUT1-2	Q9BUT1;Q9BUT1-3	-0.192408	-0.152603	-0.240822	-0.145721	-0.0337505	0.0942535	0.172319	0.134256	0.0264034	0.079031	-0.0450916	0.232592	+	2.52458	0.00361256	MP46_OCM;MP41_OCM	8	8	8	35.5	35.5	35.5	26.724	0	48.992	3023100000	49
BDP1	Transcription factor TFIIIB component B homolog	A6H8Y1-7;A6H8Y1-6;A6H8Y1;A6H8Y1-2;A6H8Y1-4;A6H8Y1-3;A6H8Y1-5;A6H8Y1-8	A6H8Y1-7;A6H8Y1-6;A6H8Y1;A6H8Y1-2;A6H8Y1-4;A6H8Y1-3	-0.372493	-0.306656	-0.359975	-0.488893	0.135988	0.172771	0.237951	0.157804	0.356059	0.386895	0.3037	0.397437	+	7.33306	2.4602e-07	MP41_OCM;MP46_OCM;MP46_MP41	16	16	16	8.5	8.5	8.5	286.18	0	60.97	260580000	23
BECN1	Beclin-1	Q14457	Q14457	0.0450287	0.0529633	0.025053	0.0120525	-0.0814743	0.0392933	0.114161	2.86102e-05	0.0477619	0.112509	0.0135326	0.169975		0.490847	0.330035		17	17	17	40.9	40.9	40.9	51.896	0	189.07	2978800000	67
BEND3	BEN domain-containing protein 3	Q5T5X7	Q5T5X7	0.0133629	0.0289001	-0.0387325	-0.0543823	-0.0100136	0.0746059	0.16522	0.0798359	0.20332	0.239111	0.0735912	0.288929	+	2.16238	0.00795184	MP46_OCM	27	27	27	42.1	42.1	42.1	94.474	0	143.49	905320000	54
BET1	BET1 homolog	O15155;O15155-2	O15155;O15155-2	-0.00204086	-0.0206261	-0.0174046	-0.163212	0.161999	0.220579	0.217461	0.161064	0.0340424	0.0884953	-0.0580025	0.178261	+	2.3577	0.00519498	MP41_OCM	2	2	2	24.6	24.6	24.6	13.289	0	85.133	797440000	25
BET1L	BET1-like protein	Q9NYM9	Q9NYM9	-0.0345135	-0.00412941	-0.075696	-0.142491	0.720654	0.785952	0.915819	0.831984	-0.246566	-0.0799732	-0.352635	-0.158669	+	6.94636	4.82115e-07	MP41_MP46;MP41_OCM	8	8	8	61.3	61.3	61.3	12.388	0	272.75	709740000	25
BHLHE41	Class E basic helix-loop-helix protein 41	Q9C0J9	Q9C0J9	0.0744934	-0.0616188	0.0413303	-0.0709705	-0.503746	-0.334696	-0.342508	-0.423812	-0.167278	-0.129274	-0.219217	-0.141388	+	4.3029	8.19154e-05	MP46_MP41;OCM_MP41	11	11	8	35.3	35.3	29.9	50.497	0	208.42	742210000	20
BICD1	Protein bicaudal D homolog 1	Q96G01-4;Q96G01-3;Q96G01;Q96G01-2	Q96G01-4;Q96G01-3;Q96G01	0.353493	0.353073	0.353416	0.345955	-0.263954	-0.196615	-0.0566254	-0.11426	-1.56484	-1.33015	-1.57143	-1.28859	+	8.4209	3.99102e-08	MP41_MP46;OCM_MP46;OCM_MP41	32	27	27	42	37.2	37.2	95.738	0	193.74	1045900000	43
BICD2	Protein bicaudal D homolog 2	Q8TD16;Q8TD16-2	Q8TD16;Q8TD16-2	0.359768	0.347242	0.324394	0.339754	0.0670528	0.217054	0.300213	0.245817	-0.288462	-0.164667	-0.359224	-0.151165	+	5.0587	1.79047e-05	MP41_MP46;OCM_MP46	47	47	42	54.5	54.5	49.6	93.532	0	265.8	3537800000	161
BIN1	Myc box-dependent-interacting protein 1	O00499-6;O00499-2;O00499;O00499-11;O00499-9;O00499-7;O00499-4;O00499-3;O00499-5;O00499-10;O00499-8;Q9UBW5-2;Q9UBW5-3;Q9UBW5	O00499-6;O00499-2;O00499;O00499-11;O00499-9;O00499-7;O00499-4;O00499-3;O00499-5;O00499-10;O00499-8	0.0970726	0.0217419	0.0624924	0.093153	-0.544409	-0.42341	-0.33382	-0.394384	0.0303001	0.107529	-0.0114536	0.23069	+	4.86479	2.63805e-05	OCM_MP41;MP46_MP41	24	24	23	58.5	58.5	56.8	53.02	0	260.58	3466800000	106
BIN3	Bridging integrator 3	Q9NQY0;Q9NQY0-2	Q9NQY0;Q9NQY0-2	-0.0102825	0.242516	0.00716019	0.184231	0.0371933	0.0388718	0.432518	0.417984	-0.548004	-0.341354	-0.522802	-0.571622	+	3.57653	0.000375981	OCM_MP46;MP41_MP46	6	6	6	26.5	26.5	26.5	29.665	0.00013036	26.484	733960000	17
BIRC2	Baculoviral IAP repeat-containing protein 2	Q13490;Q13490-2;Q13489	Q13490;Q13490-2	0.0620956	0.0770149	0.0134449	0.140112	-0.349928	-0.231104	-0.0913448	-0.15078	-0.300495	-0.210264	-0.338869	-0.149733	+	2.99087	0.00131579	OCM_MP46;OCM_MP41	19	19	19	35.8	35.8	35.8	69.899	0	95.878	875390000	44
BIRC5	Baculoviral IAP repeat-containing protein 5	O15392;O15392-5;O15392-4;O15392-2;O15392-7;O15392-6;O15392-3	O15392;O15392-5;O15392-4;O15392-2;O15392-7;O15392-6;O15392-3	0.441351	0.3589	0.3629	0.295643	-0.253267	-0.18891	-0.0370865	-0.0089035	0.181726	0.265198	0.0612907	0.263865	+	3.827	0.000220749	MP46_MP41;OCM_MP41	6	6	6	62.7	62.7	62.7	16.389	0	68.284	1011300000	36
BIRC6	Baculoviral IAP repeat-containing protein 6	Q9NR09;REV__Q96C03;REV__Q96C03-3;REV__Q9NR09	Q9NR09	0.293215	0.258654	0.260082	0.287834	-0.327732	-0.210484	-0.127407	-0.183544	0.331532	0.402514	0.267319	0.497427	+	5.45502	8.13437e-06	OCM_MP41;MP46_MP41	127	127	127	37.6	37.6	37.6	530.26	0	323.31	9593500000	428
BLM	Bloom syndrome protein	P54132	P54132	0.608454	0.506947	0.553177	0.470915	-0.399311	-0.327482	-0.220331	-0.288185	-0.190329	-0.111719	-0.299763	-0.0847092	+	6.68819	7.73505e-07	OCM_MP41;OCM_MP46	53	53	53	48.7	48.7	48.7	159	0	323.31	5543800000	129
BLMH	Bleomycin hydrolase	Q13867	Q13867	0.28142	0.2181	0.224188	0.31168	-0.0651894	0.0796051	0.107615	0.0688572	0.604506	0.631865	0.579147	0.744242	+	5.76282	4.47952e-06	OCM_MP41;MP46_MP41;MP46_OCM	31	31	31	72.7	72.7	72.7	52.562	0	323.31	32291000000	287
BLOC1S1	Biogenesis of lysosome-related organelles complex 1 subunit 1	P78537;P78537-2	P78537;P78537-2	-0.0800972	-0.0947418	-0.103077	-0.166452	0.446272	0.659586	0.635668	0.56732	0.129259	0.148705	0.0117626	0.248781	+	5.55766	6.66373e-06	MP46_OCM;MP41_OCM;MP41_MP46	7	7	7	60.1	60.1	60.1	17.262	0	144.17	860460000	28
BLOC1S2	Biogenesis of lysosome-related organelles complex 1 subunit 2	Q6QNY1;Q6QNY1-2	Q6QNY1	0.249754	0.269756	0.214388	0.249588	0.121378	0.260771	0.31217	0.198172	0.193571	0.465218	0.201271	0.390947		0.393265	0.411222		7	7	7	51.4	51.4	51.4	15.961	0	183.78	1433100000	32
BLOC1S3	Biogenesis of lysosome-related organelles complex 1 subunit 3	Q6QNY0	Q6QNY0	-0.0432148	-0.215315	-0.225815	-0.213993	0.0453682	0.258467	0.359596	0.272005	0.0138664	0.0681133	-0.0850201	0.109707	+	2.90163	0.00159445	MP41_OCM	8	8	8	48.5	48.5	48.5	21.255	0	59.144	877260000	30
BLOC1S4	Biogenesis of lysosome-related organelles complex 1 subunit 4	Q9NUP1	Q9NUP1	-0.0636349	-0.345175	-0.18425	-0.407936	0.404607	0.550044	0.586448	0.555997	0.0818024	0.176182	0.0344963	0.209501	+	4.79781	3.01481e-05	MP46_OCM;MP41_OCM;MP41_MP46	7	7	7	47	47	47	23.351	0	110.32	611490000	20
BLOC1S5	Biogenesis of lysosome-related organelles complex 1 subunit 5	Q8TDH9;Q8TDH9-2;Q8TDH9-3	Q8TDH9;Q8TDH9-2;Q8TDH9-3	-0.0383854	-0.288689	-0.115898	-0.269678	0.224802	0.402552	0.387423	0.271822	-0.205889	-0.0661726	-0.171936	0.00952911	+	3.83339	0.000217807	MP41_OCM;MP41_MP46	10	10	10	58.8	58.8	58.8	21.609	0	40.913	1198700000	36
BLOC1S6	Biogenesis of lysosome-related organelles complex 1 subunit 6	Q9UL45;Q9UL45-2	Q9UL45	0.030242	-0.0198698	-0.0147429	0.0203257	0.516891	0.752457	0.61605	0.595417	0.225736	0.236259	0.0833664	0.328105	+	5.12494	1.56797e-05	MP41_OCM;MP41_MP46	3	3	3	20.9	20.9	20.9	19.743	0	39.806	408930000	16
BLVRA	Biliverdin reductase A	P53004	P53004	0.242813	0.156525	0.174561	0.258415	0.176023	0.338478	0.414246	0.375912	-0.495392	-0.444868	-0.535383	-0.334726	+	6.15623	2.08543e-06	OCM_MP46;MP41_MP46	16	16	16	49	49	49	33.428	0	55.545	3874700000	75
BLVRB	Flavin reductase (NADPH)	P30043	P30043	0.315758	0.268539	0.258919	0.312567	-0.120493	-0.024437	0.0636711	0.0238972	0.627153	0.694576	0.593636	0.794346	+	6.07297	2.44958e-06	OCM_MP41;MP46_MP41;MP46_OCM	12	12	12	68.9	68.9	68.9	22.119	0	242.24	10765000000	167
BLZF1	Golgin-45	Q9H2G9;Q9H2G9-2	Q9H2G9	-0.0763178	-0.143977	-0.114307	-0.200914	0.168795	0.138721	0.223942	0.131662	0.081377	0.171056	-0.0997057	0.118808	+	2.89143	0.00163052	MP41_OCM	9	9	9	27.2	27.2	27.2	44.91	0	45.635	201290000	18
BMI1	Polycomb complex protein BMI-1	P35226	P35226	0.392048	0.128178	0.277437	0.181351	0.809341	0.754557	0.766085	0.698633	0.00189018	0.0437775	-0.138229	0.129017	+	5.28449	1.14663e-05	MP41_MP46;MP41_OCM	12	9	9	41.7	35	35	36.949	0	164.62	2878100000	45
BMP2K	BMP-2-inducible protein kinase	Q9NSY1;Q9NSY1-2;Q9NSY1-3;Q5H9B9	Q9NSY1	0.431889	0.406925	0.371708	0.387077	-0.00837517	0.0723553	0.180523	0.0428391	0.22155	0.386938	0.132198	0.418957	+	2.65936	0.00269718	OCM_MP41	38	38	35	45.6	45.6	43.9	129.17	0	323.31	1750100000	84
BMPR1A	Bone morphogenetic protein receptor type-1A	P36894	P36894	-0.0210218	-0.000566483	-0.0214405	-0.170633	0.235682	0.165958	0.372059	0.356995	0.352853	0.519021	0.329015	0.436282	+	3.93848	0.00017502	MP41_OCM;MP46_OCM	3	3	3	9.8	9.8	9.8	60.197	0.00012525	20.474	47068000	6
BMPR2	Bone morphogenetic protein receptor type-2	Q13873;Q13873-2	Q13873	-0.094471	-0.176504	-0.183287	-0.218763	-1.05571	-0.849321	-0.843117	-0.938686	-0.262751	-0.0684013	-0.133722	-0.134718	+	6.50073	1.09424e-06	OCM_MP41;MP46_MP41	9	9	9	8.8	8.8	8.8	115.2	0	43.244	229130000	10
BMS1	Ribosome biogenesis protein BMS1 homolog	Q14692	Q14692	0.143753	0.0671139	0.09231	0.050005	0.406126	0.467432	0.520979	0.463312	-0.308075	-0.183552	-0.376207	-0.234625	+	6.90632	5.21675e-07	OCM_MP46;MP41_MP46;MP41_OCM	65	65	64	53.6	53.6	53	145.81	0	323.31	17769000000	360
BNC2	Zinc finger protein basonuclin-2	Q6ZN30;Q6ZN30-2;Q01954	Q6ZN30;Q6ZN30-2	-0.844891	-0.843122	-0.891477	-0.866962	-0.222744	-0.106773	-0.0296001	-0.015625	0.273132	0.466986	0.308064	0.487934	+	7.65015	1.42048e-07	MP41_OCM;MP46_OCM;MP46_MP41	23	23	23	30.6	30.6	30.6	122.33	0	202.03	803310000	43
BNIP1	Vesicle transport protein SEC20	Q12981;Q12981-1;Q12981-2;Q12981-3	Q12981;Q12981-1;Q12981-2;Q12981-3	-0.0711918	-0.177393	-0.125488	-0.15346	0.335159	0.416998	0.536385	0.473909	-0.640121	-0.51825	-0.77459	-0.544104	+	6.88039	5.4796e-07	OCM_MP46;MP41_MP46;MP41_OCM	14	14	14	61.8	61.8	61.8	26.132	0	108.06	3244400000	84
BNIP2	BCL2/adenovirus E1B 19 kDa protein-interacting protein 2	Q12982-2;Q12982	Q12982-2;Q12982	-0.178854	-0.256933	-0.185532	-0.13969	0.229755	0.428524	0.398657	0.404753	-0.140764	-0.0181217	-0.207659	-0.0043869	+	4.94077	2.25979e-05	MP41_OCM;MP41_MP46	12	12	12	23.4	23.4	23.4	43.134	0	99.486	1373100000	31
BNIP3	BCL2/adenovirus E1B 19 kDa protein-interacting protein 3	Q12983	Q12983	0.259663	0.295153	0.190747	0.0421762	-0.26988	-0.343346	-0.177895	-0.231203	-0.440068	-0.301575	-0.610749	-0.313166	+	4.08326	0.000129037	OCM_MP46;OCM_MP41	7	7	7	24.7	24.7	24.7	27.832	0	71.904	222150000	15
BNIP3L	BCL2/adenovirus E1B 19 kDa protein-interacting protein 3-like	O60238-2;O60238	O60238-2;O60238	-0.185736	-0.312605	-0.236741	-0.347335	-0.204217	-0.0700588	0.0470257	-0.0106993	-0.77321	-0.686411	-0.766869	-0.674306	+	5.50383	7.38837e-06	OCM_MP46;MP41_MP46	7	7	7	46.4	46.4	46.4	19.558	0.00013125	27.534	264870000	8
BOD1	Biorientation of chromosomes in cell division protein 1	Q96IK1;Q96IK1-2;Q8IYS8	Q96IK1;Q96IK1-2	0.0739727	-0.164041	-0.0119295	-0.163984	-0.0584202	0.121572	0.0462313	-0.0480232	0.227089	0.305422	0.105847	0.322954	+	2.25929	0.00644608	MP46_OCM	9	6	6	47.6	34.1	34.1	19.196	0.00011287	7.8488	692860000	14
BOD1L1	Biorientation of chromosomes in cell division protein 1-like 1	Q8NFC6	Q8NFC6	0.138018	0.133669	0.113129	0.0499249	-0.160177	-0.135092	-0.0620594	-0.138458	0.344397	0.428507	0.262405	0.403414	+	5.69975	5.07485e-06	OCM_MP41;MP46_MP41;MP46_OCM	135	135	131	49.4	49.4	48.3	330.46	0	323.31	12412000000	407
BOLA1	BolA-like protein 1	Q9Y3E2	Q9Y3E2	0.206419	0.20591	0.219461	0.119926	0.204956	0.348017	0.388443	0.309687	0.215479	0.30056	0.140257	0.336763		0.975215	0.111008		7	7	7	77.4	77.4	77.4	14.289	0	66.783	334750000	18
BOLA2	BolA-like protein 2	Q9H3K6;Q9H3K6-2	Q9H3K6;Q9H3K6-2	0.179956	0.134892	0.119778	0.237516	0.0367069	0.209215	0.33567	0.278811	0.432158	0.482214	0.417307	0.605259	+	2.65249	0.00273596	MP46_OCM;MP46_MP41	6	6	6	74.4	74.4	74.4	10.116	0	73.003	13517000000	59
BOLA3	BolA-like protein 3	Q53S33	Q53S33	-0.660074	-0.643133	-0.71364	-0.672369	0.125645	0.205421	0.263071	0.160284	0.117218	0.220715	0.0304222	0.169296	+	7.9092	9.43921e-08	MP46_OCM;MP41_OCM	5	5	5	40.2	40.2	40.2	12.114	0	57.812	4188200000	71
BOP1	Ribosome biogenesis protein BOP1	Q14137;Q14137-2	Q14137;Q14137-2	0.192524	0.0522842	0.122465	-0.00431061	0.258335	0.365633	0.359377	0.279474	0.13826	0.169039	0.0305538	0.265915	+	2.0375	0.0104534	MP41_OCM	47	47	47	69	69	69	83.629	0	323.31	29899000000	409
BPGM	Bisphosphoglycerate mutase	P07738	P07738	0.226232	0.0235052	0.0161896	0.130637	-0.113279	-0.0760784	0.0349102	0.0340786	0.254885	0.367632	0.218798	0.41721	+	2.85705	0.00175612	MP46_MP41	8	8	8	38.2	38.2	38.2	30.005	0	73.03	824650000	32
BPHL	Valacyclovir hydrolase	Q86WA6-2;Q86WA6	Q86WA6-2;Q86WA6	-0.964651	-1.08366	-1.04111	-1.16978	0.452847	0.5851	0.527782	0.494694	0.158821	0.203272	0.0951805	0.300749	+	9.0884	1.43203e-08	MP46_OCM;MP41_OCM;MP41_MP46	18	18	18	73	73	73	31.106	0	289.87	20442000000	181
BPNT1	3(2),5-bisphosphate nucleotidase 1	O95861;O95861-2;O95861-4;O95861-3	O95861;O95861-2;O95861-4;O95861-3	-0.465446	-0.434244	-0.493065	-0.376068	0.304684	0.491936	0.49848	0.447977	0.206636	0.233171	0.150343	0.387156	+	6.52387	1.04709e-06	MP46_OCM;MP41_OCM	20	20	20	73.1	73.1	73.1	33.392	0	249.82	14666000000	216
BPTF	Nucleosome-remodeling factor subunit BPTF	Q12830;Q12830-4	Q12830;Q12830-4	-0.17168	-0.205736	-0.231287	-0.278412	0.153009	0.217537	0.266708	0.201303	0.137033	0.239187	0.0655231	0.23844	+	5.20292	1.3449e-05	MP46_OCM;MP41_OCM	137	137	7	48.1	48.1	3.7	338.26	0	323.31	21273000000	550
BRAF	Serine/threonine-protein kinase B-raf	P15056	P15056	0.506965	0.381198	0.467952	0.446154	0.117472	0.266811	0.273708	0.222633	0.164158	0.204699	0.0555248	0.337986	+	2.44942	0.00425231	OCM_MP46;OCM_MP41	20	13	13	32.4	23.8	23.8	84.436	0	208.84	239160000	21
BRAP	BRCA1-associated protein	Q7Z569;Q7Z569-2	Q7Z569;Q7Z569-2	0.0387306	0.112051	0.0503597	0.104729	0.030302	0.151461	0.273804	0.217585	-0.203812	-0.118643	-0.177335	-0.0754004	+	3.28479	0.00069953	OCM_MP46;MP41_MP46	18	18	18	38.9	38.9	38.9	67.304	0	133.16	683820000	40
BRAT1	BRCA1-associated ATM activator 1	Q6PJG6;Q6PJG6-2;Q6PJG6-3	Q6PJG6	-0.0904293	-0.155468	-0.14109	-0.138695	0.41209	0.64222	0.623528	0.585958	0.353313	0.435366	0.272972	0.515604	+	5.47149	7.86833e-06	MP46_OCM;MP41_OCM	27	27	27	50.2	50.2	50.2	88.118	0	213.56	1100300000	62
BRCA1	Breast cancer type 1 susceptibility protein	P38398;P38398-4;P38398-7;P38398-8;P38398-6;P38398-5;P38398-3;P38398-2	P38398;P38398-4;P38398-7;P38398-8	-0.106449	-0.11186	-0.145332	-0.176449	0.574669	0.572475	0.667097	0.586262	-0.0115089	0.0818768	-0.140848	0.119913	+	6.31757	1.53362e-06	MP41_OCM;MP41_MP46	56	56	56	39	39	39	207.72	0	323.31	1228000000	74
BRCA2	Breast cancer type 2 susceptibility protein	P51587	P51587	-0.812093	-0.591043	-0.870552	-0.711872	-1.3329	-1.21932	-1.01045	-1.10939	-0.298994	-0.227281	-0.469538	-0.121877	+	4.58653	4.60093e-05	OCM_MP41;MP46_MP41;MP46_OCM	15	15	15	5.4	5.4	5.4	384.23	0	30.289	268360000	12
BRCC3	Lys-63-specific deubiquitinase BRCC36	P46736;P46736-2;P46736-3;P46736-4;P46736-5	P46736;P46736-2;P46736-3;P46736-4;P46736-5	0.26012	0.0372696	0.195414	0.0830803	-0.0374603	0.141548	0.0702267	-0.0237637	0.0296955	0.0584183	-0.0330582	0.219645		0.473416	0.343506		14	14	14	59.5	59.5	59.5	36.072	0	110.75	2136400000	61
BRD1	Bromodomain-containing protein 1	O95696-2	O95696-2	-0.0735455	-0.118265	-0.112139	-0.165905	-0.0319557	0.0184517	0.0769463	0.049593	0.189907	0.246225	0.0807171	0.276148	+	3.81228	0.000227845	MP46_OCM;MP46_MP41	53	53	3	46.4	46.4	4	133.24	0	312.14	3901900000	142
BRD2	Bromodomain-containing protein 2	P25440;P25440-2;P25440-3;P25440-4	P25440;P25440-2;P25440-3;P25440-4	-0.272709	-0.309343	-0.32095	-0.380566	0.428171	0.552626	0.4902	0.455605	-0.0389462	0.00175858	-0.185923	0.0456753	+	6.68376	7.78887e-07	MP46_OCM;MP41_OCM;MP41_MP46	36	30	28	51.4	47.4	46.3	88.06	0	323.31	6664400000	133
BRD3	Bromodomain-containing protein 3	Q15059;Q15059-2	Q15059;Q15059-2	-0.133085	-0.206539	-0.204615	-0.237701	0.0528526	0.0891495	0.117043	0.0620937	0.329441	0.369057	0.237888	0.364578	+	6.56923	9.60158e-07	MP41_OCM;MP46_OCM;MP46_MP41	33	26	26	46.3	38.7	38.7	79.541	0	292.38	3467600000	94
BRD4	Bromodomain-containing protein 4	O60885;O60885-2;O60885-3;Q58F21-5;Q58F21-4;Q58F21;Q58F21-3;Q58F21-2	O60885;O60885-2;O60885-3	0.258635	0.203295	0.188383	0.162519	-0.0481472	-0.0220947	0.0659943	-0.0195713	-0.04212	0.0569458	-0.113869	0.0187836	+	3.25975	0.000738048	OCM_MP46;OCM_MP41	62	62	52	44.2	44.2	39.8	152.22	0	323.31	19089000000	336
BRD7	Bromodomain-containing protein 7	Q9NPI1-2;Q9NPI1	Q9NPI1-2;Q9NPI1	-0.0444813	0.0972633	-0.0671654	-0.0146599	-0.00597	0.10779	0.115299	0.0479317	-0.296303	-0.242155	-0.395941	-0.21126	+	3.83305	0.00021794	OCM_MP46;MP41_MP46	24	24	23	45.9	45.9	44.8	74.266	0	206.3	1925800000	75
BRD8	Bromodomain-containing protein 8	Q9H0E9-2;Q9H0E9-4;Q9H0E9	Q9H0E9-2;Q9H0E9-4;Q9H0E9	-0.25832	-0.232727	-0.284691	-0.338329	-0.00629044	0.0821476	0.135834	0.0304165	0.155903	0.253347	0.0391903	0.219011	+	4.64706	4.06606e-05	MP41_OCM;MP46_OCM	34	34	11	42.3	42.3	13.9	102.84	0	323.31	2680700000	91
BRD9	Bromodomain-containing protein 9	Q9H8M2;Q9H8M2-3;Q9H8M2-1;Q9H8M2-6;Q9H8M2-2;Q9H8M2-4	Q9H8M2;Q9H8M2-3;Q9H8M2-1;Q9H8M2-6	0.049099	0.0454922	0.029232	-0.093914	0.0794659	0.0755558	0.170849	0.116684	0.0672493	0.155504	-0.040081	0.183821		0.765143	0.177761		20	19	19	44.7	43.6	43.6	66.999	0	289.52	895350000	48
BRE	BRCA1-A complex subunit BRE	Q9NXR7;Q9NXR7-4;Q9NXR7-3;Q9NXR7-1	Q9NXR7;Q9NXR7-4;Q9NXR7-3;Q9NXR7-1	0.328547	0.261503	0.283434	0.295435	0.0996933	0.240725	0.262136	0.202774	0.263206	0.28602	0.201559	0.469934		0.715549	0.198772		14	14	14	45.4	45.4	45.4	43.551	0	140.8	2537400000	69
BRF1	Transcription factor IIIB 90 kDa subunit	Q92994;Q92994-7;Q92994-8;Q92994-5;Q92994-9;Q92994-3;Q92994-2;Q92994-6;Q92994-4	Q92994;Q92994-7;Q92994-8;Q92994-5;Q92994-9;Q92994-3	-0.0409832	-0.125513	-0.0889435	-0.103498	-0.125473	-0.0083847	0.140337	0.188848	0.0390129	0.140617	-0.0491848	0.202135		0.983989	0.108888		10	10	10	17.7	17.7	17.7	73.839	0	97.344	45318000000	41
BRF2	Transcription factor IIIB 50 kDa subunit	Q9HAW0-2;Q9HAW0	Q9HAW0-2;Q9HAW0	0.713564	0.620214	0.754098	0.709815	-0.859747	-0.564954	-0.662839	-0.610341	0.221261	0.171717	0.268969	0.48347	+	6.95222	4.77639e-07	MP46_MP41;OCM_MP41;OCM_MP46	5	5	5	15.4	15.4	15.4	44.103	0	113.03	34098000	4
BRI3	Brain protein I3	O95415-2;O95415	O95415-2;O95415	-0.223342	0.0219784	-0.157726	-0.219343	0.0734348	0.102333	0.0901136	0.0666666	-0.115243	-0.0691729	-0.161603	0.114503	+	1.58711	0.0283637		3	3	3	27.6	27.6	27.6	10.863	0	33.155	1032200000	15
BRI3BP	BRI3-binding protein	Q8WY22	Q8WY22	0.427966	0.34321	0.315292	0.211571	-0.0591497	0.0841389	0.0568657	-0.0576706	-0.317554	-0.206507	-0.435782	-0.225687	+	4.76359	3.22734e-05	MP41_MP46;OCM_MP46;OCM_MP41	3	3	2	17.1	17.1	14.3	27.835	0	45.409	1642400000	16
BRIX1	Ribosome biogenesis protein BRX1 homolog	Q8TDN6	Q8TDN6	0.205706	0.102757	0.136129	0.0907364	0.420362	0.543367	0.492065	0.435612	-0.391418	-0.304482	-0.445538	-0.310696	+	7.49247	1.85528e-07	OCM_MP46;MP41_MP46;MP41_OCM	32	32	32	73.4	73.4	73.4	41.401	0	323.31	28204000000	320
BRK1	Protein BRICK1	Q8WUW1;Q8WUW1-2	Q8WUW1;Q8WUW1-2	0.37512	0.374449	0.34137	0.361794	0.114065	0.190098	0.247448	0.244122	0.223772	0.307272	0.202852	0.44908	+	1.44375	0.0389758		8	8	8	77.3	77.3	77.3	8.7448	0	50.644	4383400000	49
BRMS1	Breast cancer metastasis-suppressor 1	Q9HCU9	Q9HCU9	-0.00345612	-0.0363064	-0.0346184	-0.0436459	-0.201706	-0.0194263	-0.0310993	-0.128578	0.331804	0.354085	0.252277	0.354339	+	5.20835	1.33189e-05	MP46_MP41;MP46_OCM	10	10	10	39.4	39.4	39.4	28.46	0	63.747	484890000	24
BRMS1L	Breast cancer metastasis-suppressor 1-like protein	Q5PSV4-2;Q5PSV4	Q5PSV4-2;Q5PSV4	0.0810699	0.0321369	-0.000244141	-0.00224686	-0.0820656	0.0387497	0.0835533	-0.035326	-0.0688438	0.0296268	-0.181412	0.0252609		0.418278	0.389155		15	15	15	48	48	48	32.344	0	77.496	1099300000	46
BROX	BRO1 domain-containing protein BROX	Q5VW32;Q5VW32-2	Q5VW32;Q5VW32-2	-0.172031	-0.203632	-0.200562	-0.0949802	0.0502338	0.198542	0.290646	0.259983	0.294138	0.366512	0.277119	0.450575	+	4.5515	4.9279e-05	MP41_OCM;MP46_OCM	17	17	17	45	45	45	46.476	0	110.53	4901500000	118
BRPF1	Peregrin	P55201-3;P55201;P55201-4;P55201-2	P55201-3;P55201;P55201-4;P55201-2	-0.0467968	-0.0358315	-0.0791054	-0.16033	0.176111	0.28713	0.362726	0.283819	-0.335566	-0.20718	-0.388487	-0.246843	+	5.29716	1.11988e-05	OCM_MP46;MP41_MP46;MP41_OCM	32	31	31	30.4	29.3	29.3	137.43	0	232.29	1183700000	53
BRPF3	Bromodomain and PHD finger-containing protein 3	Q9ULD4;Q9ULD4-3;Q9ULD4-2	Q9ULD4;Q9ULD4-3;Q9ULD4-2	-0.698477	-0.574358	-0.76939	-0.666107	0.387993	0.467911	0.546419	0.500834	0.296579	0.386848	0.236761	0.417025	+	8.00264	8.03872e-08	MP46_OCM;MP41_OCM	39	38	37	39.3	39.3	38.2	135.74	0	323.31	1106500000	63
BRWD1	Bromodomain and WD repeat-containing protein 1	Q9NSI6-3;Q9NSI6-2;Q9NSI6;Q9NSI6-4	Q9NSI6-3;Q9NSI6-2;Q9NSI6	0.130962	0.115101	0.0965443	0.130178	0.155029	-0.0148211	0.0198898	-0.0209818	0.489276	0.401871	0.151518	0.451524	+	2.58349	0.00317851	MP46_MP41	22	20	19	11.3	10.2	9.9	248.95	0	88.328	226150000	23
BSCL2	Seipin	Q96G97-4;Q96G97-3;Q96G97	Q96G97-4	0.156283	0.353616	0.252158	0.316051	-0.202375	0.0047884	-0.0985508	0.0442505	0.0833206	0.306131	0.0404186	0.212339	+	2.28691	0.0060632	OCM_MP41	5	5	5	13.9	13.9	13.9	51.158	0.00012827	24.398	321410000	7
BSDC1	BSD domain-containing protein 1	Q9NW68;Q9NW68-7;Q9NW68-9;Q9NW68-8;Q9NW68-3;Q9NW68-4;Q9NW68-2;Q9NW68-5;Q9NW68-6	Q9NW68;Q9NW68-7;Q9NW68-9;Q9NW68-8;Q9NW68-3;Q9NW68-4;Q9NW68-2	0.116724	0.137957	0.0841446	0.132061	-0.0725613	-0.0092144	0.0831814	-0.0429344	0.0147781	0.0796394	-0.0696716	0.171169		1.04441	0.095086		13	13	13	38.8	38.8	38.8	47.163	0	143.5	892640000	36
BSG	Basigin	P35613;P35613-2;P35613-4	P35613;P35613-2;P35613-4	0.274984	-0.0308418	0.156885	-0.0396729	0.594894	0.731775	0.555593	0.492001	0.0960007	0.151264	-0.0371189	0.14422	+	3.64952	0.000322015	MP41_MP46;MP41_OCM	11	11	3	35.1	35.1	11.2	42.2	0	235.17	36211000000	192
BTAF1	TATA-binding protein-associated factor 172	O14981;O14981-2	O14981	0.0887184	0.0646286	0.0588951	0.0594292	-0.111221	-0.0389595	0.0141621	-0.0359821	0.288975	0.30485	0.16543	0.368622	+	4.11629	0.000120537	MP46_MP41;MP46_OCM	62	62	62	41.8	41.8	41.8	206.89	0	323.31	5450700000	233
BTBD1	BTB/POZ domain-containing protein 1	Q9H0C5;Q9H0C5-2	Q9H0C5;Q9H0C5-2	0.422461	0.423819	0.407766	0.413082	0.00380135	0.167402	0.324097	0.280029	0.00759602	0.0881672	-0.108337	0.153131	+	2.68785	0.00253815	OCM_MP46	13	13	10	39.2	39.2	33	52.771	0	75.478	456420000	29
BTBD9	BTB/POZ domain-containing protein 9	Q96Q07-3;Q96Q07-2;Q96Q07	Q96Q07-3;Q96Q07-2;Q96Q07	-0.298388	-0.355155	-0.456422	-0.502697	0.0211754	0.268565	0.28785	0.255958	0.0935001	0.178461	0.0133305	0.251069	+	4.39398	6.80845e-05	MP46_OCM;MP41_OCM	8	8	8	13.6	13.6	13.6	61.557	0	44.527	150110000	11
BTD	Biotinidase	P43251-4;P43251;P43251-3;P43251-2	P43251-4;P43251;P43251-3;P43251-2	0.511812	0.43146	0.495773	0.341353	-0.567223	-0.490624	-0.392561	-0.538656	0.729396	0.697227	0.67974	0.750674	+	8.67865	2.594e-08	OCM_MP41;MP46_MP41;MP46_OCM	4	4	4	12.6	12.6	12.6	58.913	0.00012834	24.436	240000000	13
BTF3	Transcription factor BTF3	P20290;P20290-2	P20290;P20290-2	0.371618	0.364227	0.36586	0.437569	0.252329	0.460253	0.483631	0.402796	0.408148	0.497028	0.414646	0.65399		0.611875	0.251547		18	18	15	82	82	76.2	22.168	0	323.31	26819000000	228
BTF3L4	Transcription factor BTF3 homolog 4	Q96K17;Q96K17-2;Q96K17-3	Q96K17;Q96K17-2	0.142912	0.169613	0.139505	0.261705	0.343388	0.583645	0.604774	0.534344	0.53772	0.644499	0.583746	0.776417	+	3.60378	0.000354886	MP41_OCM;MP46_OCM	10	7	7	77.2	69.6	69.6	17.27	0	188.77	5773400000	67
BTN2A1	Butyrophilin subfamily 2 member A1	Q7KYR7;Q7KYR7-5;Q7KYR7-1;Q7KYR7-3;Q7KYR7-6;Q7KYR7-4;Q8WVV5;Q8WVV5-3;Q8WVV5-2;Q8WVV5-5;Q8WVV5-4	Q7KYR7;Q7KYR7-5;Q7KYR7-1;Q7KYR7-3;Q7KYR7-6;Q7KYR7-4	-0.49575	-0.541737	-0.524231	-0.568708	0.453974	0.528755	0.580681	0.537548	0.453886	0.499315	0.354534	0.555708	+	8.72784	2.40819e-08	MP46_OCM;MP41_OCM	23	23	23	49	49	49	59.632	0	186.51	2984800000	104
BTN3A1	Butyrophilin subfamily 3 member A1	O00481;O00481-4;O00481-2;O00481-3	O00481;O00481-4;O00481-2;O00481-3	0.122768	-0.0471563	0.0593319	0.0342598	0.180285	0.195734	0.351862	0.268263	-0.128466	-0.186107	-0.243635	-0.200911	+	4.61479	4.33241e-05	OCM_MP46;MP41_MP46;MP41_OCM	14	6	6	25.5	12.1	12.1	57.677	0.00011	5.681	195960000	12
BTN3A2	Butyrophilin subfamily 3 member A2	P78410-2;P78410-3;P78410	P78410-2;P78410-3;P78410	0.136743	0.103469	0.062027	0.0894136	-0.19004	-0.125947	0.0615005	0.00615883	0.0293665	0.0181007	-0.183899	0.0737772		0.984619	0.108745		10	3	3	42.1	19.9	19.9	33.909	0.00011593	10.413	103310000	8
BTN3A3	Butyrophilin subfamily 3 member A3	O00478-2;O00478	O00478-2;O00478	-0.358355	-0.401466	-0.372885	-0.434509	0.373598	0.425186	0.450891	0.391956	-0.00290298	0.0754395	-0.105854	0.0668468	+	7.52045	1.77565e-07	MP46_OCM;MP41_OCM;MP41_MP46	20	20	10	40.7	40.7	24.1	59.687	0	112.56	1776200000	66
BTRC	F-box/WD repeat-containing protein 1A	Q9Y297-2;Q9Y297	Q9Y297-2;Q9Y297	-1.41319	-1.47874	-1.72099	-1.28835	-2.5972	-2.71882	-1.98501	-2.37532	-1.42398	-1.20407	-1.48779	-1.42308	+	3.72887	0.000271782	OCM_MP41;MP46_MP41	8	2	2	13.9	3.3	3.3	65.049	0.0051646	1.8753	97182000	3
BUB1	Mitotic checkpoint serine/threonine-protein kinase BUB1	O43683-2;O43683;O43683-3	O43683-2;O43683;O43683-3	-0.0757751	0.0307369	-0.0924816	-0.0159397	0.190306	0.383167	0.513351	0.440554	0.135021	0.259163	0.101908	0.416977	+	2.61917	0.00293864	MP41_OCM	20	20	20	24.4	24.4	24.4	115.84	0	120.2	697400000	36
BUB1B	Mitotic checkpoint serine/threonine-protein kinase BUB1 beta	O60566-3;O60566;O60566-2	O60566-3;O60566;O60566-2	0.295925	0.343052	0.287308	0.356728	0.066967	0.249422	0.392365	0.308464	-0.00361443	0.0251493	-0.257708	0.0742655	+	2.35384	0.00523829	OCM_MP46	26	26	26	30.2	30.2	30.2	121.38	0	99.258	805500000	46
BUB3	Mitotic checkpoint protein BUB3	O43684-2;O43684	O43684-2;O43684	0.112545	0.080658	0.0572014	0.0359879	0.269341	0.396204	0.380371	0.321697	0.0232735	0.0824375	-0.0517406	0.125368	+	4.05483	0.00013685	MP41_MP46;MP41_OCM	22	22	22	65.6	65.6	65.6	36.954	0	323.31	37682000000	275
BUD13	BUD13 homolog	Q9BRD0;Q9BRD0-2	Q9BRD0;Q9BRD0-2	-0.329416	-0.329231	-0.383347	-0.446646	0.422253	0.47039	0.501469	0.431681	0.0055809	0.0974369	-0.0668449	0.137396	+	7.03006	4.17181e-07	MP46_OCM;MP41_OCM;MP41_MP46	59	59	59	69	69	69	70.52	0	323.31	2347700000	76
BUD31	Protein BUD31 homolog	P41223;P41223-2	P41223;P41223-2	0.362391	0.259182	0.313629	0.365517	0.099144	0.211805	0.21162	0.149897	-0.13537	-0.113297	-0.244337	0.00162506	+	4.46371	5.88869e-05	MP41_MP46;OCM_MP46	13	13	13	68.8	68.8	68.8	17	0	54.964	8411900000	119
BYSL	Bystin	Q13895	Q13895	0.227341	0.112194	0.159746	0.143881	0.101158	0.218271	0.231297	0.172726	-0.0394077	0.0319157	-0.143923	0.0448532	+	2.51764	0.00366679	OCM_MP46;MP41_MP46	32	32	32	72.5	72.5	72.5	49.601	0	307.25	11553000000	161
BZW1	Basic leucine zipper and W2 domain-containing protein 1	Q7L1Q6;Q7L1Q6-4;Q7L1Q6-3;Q7L1Q6-2	Q7L1Q6;Q7L1Q6-4;Q7L1Q6-3;Q7L1Q6-2	0.288824	0.194464	0.236156	0.317776	0.266798	0.462048	0.444193	0.397785	0.284592	0.395384	0.253942	0.468472		0.919012	0.125945		27	26	26	53.5	51.8	51.8	48.043	0	163.24	20895000000	232
BZW2	Basic leucine zipper and W2 domain-containing protein 2	Q9Y6E2;Q9Y6E2-2	Q9Y6E2	0.239353	0.191437	0.208937	0.236652	-0.0917873	0.0847778	0.161123	0.116934	0.26228	0.360586	0.226995	0.404737	+	2.19969	0.00733902	MP46_MP41	34	34	33	66.8	66.8	65.2	48.162	0	257.42	16477000000	265
C10orf11	Leucine-rich repeat-containing protein C10orf11	Q9H2I8	Q9H2I8	0.432607	0.401359	0.365333	0.377969	-0.117872	-0.902991	-0.59797	-0.56121	-0.52869	-0.482016	-0.617676	-0.470893	+	4.06075	0.000135154	OCM_MP41;OCM_MP46	6	6	6	36.9	36.9	36.9	22.567	0	63.835	886130000	15
C10orf32	UPF0693 protein C10orf32	Q96B45	Q96B45	-0.89035	-0.706896	-0.899761	-0.776266	0.39535	0.541826	0.580393	0.491114	-0.309135	-0.278336	-0.388117	-0.121397	+	7.37574	2.28612e-07	MP46_OCM;MP41_OCM;MP41_MP46	6	6	6	73.6	73.6	73.6	11.695	0	87.386	632160000	24
C10orf35	Uncharacterized protein C10orf35	Q96D05;Q96D05-2	Q96D05;Q96D05-2	-0.247863	-0.175843	-0.0739651	-0.194313	0.088932	0.237744	0.333091	0.20272	0.374815	0.0894527	0.13183	-0.102667	+	2.17095	0.00780678	MP41_OCM	4	4	4	42.1	42.1	42.1	13.238	0.00013156	28.088	133870000	9
C10orf76	UPF0668 protein C10orf76	Q5T2E6;Q5T2E6-2;Q5T2E6-3	Q5T2E6;Q5T2E6-2	0.449129	0.509066	0.50246	0.451891	-0.188454	-0.0385799	0.0610752	-0.00689125	-0.0702839	0.0196609	-0.141178	0.0966148	+	4.71617	3.54037e-05	OCM_MP41;OCM_MP46	12	12	12	16.8	16.8	16.8	78.71	0	32.185	1033800000	36
C10orf88	Uncharacterized protein C10orf88	Q9H8K7	Q9H8K7	-0.149202	-0.056881	-0.136241	-0.189344	0.382776	0.41893	0.568171	0.530039	-0.0360632	0.0523396	-0.191999	0.332233	+	3.30254	0.000673699	MP41_OCM;MP41_MP46	7	7	7	17.8	17.8	17.8	49.248	0	30.602	246590000	12
C11orf54	Ester hydrolase C11orf54	Q9H0W9-2;Q9H0W9;Q9H0W9-3;Q9H0W9-4	Q9H0W9-2;Q9H0W9;Q9H0W9-3;Q9H0W9-4	-0.603338	-0.745682	-0.701038	-0.639317	0.150105	0.286436	0.357769	0.278767	0.376339	0.446188	0.383041	0.532173	+	7.92855	9.18688e-08	MP41_OCM;MP46_OCM	11	11	11	49.3	49.3	49.3	33.098	0	65.777	1984400000	55
C11orf57	Uncharacterized protein C11orf57	Q6ZUT1-3;Q6ZUT1-2;Q6ZUT1	Q6ZUT1-3;Q6ZUT1-2;Q6ZUT1	-0.292618	-0.275865	-0.251148	-0.372339	0.22432	0.0482855	0.258427	0.14623	0.16534	0.304153	0.0972271	0.185019	+	4.80802	2.95325e-05	MP41_OCM;MP46_OCM	7	7	7	26.9	26.9	26.9	30.844	0	44.408	144770000	11
C11orf68	UPF0696 protein C11orf68	Q9H3H3-1;Q9H3H3;Q9H3H3-3	Q9H3H3-1;Q9H3H3;Q9H3H3-3	0.211374	0.152765	0.213568	0.164276	-0.377874	-0.168039	-0.251389	-0.300285	-0.0692501	-0.0151024	-0.147999	0.134542	+	3.84727	0.000211828	MP46_MP41;OCM_MP41	10	10	10	41	41	41	27.354	0	67.743	686520000	28
C11orf73	Protein Hikeshi	Q53FT3	Q53FT3	-0.336837	-0.279091	-0.329422	-0.226938	0.387875	0.646608	0.655975	0.617964	-0.136116	-0.131508	-0.257898	-0.0875664	+	6.30166	1.57632e-06	MP41_OCM;MP41_MP46	4	4	4	22.8	22.8	22.8	21.627	0	31.538	530160000	17
C11orf84	Uncharacterized protein C11orf84	Q9BUA3	Q9BUA3	-0.185198	-0.0803375	-0.224598	-0.130756	0.0565968	0.120195	0.23385	0.15451	0.352669	0.471685	0.321569	0.521498	+	4.98443	2.07667e-05	MP41_OCM;MP46_OCM;MP46_MP41	13	13	13	55.4	55.4	55.4	41.036	0	211.68	773220000	23
C11orf96	Uncharacterized protein C11orf96	Q7Z7L8	Q7Z7L8	-2.49512	-2.37736	-2.48994	-2.42667	0.375535	0.571816	0.590734	0.553373	0.562967	0.70861	0.606994	0.64364	+	12.0852	2.88922e-10	MP41_OCM;MP46_OCM	10	10	10	22.1	22.1	22.1	46.113	0	165.56	170510000	7
C11orf98	Uncharacterized protein C11orf98	E9PRG8	E9PRG8	0.047554	0.0189095	-0.0273132	-0.0130444	0.0427513	0.129581	0.227854	0.150841	-0.0624104	0.0128193	-0.14188	0.0358257	+	1.92401	0.0134518		8	8	8	42.3	42.3	42.3	14.234	0	35.071	5855100000	92
C12orf10	UPF0160 protein MYG1, mitochondrial	Q9HB07	Q9HB07	-0.132666	-0.169842	-0.209177	-0.145735	0.16946	0.296469	0.333475	0.278742	0.138588	0.211653	0.132158	0.319273	+	4.78919	3.065e-05	MP46_OCM;MP41_OCM	16	16	16	51.6	51.6	51.6	42.477	0	267.01	9094600000	200
C12orf29	Uncharacterized protein C12orf29	Q8N999;Q8N999-3;Q8N999-2	Q8N999	-1.4514	-1.25984	-1.39804	-1.19968	-2.18753	-2.30177	-1.87659	-2.04342	-2.40343	-2.22597	-2.60672	-2.33168	+	4.85833	2.67122e-05	OCM_MP46;OCM_MP41	7	7	7	28.3	28.3	28.3	37.49	0	41.664	955490000	17
C12orf43	Uncharacterized protein C12orf43	Q96C57	Q96C57	-0.803747	-0.793114	-0.848534	-0.840693	0.258177	0.34733	0.357672	0.264339	0.316805	0.349264	0.222717	0.39138	+	9.55607	6.74331e-09	MP41_OCM;MP46_OCM	15	15	15	64.5	64.5	64.5	28.17	0	323.31	2353700000	51
C12orf45	Uncharacterized protein C12orf45	Q8N5I9	Q8N5I9	0.0294914	0.0707035	-0.00346184	0.0299969	0.156185	0.332575	0.495409	0.439072	-0.0522919	0.0846424	-0.0963593	0.146025	+	2.54453	0.0034603	MP41_MP46;MP41_OCM	15	15	15	65.9	65.9	65.9	20.123	0	64.389	918060000	29
C12orf57	Protein C10	Q99622	Q99622	0.633549	0.553516	0.592793	0.628927	0.215574	0.379232	0.418423	0.364964	0.142853	0.224501	0.107336	0.367386	+	3.39081	0.000558343	OCM_MP46;OCM_MP41	6	6	6	70.6	70.6	70.6	13.178	0	68.723	1057500000	38
C12orf65	Probable peptide chain release factor C12orf65, mitochondrial	Q9H3J6;Q9H3J6-2	Q9H3J6;Q9H3J6-2	-0.521733	-0.492833	-0.53708	-0.690186	-0.00427055	0.107853	0.112801	-0.049469	0.0626554	0.00707912	-0.246004	0.104737	+	4.18158	0.000105386	MP46_OCM;MP41_OCM	4	4	4	22.9	22.9	22.9	18.828	0.00010993	5.6001	237650000	9
C12orf73	Uncharacterized protein C12orf73	Q69YU5	Q69YU5	-0.656322	-0.667015	-0.683695	-0.7472	0.360748	0.46611	0.546648	0.477068	-0.124069	-0.0814495	-0.5089	-0.196548	+	5.94287	3.15419e-06	MP46_OCM;MP41_OCM;MP41_MP46	5	5	5	87.3	87.3	87.3	8.0224	0	30.981	1757100000	22
C14orf1	Probable ergosterol biosynthetic protein 28	Q9UKR5	Q9UKR5	-0.243505	-0.248976	-0.341553	-0.351414	-0.456423	-0.304119	-0.163403	-0.25465	-0.299576	-0.223116	-0.371613	-0.301069		0.00104971	0.997712		5	5	5	30	30	30	15.864	0.00012527	20.48	2559700000	27
C14orf119	Uncharacterized protein C14orf119	Q9NWQ9	Q9NWQ9	0.114902	0.173988	0.191154	0.191607	-0.00980949	0.0406008	0.306452	0.254336	0.119452	0.182677	-0.00186634	0.233436		0.0430503	0.906885		3	3	3	22.9	22.9	22.9	16.009	0.00010894	5.0255	98644000	7
C14orf142	Uncharacterized protein C14orf142	Q9BXV9	Q9BXV9	-0.71726	-0.74926	-0.746925	-0.622416	0.402075	0.591267	0.614168	0.575941	0.0610161	0.108982	0.0409641	0.236542	+	7.77105	1.16877e-07	MP46_OCM;MP41_OCM;MP41_MP46	6	6	6	94	94	94	10.859	0	202.47	4998800000	31
C14orf159	UPF0317 protein C14orf159, mitochondrial	Q7Z3D6-2;Q7Z3D6-3;Q7Z3D6;Q7Z3D6-4;Q7Z3D6-5;Q7Z3D6-6	Q7Z3D6-2;Q7Z3D6-3;Q7Z3D6;Q7Z3D6-4;Q7Z3D6-5	0.45829	0.467564	0.418358	0.403631	-1.40446	-1.35302	-1.22594	-1.36823	0.260414	0.330957	0.195051	0.378773	+	10.2876	2.42122e-09	MP46_MP41;OCM_MP41	24	24	24	57.8	57.8	57.8	66.926	0	323.31	2450700000	104
C14orf166	UPF0568 protein C14orf166	Q9Y224	Q9Y224	0.293329	0.199745	0.252157	0.218334	0.463213	0.638681	0.651598	0.613228	0.154774	0.248575	0.106735	0.290609	+	4.19152	0.000103084	MP41_MP46;MP41_OCM	17	17	17	73	73	73	28.068	0	281.33	37385000000	277
C14orf80	Uncharacterized protein C14orf80	Q86SX3-2;Q86SX3-6;Q86SX3;Q86SX3-4;Q86SX3-5;Q86SX3-3	Q86SX3-2;Q86SX3-6;Q86SX3;Q86SX3-4;Q86SX3-5;Q86SX3-3	0.815588	0.726465	0.570196	0.814522	0.130578	0.215237	0.214388	0.212597	0.303679	0.464249	0.169227	0.323491	+	4.10478	0.000123333	OCM_MP41;OCM_MP46	4	4	4	9.7	9.7	9.7	43.353	0.00011357	8.4147	78722000	13
C14orf93	Uncharacterized protein C14orf93	Q9H972-2;Q9H972	Q9H972-2;Q9H972	-0.306551	-0.395879	-0.288743	-0.368479	-0.42598	-0.532679	-0.208797	-0.158987	0.0373526	0.236003	-0.107967	0.158288	+	2.57385	0.00324588	MP46_OCM;MP46_MP41	9	9	9	18.1	18.1	18.1	54.164	0.00012918	25.211	114220000	7
C15orf40	UPF0235 protein C15orf40	Q8WUR7;Q8WUR7-2;Q8WUR7-3	Q8WUR7;Q8WUR7-2;Q8WUR7-3	-0.210794	-0.0792522	-0.167885	-0.137609	0.108742	0.243299	0.308002	0.252075	0.187109	0.300623	0.109001	0.321291	+	3.8839	0.000196018	MP41_OCM;MP46_OCM	3	3	3	24.2	24.2	24.2	16.353	0.0001275	23.318	453700000	23
C15orf52	Uncharacterized protein C15orf52	Q6ZUT6;Q6ZUT6-4;Q6ZUT6-2;Q6ZUT6-3	Q6ZUT6;Q6ZUT6-4;Q6ZUT6-2	0.280769	0.361458	0.330336	0.290373	0.2689	0.398277	0.489159	0.426348	-1.44099	-1.18927	-1.50578	-1.32389	+	8.81077	2.11531e-08	OCM_MP46;MP41_MP46	20	20	20	42.5	42.5	42.5	57.324	0	146.03	641090000	28
C15orf57	Uncharacterized protein C15orf57	Q9BV29-2;Q9BV29;Q9BV29-3	Q9BV29-2;Q9BV29	0.472504	0.420898	0.445777	0.456194	-0.305882	-0.375294	-0.244217	-0.26029	-0.0875435	0.0848379	-0.0867538	0.208868	+	5.42455	8.65245e-06	MP46_MP41;OCM_MP41;OCM_MP46	3	3	3	19.1	19.1	19.1	21.689	0.00011915	13.569	71789000	8
C16orf13	UPF0585 protein C16orf13	Q96S19;Q96S19-4;Q96S19-6;Q96S19-3;Q96S19-5;Q96S19-2	Q96S19;Q96S19-4;Q96S19-6	0.0474205	0.0301762	-0.0337257	0.0380344	0.24917	0.355919	0.499216	0.454435	-0.291997	-0.269357	-0.435258	-0.245874	+	5.4911	7.57208e-06	OCM_MP46;MP41_MP46;MP41_OCM	7	7	7	39.7	39.7	39.7	22.578	0.00012398	18.967	289950000	19
C16orf58	RUS1 family protein C16orf58	Q96GQ5;Q96GQ5-2	Q96GQ5	-1.2585	-1.35364	-1.39022	-1.41652	0.246185	0.325134	0.37426	0.336098	0.413933	0.479725	0.289806	0.478996	+	10.0355	3.37811e-09	MP41_OCM;MP46_OCM	19	19	19	44.9	44.9	44.9	51.017	0	285.62	7464800000	136
C16orf62	UPF0505 protein C16orf62	Q7Z3J2;Q7Z3J2-2	Q7Z3J2;Q7Z3J2-2	0.115658	0.0602245	0.0815258	0.0433865	0.167336	0.336231	0.360348	0.29887	-0.114042	-0.0479679	-0.163179	0.0360947	+	3.69276	0.000293574	MP41_MP46;MP41_OCM	43	43	43	48.2	48.2	48.2	109.56	0	323.31	8479600000	204
C17orf53	Uncharacterized protein C17orf53	Q8N3J3-3;Q8N3J3-4;Q8N3J3;Q8N3J3-2	Q8N3J3-3;Q8N3J3-4;Q8N3J3;Q8N3J3-2	0.21343	0.230016	0.14423	0.0803795	0.614203	0.343717	0.323129	0.00987816	0.126493	0.296801	0.197744	0.476114		0.341158	0.462162		3	3	3	5.6	5.6	5.6	56.18	0.00012311	18.186	37771000	3
C17orf59	Uncharacterized protein C17orf59	Q96GS4	Q96GS4	-0.418543	-0.37714	-0.483614	-0.473347	0.199554	0.353809	0.345945	0.259052	-0.253603	-0.180325	-0.385952	-0.176222	+	6.10297	2.3063e-06	MP41_OCM;MP41_MP46	23	23	23	83.5	83.5	83.5	37.226	0	323.31	1449600000	76
C17orf62	Uncharacterized protein C17orf62	Q9BQA9-2;Q9BQA9	Q9BQA9-2;Q9BQA9	-0.4377	-0.591976	-0.539902	-0.58552	0.26914	0.449423	0.520649	0.453495	-0.80455	-0.710266	-0.955814	-0.783243	+	7.3117	2.54656e-07	OCM_MP46;MP41_MP46;MP41_OCM	7	7	7	54.9	54.9	54.9	19.436	0	72.455	2450500000	25
C17orf75	Protein Njmu-R1	Q9HAS0	Q9HAS0	-0.0821571	-0.127197	-0.11166	-0.154013	0.382505	0.543568	0.517742	0.412308	0.0345058	0.0933189	-0.0909195	0.125282	+	5.41346	8.85026e-06	MP41_OCM;MP41_MP46	20	20	19	74	74	70.5	44.621	0	323.31	2869900000	86
C17orf80	Uncharacterized protein C17orf80	Q9BSJ5;Q9BSJ5-3	Q9BSJ5;Q9BSJ5-3	-0.477688	-0.487814	-0.508905	-0.471161	-0.139257	-0.00773048	0.0326805	-0.0472832	0.186399	0.28109	0.125917	0.328285	+	6.36182	1.4088e-06	MP41_OCM;MP46_OCM;MP46_MP41	18	18	2	34	34	2.6	67.314	0	116.77	2158600000	77
C17orf85	Uncharacterized protein C17orf85	Q53F19;Q53F19-2	Q53F19;Q53F19-2	-0.123135	-0.162325	-0.167633	-0.184296	0.0786266	0.21207	0.27136	0.160791	-0.220558	-0.146	-0.332022	-0.126919	+	4.1684	0.000108283	MP41_MP46;MP41_OCM	22	22	22	37.9	37.9	37.9	70.592	0	282.82	4124000000	82
C17orf89	Uncharacterized protein C17orf89	A1L188	A1L188	-0.460913	-0.477541	-0.520834	-0.492659	0.460962	0.62892	0.600765	0.57325	-0.558053	-0.409526	-0.700906	-0.436437	+	7.39758	2.19961e-07	MP41_MP46;MP41_OCM	4	4	4	47.3	47.3	47.3	7.7558	0.0001233	18.288	495470000	20
C18orf21	UPF0711 protein C18orf21	Q32NC0;Q32NC0-2	Q32NC0;Q32NC0-2	-0.139086	-0.186821	-0.224365	-0.235249	0.231771	0.286917	0.356407	0.31291	-0.11647	0.0125256	-0.203346	-0.0174522	+	5.0788	1.72042e-05	MP41_OCM;MP41_MP46	9	9	9	38.2	38.2	38.2	24.826	0.00012604	21.432	790710000	48
C18orf25	Uncharacterized protein C18orf25	Q96B23-2;Q96B23	Q96B23-2;Q96B23	0.411728	0.392532	0.33983	0.378048	0.384577	0.301571	0.404003	0.258394	0.543222	0.599426	0.504478	0.649994	+	3.28584	0.00069796	MP46_MP41;MP46_OCM	12	12	12	46.1	46.1	46.1	37.048	0	207.97	775410000	41
C18orf32	UPF0729 protein C18orf32	Q8TCD1	Q8TCD1	-1.52028	-1.51375	-1.51516	-1.647	0.407682	0.482374	0.536762	0.517578	0.405107	0.483343	0.367382	0.483854	+	11.3346	5.73687e-10	MP46_OCM;MP41_OCM	3	3	3	36.8	36.8	36.8	8.6693	0.00012247	17.409	2479300000	24
C18orf8	Uncharacterized protein C18orf8	Q96DM3	Q96DM3	0.451021	0.344263	0.419081	0.33115	-0.0501499	0.0315762	0.0947628	-0.00995255	-0.147192	-0.0589619	-0.252695	-0.03339	+	4.83146	2.81771e-05	OCM_MP46;OCM_MP41	17	17	16	37.7	37.7	36.7	74.974	0	117.52	1208600000	52
C19orf12	Protein C19orf12	Q9NSK7-3;Q9NSK7-4;Q9NSK7	Q9NSK7-3;Q9NSK7-4;Q9NSK7	-0.608722	-0.533086	-0.543205	-0.570408	0.125949	0.258817	0.3895	0.394659	0.459764	0.36902	0.274136	0.561707	+	6.23813	1.78136e-06	MP41_OCM;MP46_OCM	3	3	2	18.7	18.7	9.3	11.113	0.0001131	8.0141	146020000	8
C19orf25	UPF0449 protein C19orf25	Q9UFG5;Q9UFG5-2	Q9UFG5;Q9UFG5-2	-0.0684605	0.0372944	-0.116783	-0.0675049	0.288738	0.406513	0.449085	0.367075	-0.439404	-0.378666	-0.56588	-0.428766	+	6.72779	7.22236e-07	OCM_MP46;MP41_MP46;MP41_OCM	9	9	9	89	89	89	12.878	0	110.43	3011100000	50
C19orf43	Uncharacterized protein C19orf43	Q9BQ61	Q9BQ61	0.211781	0.191601	0.173967	0.276823	0.159643	0.303034	0.37211	0.361475	-0.152628	-0.103643	-0.216301	-0.0141277	+	4.06306	0.000134464	OCM_MP46;MP41_MP46	8	8	8	44.3	44.3	44.3	18.419	0	112.21	8375800000	88
C19orf47	Uncharacterized protein C19orf47	Q8N9M1;Q8N9M1-2;Q8N9M1-3	Q8N9M1;Q8N9M1-2;Q8N9M1-3	0.00015831	-0.0178833	-0.0621433	-0.0889454	-0.411415	-0.30978	-0.234449	-0.299688	0.164576	0.250349	0.0896816	0.267282	+	5.08074	1.71426e-05	OCM_MP41;MP46_MP41;MP46_OCM	16	16	16	44.1	44.1	44.1	44.746	0	117.88	1038800000	35
C19orf52	Uncharacterized protein C19orf52	Q9BSF4	Q9BSF4	-0.404041	-0.465334	-0.48068	-0.549845	0.394501	0.453279	0.452126	0.355799	-0.0232964	0.039278	-0.122169	-0.0102921	+	7.70568	1.30099e-07	MP46_OCM;MP41_OCM;MP41_MP46	17	17	17	60	60	60	29.233	0	184.97	5614400000	84
C19orf53	Leydig cell tumor 10 kDa protein homolog	Q9UNZ5	Q9UNZ5	0.068779	-0.265728	-0.199045	0.0054512	1.01598	0.790897	0.812386	0.800562	-0.299469	-0.155003	-0.278885	-0.0771751	+	5.82989	3.93721e-06	MP41_MP46;MP41_OCM	6	6	5	49.5	49.5	42.4	10.576	0.00011197	7.2427	3488900000	47
C19orf66	UPF0515 protein C19orf66	Q9NUL5;Q9NUL5-4;Q9NUL5-3;Q9NUL5-2	Q9NUL5;Q9NUL5-4;Q9NUL5-3;Q9NUL5-2	-0.626329	-0.673254	-0.719385	-0.630421	-0.238354	-0.146061	-0.171453	-0.262291	0.68392	0.664925	0.497795	0.750851	+	8.37935	4.26856e-08	MP41_OCM;MP46_OCM;MP46_MP41	14	14	14	52.9	52.9	52.9	33.11	0	126.99	4344700000	80
C1GALT1	Glycoprotein-N-acetylgalactosamine 3-beta-galactosyltransferase 1	Q9NS00;Q9NS00-2	Q9NS00;Q9NS00-2	-0.203366	-0.307111	-0.206204	-0.28987	0.652512	0.733953	0.758776	0.750298	-0.512014	-0.419046	-0.602024	-0.452153	+	8.90418	1.85604e-08	OCM_MP46;MP41_MP46;MP41_OCM	8	8	8	23.4	23.4	23.4	42.202	0	34.22	754600000	24
C1GALT1C1	C1GALT1-specific chaperone 1	Q96EU7	Q96EU7	-0.554586	-0.510981	-0.574236	-0.543957	0.374756	0.461161	0.537289	0.529518	-0.379653	-0.262364	-0.527127	-0.211688	+	6.71024	7.43345e-07	MP41_OCM;MP41_MP46	7	7	7	20.1	20.1	20.1	36.382	0.00012711	22.765	543760000	14
C1orf109	Uncharacterized protein C1orf109	Q9NX04;Q9NX04-2	Q9NX04;Q9NX04-2	0.305695	0.286235	0.236433	0.200275	-0.032548	0.0428457	0.0635424	0.0925961	-0.338698	-0.349561	-0.560404	-0.193781	+	4.57394	4.7162e-05	MP41_MP46;OCM_MP46	4	4	3	32	32	25.1	23.373	0	79.094	120030000	9
C1orf112	Uncharacterized protein C1orf112	Q9NSG2;Q9NSG2-3;Q9NSG2-2	Q9NSG2;Q9NSG2-3;Q9NSG2-2	-0.273804	-0.418747	-0.403214	-0.404659	0.155706	0.247099	0.317003	0.28771	0.715321	0.871233	0.659992	0.844336	+	7.45846	1.97622e-07	MP41_OCM;MP46_OCM;MP46_MP41	7	7	7	8.4	8.4	8.4	96.553	0	34.413	287590000	16
C1orf122	Uncharacterized protein C1orf122	Q6ZSJ8	Q6ZSJ8	-0.403935	-0.275045	-0.443059	-0.325551	-0.0466967	0.11097	0.177523	0.110675	-0.246743	-0.0441475	-0.202799	-0.0383339	+	3.54102	0.000405472	MP41_OCM	6	6	2	58.2	58.2	26.4	11.471	0.00012213	16.982	622140000	24
C1orf123	UPF0587 protein C1orf123	Q9NWV4	Q9NWV4	0.425497	0.400671	0.383146	0.500656	-0.317289	-0.184479	-0.120607	-0.14163	-0.381798	-0.235054	-0.363144	-0.205206	+	6.13965	2.15364e-06	OCM_MP46;OCM_MP41	10	10	10	81.2	81.2	81.2	18.048	0	81.842	2381100000	61
C1orf131	Uncharacterized protein C1orf131	Q8NDD1;Q8NDD1-5;Q8NDD1-6;Q8NDD1-7	Q8NDD1;Q8NDD1-5;Q8NDD1-6	-0.0892429	-0.135185	-0.15925	-0.197248	0.208557	0.313627	0.412088	0.321632	0.0796299	0.227638	0.0192661	0.227081	+	4.09064	0.000127113	MP46_OCM;MP41_OCM	16	16	16	48.1	48.1	48.1	32.61	0	77.111	1388900000	53
C1orf174	UPF0688 protein C1orf174	Q8IYL3	Q8IYL3	-0.0738106	-0.227201	-0.144842	-0.222845	0.0428143	0.0998726	0.104139	0.0801182	0.0981789	0.164715	0.0155582	0.129623	+	3.776	0.000245775	MP41_OCM;MP46_OCM	9	9	9	60.5	60.5	60.5	25.977	0	121.93	1497300000	34
C1orf198	Uncharacterized protein C1orf198	Q9H425;Q9H425-2	Q9H425;Q9H425-2	-0.565603	-0.556065	-0.579184	-0.604069	-0.500868	-0.362625	-0.293402	-0.365112	0.389412	0.45961	0.359362	0.604656	+	7.25716	2.80067e-07	MP46_OCM;MP46_MP41	21	21	1	70	70	4	36.346	0	256.57	4770700000	64
C1orf21	Uncharacterized protein C1orf21	Q9H246	Q9H246	-0.583255	-0.660632	-0.611778	-0.640364	0.931939	0.816066	0.869147	0.829656	0.34626	0.390131	0.250374	0.259163	+	10.1358	2.91645e-09	MP46_OCM;MP41_OCM;MP41_MP46	8	8	8	70.2	70.2	70.2	13.865	0	95.543	1287200000	24
C1orf43	Uncharacterized protein C1orf43	Q9BWL3;Q9BWL3-3;Q9BWL3-2;Q9BWL3-4;Q9BWL3-5	Q9BWL3;Q9BWL3-3;Q9BWL3-2;Q9BWL3-4	-0.270299	-0.368393	-0.314049	-0.403144	0.239549	0.412324	0.356053	0.321017	0.321779	0.377304	0.13636	0.413036	+	5.57443	6.4465e-06	MP46_OCM;MP41_OCM	7	7	7	38.3	38.3	38.3	28.779	0	34.449	190200000	15
C1orf50	Uncharacterized protein C1orf50	Q9BV19	Q9BV19	0.221266	0.219667	0.144114	0.225521	-0.125302	0.045763	0.0883827	0.0220928	-0.0991173	-0.020237	-0.200122	0.122486	+	1.88425	0.0146951		8	8	8	53.3	53.3	53.3	21.876	0	30.293	241410000	15
C1orf52	UPF0690 protein C1orf52	Q8N6N3;Q8N6N3-2;Q8N6N3-3	Q8N6N3	-0.343599	-0.235756	-0.261106	-0.269886	-0.435682	-0.327299	-0.144005	-0.259825	0.291834	0.381765	0.214476	0.470306	+	4.98306	2.08168e-05	MP46_MP41;MP46_OCM	10	10	10	46.7	46.7	46.7	20.599	0	236.45	473660000	15
C1QBP	Complement component 1 Q subcomponent-binding protein, mitochondrial	Q07021	Q07021	0.114367	0.120272	0.0905647	-0.0055294	0.427849	0.405085	0.56624	0.451719	0.0263634	0.156513	-0.0549793	0.141958	+	4.12233	0.000119155	MP41_MP46;MP41_OCM	11	11	11	55.3	55.3	55.3	31.362	0	323.31	57387000000	393
C1QTNF3	Complement C1q tumor necrosis factor-related protein 3	Q9BXJ4-3;Q9BXJ4;Q9BXJ4-2	Q9BXJ4-3;Q9BXJ4;Q9BXJ4-2	-0.687849	-0.561563	-0.766865	-0.567271	0.809601	0.911381	0.80147	0.789083	-0.373787	-0.228285	-0.411074	-0.189093	+	8.15404	6.25267e-08	MP46_OCM;MP41_OCM;MP41_MP46	6	6	6	19.4	19.4	19.4	35.183	0.00012244	17.402	424330000	23
C1QTNF6	Complement C1q tumor necrosis factor-related protein 6	Q9BXI9;Q9BXI9-1;Q9BXI9-3	Q9BXI9;Q9BXI9-1;Q9BXI9-3	-1.61771	-0.823463	-2.34766	-1.0126	1.32682	1.43079	1.49817	1.51109	0.482513	0.303562	0.345203	0.568503	+	4.95206	2.21114e-05	MP46_OCM;MP41_OCM	2	2	2	8.6	8.6	8.6	30.861	0.00011979	14.33	38950000	8
C20orf24	Uncharacterized protein C20orf24	Q9BUV8-4;Q9BUV8-3;Q9BUV8-2;Q9BUV8;Q9BUV8-5	Q9BUV8-4;Q9BUV8-3;Q9BUV8-2;Q9BUV8;Q9BUV8-5	0.0967255	0.0774136	0.0507736	0.00244522	-0.212255	-0.208994	-0.0375404	-0.0300426	-0.222255	-0.148992	-0.297764	-0.0128269	+	1.73126	0.0205997		2	2	2	18.4	18.4	18.4	9.53	0.00012957	25.663	2235000000	29
C20orf27	UPF0687 protein C20orf27	Q9GZN8;Q9GZN8-2	Q9GZN8;Q9GZN8-2	0.343679	0.10454	0.342976	0.120735	0.286488	0.441486	0.278618	0.215433	-0.183012	-0.120922	-0.258884	-0.0810051	+	3.5157	0.000428143	OCM_MP46;MP41_MP46	7	7	7	55.7	55.7	55.7	19.291	0	70.002	898960000	35
C21orf2	Protein C21orf2	O43822-2;O43822	O43822-2;O43822	0.397963	0.266274	0.373269	0.311626	0.00989246	-0.0815783	0.170488	0.0817394	-0.318096	-0.27362	-0.47954	-0.185039	+	4.57426	4.71383e-05	MP41_MP46;OCM_MP46;OCM_MP41	5	5	1	36.7	36.7	15.3	23.653	0	87.291	78116000	9
C21orf59	UPF0769 protein C21orf59	P57076	P57076	0.469372	0.485424	0.42963	0.513927	-0.380243	-0.196545	-0.0810986	-0.151794	0.259996	0.374666	0.244213	0.452797	+	5.07873	1.72042e-05	MP46_MP41;OCM_MP41	12	12	12	56.6	56.6	56.6	33.224	0	202.39	1734900000	53
C2CD2	C2 domain-containing protein 2	Q9Y426-2;Q9Y426-3;Q9Y426	Q9Y426-2;Q9Y426-3;Q9Y426	0.600376	0.5695	0.523745	0.570641	-0.269657	-0.0647554	-0.0891094	-0.136726	0.723247	0.654891	0.601466	0.802794	+	6.82301	6.08455e-07	OCM_MP41;MP46_MP41	14	14	14	34.8	34.8	34.8	58.612	0	186.66	242440000	11
C2CD2L	C2 domain-containing protein 2-like	O14523;O14523-2	O14523;O14523-2	0.609566	0.522335	0.550055	0.457979	0.241272	0.200178	0.389885	0.291866	-0.563145	-0.425105	-0.65782	-0.399914	+	6.79608	6.359e-07	MP41_MP46;OCM_MP46;OCM_MP41	16	16	16	29.2	29.2	29.2	76.18	0	263.6	306080000	12
C2CD3	C2 domain-containing protein 3	Q4AC94;Q4AC94-2;Q4AC94-4;Q4AC94-1;Q4AC94-3	Q4AC94	-0.434542	-0.391014	-0.42592	-0.376298	0.0752764	0.104976	0.4085	0.195847	-0.256591	0.00804996	-0.177324	-0.0442514	+	3.90177	0.00018901	MP41_OCM;MP41_MP46	3	3	3	1.6	1.6	1.6	260.39	0.00010825	4.624	158130000	2
C2CD5	C2 domain-containing protein 5	Q86YS7-3;Q86YS7;Q86YS7-2;Q86YS7-4;Q86YS7-5	Q86YS7-3;Q86YS7;Q86YS7-2;Q86YS7-4;Q86YS7-5	0.396841	0.318027	0.344183	0.332394	-0.549616	-0.440605	-0.397024	-0.484938	-0.442129	-0.440666	-0.546017	-0.408176	+	8.18554	5.91481e-08	OCM_MP41;OCM_MP46	45	45	45	54.9	54.9	54.9	116.03	0	323.31	5677100000	147
C2orf42	Uncharacterized protein C2orf42	Q9NWW7	Q9NWW7	0.148318	-0.0238361	0.124766	0.0708981	-1.37538	-0.98009	-1.06439	-1.0212	-0.91853	-0.645596	-1.12183	-0.836419	+	5.2625	1.19828e-05	OCM_MP41;OCM_MP46	2	2	2	2.8	2.8	2.8	64.076	0.0038728	2.0352	108530000	3
C2orf43	UPF0554 protein C2orf43	Q9H6V9;Q9H6V9-2;Q9H6V9-3;Q9H6V9-4	Q9H6V9;Q9H6V9-2;Q9H6V9-3;Q9H6V9-4	-2.54779	-2.55245	-2.53442	-2.54155	0.341606	0.479134	0.500748	0.387022	0.443027	0.468853	0.341595	0.472916	+	13.1278	1.13982e-10	MP41_OCM;MP46_OCM	14	14	14	48	48	48	37.318	0	204.25	3253000000	67
C2orf44	WD repeat and coiled-coil-containing protein C2orf44	Q9H6R7;Q9H6R7-2	Q9H6R7;Q9H6R7-2	0.149677	0.168768	0.0753345	0.149166	-0.708876	-0.646353	-0.351517	-0.4988	0.362946	0.467176	0.247034	0.616116	+	5.1445	1.50847e-05	OCM_MP41;MP46_MP41	18	18	11	38.7	38.7	25.9	79.135	0	230.01	842900000	30
C2orf47	Uncharacterized protein C2orf47, mitochondrial	Q8WWC4	Q8WWC4	-0.445799	-0.585474	-0.489033	-0.562418	0.364975	0.508278	0.434546	0.3841	0.247869	0.304817	0.160637	0.320379	+	7.69143	1.33328e-07	MP46_OCM;MP41_OCM	11	11	11	43.6	43.6	43.6	32.544	0	64.465	14701000000	131
C2orf49	Ashwin	Q9BVC5	Q9BVC5	0.127888	0.0193348	-0.0237045	-0.0263405	0.672155	0.778408	0.735357	0.642036	0.566622	0.612202	0.463848	0.686424	+	5.94613	3.13393e-06	MP46_OCM;MP41_OCM	21	21	5	75.4	75.4	20.3	25.858	0	247.2	5495000000	101
C2orf69	UPF0565 protein C2orf69	Q8N8R5	Q8N8R5	-0.304878	-0.347672	-0.293926	-0.305157	-0.0187988	0.0744553	0.181736	0.102188	0.393438	0.437468	0.324463	0.529787	+	6.31627	1.53637e-06	MP41_OCM;MP46_OCM;MP46_MP41	12	12	12	36.1	36.1	36.1	43.448	0	41.16	805260000	33
C3orf17	Uncharacterized protein C3orf17	Q6NW34-2;Q6NW34	Q6NW34-2;Q6NW34	0.149334	0.0790367	0.0936203	0.0543442	0.132305	0.21302	0.253586	0.14613	-0.111055	-0.00224113	-0.175404	-0.024931	+	3.25063	0.000752943	OCM_MP46;MP41_MP46	22	22	22	44.3	44.3	44.3	56.748	0	109.14	2496900000	80
C3orf38	Uncharacterized protein C3orf38	Q5JPI3-2;Q5JPI3	Q5JPI3-2;Q5JPI3	0.383633	0.400652	0.376711	0.363461	-0.49497	-0.387445	-0.292107	-0.342926	0.0430317	0.189867	0.0328732	0.25428	+	5.97931	2.93307e-06	MP46_MP41;OCM_MP41;OCM_MP46	11	11	11	45.3	45.3	45.3	37.28	0	102.1	888810000	41
C3orf58	Deleted in autism protein 1	Q8NDZ4;Q8NDZ4-2	Q8NDZ4;Q8NDZ4-2	-0.279575	-0.385714	-0.272158	-0.418642	0.72579	0.783237	0.783403	0.743954	-0.520225	-0.276637	-0.709589	-0.479735	+	6.88831	5.4004e-07	MP41_MP46;MP41_OCM	14	14	14	36.5	36.5	36.5	49.481	0	75.27	1024900000	29
C4A;C4B	Complement C4-A;Complement C4 beta chain;Complement C4-A alpha chain;C4a anaphylatoxin;C4b-A;C4d-A;Complement C4 gamma chain;Complement C4-B;Complement C4 beta chain;Complement C4-B alpha chain;C4a anaphylatoxin;C4b-B;C4d-B;Complement C4 gamma chain	P0C0L4-2;P0C0L5;P0C0L4	P0C0L4-2;P0C0L5;P0C0L4	0.0454216	0.284285	0.0542736	0.216705	0.301884	0.219021	0.653338	0.425294	0.319487	0.623116	0.495859	0.420602	+	1.45907	0.0376471		9	1	1	5.1	1.4	1.4	187.7	0.00012673	22.268	86172000	3
C4orf27	UPF0609 protein C4orf27	Q9NWY4;A8MVJ9	Q9NWY4	0.187813	0.172926	0.171625	0.214367	-0.0207024	0.0693531	0.186781	0.134874	0.0575104	0.171915	0.00767326	0.201263		0.654143	0.228456		15	15	15	56.9	56.9	56.9	39.436	0	96.278	1349200000	40
C4orf3	Uncharacterized protein C4orf3	Q8WVX3;Q8WVX3-2	Q8WVX3;Q8WVX3-2	-0.624293	-0.668793	-0.557906	-0.693884	0.00792313	0.171082	0.166612	0.0963974	0.331329	0.326181	0.157305	0.534391	+	6.0266	2.67291e-06	MP41_OCM;MP46_OCM	4	4	4	53	53	53	7.6035	0.00012367	18.667	512490000	15
C4orf32	Uncharacterized protein C4orf32	Q8N8J7	Q8N8J7	0.896914	0.547748	0.768574	0.427523	-1.21304	-1.13523	-0.807799	-1.16537	-2.69167	-2.22764	-2.88387	-2.51646	+	7.47325	1.92799e-07	MP41_MP46;OCM_MP46;OCM_MP41	3	3	3	37.9	37.9	37.9	14.652	0	50.789	174800000	7
C5orf22	UPF0489 protein C5orf22	Q49AR2;Q49AR2-2;Q49AR2-3	Q49AR2	0.361431	0.304174	0.328884	0.35906	0.393311	0.540918	0.574209	0.496508	0.222393	0.25061	0.153143	0.413101	+	2.22532	0.00693974	MP41_MP46	13	13	13	46.2	46.2	46.2	49.967	0	248.15	1397300000	49
C5orf24	UPF0461 protein C5orf24	Q7Z6I8;Q7Z6I8-2	Q7Z6I8;Q7Z6I8-2	-0.0518761	-0.200232	-0.137156	-0.248198	0.170065	0.203138	0.207237	0.140507	-0.0888577	0.0254841	-0.148663	0.0321522	+	3.4893	0.000452971	MP41_OCM;MP41_MP46	8	8	8	57.4	57.4	57.4	20.132	0	55.662	1440500000	31
C5orf51	UPF0600 protein C5orf51	A6NDU8	A6NDU8	0.54418	0.53787	0.492001	0.60457	0.181549	0.348362	0.382946	0.359756	0.0060482	0.0822506	-0.0448017	0.143461	+	4.58769	4.5897e-05	MP41_MP46;OCM_MP46;OCM_MP41	12	12	12	50.3	50.3	50.3	33.62	0	102.01	2895400000	65
C6orf1	Uncharacterized protein C6orf1	Q86T20-2;Q86T20	Q86T20-2;Q86T20	0.278028	-0.0999727	0.0973759	0.0211506	0.201231	0.355668	0.267237	0.207634	0.14983	0.126292	0.0527515	0.143188		1.10831	0.0824585		2	2	2	24.4	24.4	24.4	9.5057	0.00011137	6.6941	605640000	10
C6orf106	Uncharacterized protein C6orf106	Q9H6K1;Q9H6K1-2	Q9H6K1;Q9H6K1-2	-0.579018	-0.539255	-0.618254	-0.520565	-0.352562	-0.159683	-0.0754719	-0.116739	0.536816	0.618305	0.549553	0.689693	+	7.3832	2.25959e-07	MP41_OCM;MP46_OCM;MP46_MP41	11	11	11	43	43	43	32.871	0	115.77	935090000	33
C6orf120	UPF0669 protein C6orf120	Q7Z4R8	Q7Z4R8	0.112894	0.0510645	0.124102	0.00503063	0.0740719	-0.0186377	0.116499	0.0796261	-0.0801506	0.0782738	-0.117332	0.0994835		0.452817	0.359729		1	1	1	14.1	14.1	14.1	20.772	0	62.016	553940000	7
C6orf136	Uncharacterized protein C6orf136	Q5SQH8-4;Q5SQH8-2;Q5SQH8;Q5SQH8-3	Q5SQH8-4;Q5SQH8-2;Q5SQH8;Q5SQH8-3	1.10572	1.16464	1.10209	0.87473	-0.0532532	0.245411	0.127707	0.123249	-0.231509	-0.190548	-0.353341	-0.143197	+	6.72016	7.30417e-07	MP41_MP46;OCM_MP46;OCM_MP41	4	3	3	6.7	5.2	5.2	54.72	0.00073031	2.7797	172360000	9
C6orf203	Uncharacterized protein C6orf203	Q9P0P8	Q9P0P8	-0.369694	-0.476635	-0.361734	-0.375936	-0.0584354	0.0314846	0.116858	0.0981083	-0.190662	-0.12623	-0.27017	-0.151203	+	4.67616	3.83748e-05	MP46_OCM;MP41_OCM;MP41_MP46	5	5	5	27.5	27.5	27.5	27.941	0.00012778	23.736	330920000	11
C6orf47	Uncharacterized protein C6orf47	O95873	O95873	-0.794893	-0.993699	-0.964744	-0.998487	0.188293	0.239231	0.410391	0.268513	0.00757217	0.0906239	-0.0588646	0.104088	+	7.5081	1.80542e-07	MP46_OCM;MP41_OCM	8	8	8	28.2	28.2	28.2	31.71	0	57.455	547150000	20
C6orf89	Bombesin receptor-activated protein C6orf89	Q6UWU4-2;Q6UWU4;Q6UWU4-3	Q6UWU4-2;Q6UWU4;Q6UWU4-3	-0.651249	-0.884069	-0.789007	-0.975672	0.0567055	0.183397	0.168036	0.088623	0.0490513	0.183121	-0.066597	0.114864	+	6.13702	2.16344e-06	MP46_OCM;MP41_OCM	11	11	11	39.5	39.5	39.5	40.734	0	121.46	1139300000	32
C7orf25	UPF0415 protein C7orf25	Q9BPX7;Q9BPX7-2	Q9BPX7;Q9BPX7-2	0.463921	0.273632	0.350353	0.462807	0.11265	0.117929	0.240534	0.186102	0.521317	0.564505	0.472353	0.496454	+	3.80812	0.000229785	OCM_MP41;MP46_MP41	4	4	4	8.1	8.1	8.1	46.45	0.00073145	2.8308	2704000000	25
C7orf26	Uncharacterized protein C7orf26	Q96N11;Q96N11-2	Q96N11;Q96N11-2	-0.113934	-0.0318918	-0.110391	-0.125728	0.373103	0.412762	0.40341	0.292487	0.00249672	0.117985	-0.131798	0.0949135	+	4.47418	5.75951e-05	MP41_OCM;MP41_MP46	8	8	8	24.3	24.3	24.3	50.046	0	77.663	615640000	21
C7orf43	Uncharacterized protein C7orf43	Q8WVR3;Q8WVR3-2;Q8WVR3-3	Q8WVR3	-0.454844	-0.343646	-0.477764	-0.288262	-0.124385	-0.0863533	0.094573	0.0625963	0.45149	0.478287	0.307405	0.532948	+	5.53409	6.97397e-06	MP41_OCM;MP46_OCM;MP46_MP41	16	16	16	31.2	31.2	31.2	62.596	0	97.537	322710000	18
C7orf50	Uncharacterized protein C7orf50	Q9BRJ6	Q9BRJ6	-0.781565	-0.702101	-0.821156	-0.757092	0.382555	0.470503	0.511662	0.515593	0.113607	0.186018	0.0847359	0.327486	+	8.08437	7.04754e-08	MP46_OCM;MP41_OCM;MP41_MP46	18	18	18	73.7	73.7	73.7	22.083	0	251.87	4153500000	84
C7orf55	UPF0562 protein C7orf55	Q96HJ9	Q96HJ9	-0.347789	-0.4087	-0.271332	-0.459299	0.264931	0.350515	0.249949	0.231972	0.0216074	0.0365877	-0.0775642	0.142908	+	5.56635	6.54949e-06	MP46_OCM;MP41_OCM;MP41_MP46	6	2	2	67.3	17.7	17.7	12.749	0.00010752	4.2269	1135100000	16
C7orf55	UPF0562 protein C7orf55	Q96HJ9-2	Q96HJ9-2	0.0336704	-0.0271397	0.00146294	0.0228291	0.0141163	0.131273	0.141121	0.0560493	0.049366	0.126741	0.00745392	0.138657		0.924787	0.124298		37	37	0	61.8	61.8	0	54.223	0	323.31	76277000000	350
C8orf33	UPF0488 protein C8orf33	Q9H7E9;Q9H7E9-2	Q9H7E9;Q9H7E9-2	0.111944	0.176592	0.17679	0.135696	0.0522842	0.110943	0.196154	0.169191	0.408077	0.568003	0.385042	0.652611	+	3.62811	0.000336705	MP46_MP41;MP46_OCM	12	12	12	54.1	54.1	54.1	24.992	0	93.651	1974000000	43
C8orf59	Uncharacterized protein C8orf59	Q8N0T1;Q8N0T1-2	Q8N0T1	-0.157194	-0.382153	-0.281353	-0.311291	0.0344772	0.229057	0.396053	0.339233	0.166052	0.322601	0.109489	0.355213	+	3.53452	0.000411146	MP46_OCM;MP41_OCM	5	5	5	41	41	41	11.456	0.00011028	5.8837	1401500000	26
C8orf82	UPF0598 protein C8orf82	Q6P1X6;Q6P1X6-2	Q6P1X6;Q6P1X6-2	-0.303482	-0.410561	-0.35742	-0.510101	0.483503	0.52742	0.475817	0.483147	0.413898	0.473007	0.301613	0.468487	+	7.43565	2.05483e-07	MP46_OCM;MP41_OCM	12	12	12	61.1	61.1	61.1	23.889	0	140.66	12985000000	133
C9orf114	Putative methyltransferase C9orf114	Q5T280	Q5T280	0.155838	0.11076	0.0594234	0.087204	0.38343	0.49715	0.466288	0.446756	-0.393694	-0.335453	-0.549297	-0.246641	+	6.20753	1.89301e-06	OCM_MP46;MP41_MP46;MP41_OCM	17	17	17	54	54	54	42.008	0	163.72	3091900000	82
C9orf142	Protein PAXX	Q9BUH6	Q9BUH6	-0.122971	-0.0939674	-0.202362	-0.0830936	0.269825	0.435793	0.506273	0.459827	0.280268	0.288158	0.220484	0.399321	+	4.91887	2.36162e-05	MP46_OCM;MP41_OCM	16	16	16	61.8	61.8	61.8	21.639	0	142.99	1496600000	34
C9orf170	Uncharacterized protein C9orf170	A2RU37	A2RU37	-0.319276	-0.321197	-0.353964	-0.340796	0.0783777	0.0261345	-0.0292673	-0.0433426	0.0174084	0.414178	0.0902691	0.247952	+	3.66214	0.00031342	MP41_OCM;MP46_OCM	2	2	2	14.9	14.9	14.9	13.369	0.0053498	1.8154	4333200000	15
C9orf40	Uncharacterized protein C9orf40	Q8IXQ3	Q8IXQ3	-0.398048	-0.398682	-0.40631	-0.429297	-1.50851	-1.26961	-1.261	-1.3095	-1.70545	-1.65654	-1.75823	-1.5266	+	7.60352	1.53481e-07	MP41_MP46;OCM_MP46;OCM_MP41	5	5	5	38.1	38.1	38.1	21.063	0	35.32	205700000	14
C9orf41	UPF0586 protein C9orf41	Q8N4J0	Q8N4J0	0.200435	0.148872	0.110946	0.176187	0.278893	0.404177	0.458395	0.385431	-0.232921	-0.0786114	-0.274273	0.0918188	+	3.47187	0.000469955	MP41_MP46	5	5	5	11.2	11.2	11.2	47.185	0.00012016	14.602	230810000	17
C9orf64	UPF0553 protein C9orf64	Q5T6V5	Q5T6V5	0.164303	0.128101	0.136152	0.140919	-0.0880957	-0.277707	-0.18388	-0.170758	0.304556	0.292234	0.169382	0.363543	+	4.95331	2.20587e-05	OCM_MP41;MP46_MP41	12	12	12	33.4	33.4	33.4	39.028	0	43.899	586030000	26
C9orf72	Protein C9orf72	Q96LT7;Q96LT7-2	Q96LT7;Q96LT7-2	0.161084	0.59481	0.0361605	0.446721	0.0329227	0.0547943	0.179203	0.0373936	0.152449	0.198969	0.0844841	0.278431		0.758477	0.180416		6	6	6	14.6	14.6	14.6	54.327	0	37.601	307310000	11
C9orf78	Uncharacterized protein C9orf78	Q9NZ63	Q9NZ63	0.0893517	0.112751	0.0538769	0.116243	-0.515532	-0.427338	-0.310137	-0.365303	0.0118561	0.177944	-0.0216866	0.188389	+	4.79163	3.04999e-05	MP46_MP41;OCM_MP41	19	19	18	76.8	76.8	73.7	33.688	0	153.75	4109900000	74
C9orf85	Uncharacterized protein C9orf85	Q96MD7-1;Q96MD7	Q96MD7-1;Q96MD7	0.231745	0.473207	0.309175	0.319777	0.867033	1.05258	0.995362	1.14481	0.694301	0.814762	0.805729	0.719211	+	4.93952	2.2646e-05	MP46_OCM;MP41_OCM	2	2	2	21	21	21	18.264	0.00011392	8.729	76974000	5
C9orf89	Bcl10-interacting CARD protein	Q96LW7-2;Q96LW7	Q96LW7-2;Q96LW7	0.538107	0.47509	0.506464	0.453499	-0.468634	-0.308117	-0.223974	-0.331795	-1.35497	-1.31538	-1.56666	-1.34637	+	8.9396	1.75342e-08	MP41_MP46;OCM_MP46;OCM_MP41	10	10	10	55.7	55.7	55.7	20.625	0	55.081	1738500000	43
C9orf91	Transmembrane protein C9orf91	Q5VZI3-2;Q5VZI3;Q5VZI3-3	Q5VZI3-2;Q5VZI3;Q5VZI3-3	-0.591023	-0.341498	-0.520199	-0.485435	0.0175915	0.105997	0.229452	0.175282	0.126501	0.236566	0.0737438	0.293264	+	5.08502	1.69966e-05	MP41_OCM;MP46_OCM	4	4	4	19.6	19.6	19.6	35.653	0.00012762	23.577	331700000	18
CA14	Carbonic anhydrase 14	Q9ULX7	Q9ULX7	-0.519773	-0.485764	-0.565275	-0.64632	-0.326164	-0.261349	-0.197062	-0.32333	0.158873	0.219084	0.0798683	0.236687	+	6.47779	1.14164e-06	MP41_OCM;MP46_OCM;MP46_MP41	8	8	8	24.6	24.6	24.6	37.667	0	84.528	2929500000	56
CA5B	Carbonic anhydrase 5B, mitochondrial	Q9Y2D0	Q9Y2D0	-0.750986	-0.842366	-0.862032	-0.854822	-0.204927	-0.0693169	-0.0547237	-0.0853596	-0.20771	-0.1101	-0.271847	-0.12196	+	6.83497	5.95872e-07	MP46_OCM;MP41_OCM	8	8	7	28.1	28.1	25.9	36.433	0	56.862	509480000	24
CAAP1	Caspase activity and apoptosis inhibitor 1	Q9H8G2;Q9H8G2-2	Q9H8G2;Q9H8G2-2	-0.508558	-0.550268	-0.476851	-0.481586	0.246784	0.298105	0.398287	0.337841	-0.718273	-0.61235	-0.821373	-0.587563	+	7.51578	1.78368e-07	MP41_MP46;MP41_OCM	12	12	12	42.4	42.4	42.4	38.367	0	196.86	1342700000	43
CAB39	Calcium-binding protein 39	Q9Y376	Q9Y376	0.279894	0.198832	0.252045	0.288202	-0.249777	-0.0553665	0.0252686	-0.0498848	0.201334	0.277853	0.13711	0.35652	+	3.14449	0.000945945	MP46_MP41;OCM_MP41	21	21	18	60.4	60.4	52.8	39.869	0	149.38	5062800000	105
CAB39L	Calcium-binding protein 39-like	Q9H9S4	Q9H9S4	-1.80286	-1.86018	-1.84991	-1.85842	-1.23413	-1.10889	-0.956383	-0.960085	1.17458	1.26666	1.15908	1.45405	+	10.2533	2.54489e-09	MP41_OCM;MP46_OCM;MP46_MP41	19	16	16	56.4	48.7	48.7	39.087	0	115.46	2430100000	59
CABIN1	Calcineurin-binding protein cabin-1	Q9Y6J0;Q9Y6J0-2	Q9Y6J0;Q9Y6J0-2	0.00309753	-0.0324764	-0.024353	-0.0339127	-0.319212	-0.273817	-0.193756	-0.291693	0.0393219	0.125856	-0.0814915	0.136042	+	3.72987	0.000271257	OCM_MP41;MP46_MP41	46	46	46	27.7	27.7	27.7	246.35	0	311.64	1791600000	100
CABLES1	CDK5 and ABL1 enzyme substrate 1	Q8TDN4;Q8TDN4-2;Q8TDN4-4;Q8TDN4-3	Q8TDN4;Q8TDN4-2;Q8TDN4-4	0.435402	0.380398	0.38299	0.303909	-0.233959	-0.135677	0.0080986	-0.0492725	0.405651	0.489653	0.350019	0.493156	+	5.05058	1.82052e-05	OCM_MP41;MP46_MP41	23	23	22	36.2	36.2	36.2	67.598	0	323.31	1521600000	54
CACFD1	Calcium channel flower homolog	Q9UGQ2-2;Q9UGQ2	Q9UGQ2-2;Q9UGQ2	-0.857885	-0.723679	-0.979116	-0.664083	0.171086	0.304817	0.317079	0.231747	0.45566	0.55022	0.368698	0.648852	+	6.89869	5.28513e-07	MP41_OCM;MP46_OCM	2	2	2	13.8	13.8	13.8	13.63	0.00042248	3.2884	228560000	10
CACNA2D1	Voltage-dependent calcium channel subunit alpha-2/delta-1;Voltage-dependent calcium channel subunit alpha-2-1;Voltage-dependent calcium channel subunit delta-1	P54289-4;P54289-5;P54289;P54289-3;P54289-2	P54289-4;P54289-5;P54289;P54289-3;P54289-2	-0.452021	-0.532146	-0.535215	-0.515038	-0.10454	0.00177002	0.102787	0.0215378	-0.13467	-0.0415115	-0.229942	-6.10352e-05	+	4.71695	3.53731e-05	MP46_OCM;MP41_OCM	33	33	33	38.5	38.5	38.5	121.89	0	283.2	2050100000	86
CACNA2D2	Voltage-dependent calcium channel subunit alpha-2/delta-2;Voltage-dependent calcium channel subunit alpha-2-2;Voltage-dependent calcium channel subunit delta-2	Q9NY47-2;Q9NY47	Q9NY47-2;Q9NY47	-2.14736	-1.75029	-2.04114	-1.81117	-0.217838	-0.119267	-0.0956497	-0.178345	0.476938	0.518761	0.375946	0.504177	+	8.97866	1.67733e-08	MP41_OCM;MP46_OCM;MP46_MP41	17	17	1	17.5	17.5	1.5	129.08	0	77.814	456890000	26
CACTIN	Cactin	Q8WUQ7;Q8WUQ7-2	Q8WUQ7;Q8WUQ7-2	0.010828	-0.00430298	-0.0316238	-0.104685	0.104437	0.162096	0.231533	0.144438	-0.436749	-0.354752	-0.560051	-0.342409	+	5.44896	8.23899e-06	OCM_MP46;MP41_MP46	24	24	24	33.6	33.6	33.6	88.701	0	183.33	1832300000	70
CACUL1	CDK2-associated and cullin domain-containing protein 1	Q86Y37;Q86Y37-4;Q86Y37-2	Q86Y37;Q86Y37-4;Q86Y37-2	0.327015	0.272364	0.311493	0.335831	0.268282	0.37812	0.379175	0.337463	1.07537	1.09406	0.971838	1.33516	+	6.00636	2.78146e-06	MP46_OCM;MP46_MP41	9	9	9	41.5	41.5	41.5	41.063	0	98.375	395190000	30
CACYBP	Calcyclin-binding protein	Q9HB71;Q9HB71-3;Q9HB71-2	Q9HB71;Q9HB71-3	0.172579	0.16119	0.153625	0.25629	0.251904	0.412914	0.499519	0.477892	0.0566959	0.153702	0.0751114	0.28808	+	2.226	0.00692989	MP41_MP46	27	27	27	76.8	76.8	76.8	26.21	0	303.77	79343000000	490
CAD	CAD protein;Glutamine-dependent carbamoyl-phosphate synthase;Aspartate carbamoyltransferase;Dihydroorotase	P27708	P27708	0.330713	0.283293	0.307417	0.334225	-0.0424194	0.122723	0.151394	0.117014	0.267906	0.319952	0.211601	0.461769	+	2.35051	0.00527652	OCM_MP41;MP46_MP41	119	119	115	73.4	73.4	72.1	242.98	0	323.31	69635000000	961
CADM4	Cell adhesion molecule 4	Q8NFZ8	Q8NFZ8	0.67882	0.484447	0.54888	0.468376	-0.659246	-0.641932	-0.477207	-0.584621	-0.240421	-0.229387	-0.38718	-0.17061	+	7.1231	3.55491e-07	MP46_MP41;OCM_MP41;OCM_MP46	14	14	14	52.1	52.1	52.1	42.785	0	200.09	2844400000	69
CALCOCO2	Calcium-binding and coiled-coil domain-containing protein 2	Q13137-4;Q13137;Q13137-3;Q13137-5;Q13137-2	Q13137-4;Q13137;Q13137-3;Q13137-5;Q13137-2	-0.109892	-0.0878658	-0.108725	-0.0961075	-0.184679	-0.0528412	0.113123	-0.00931358	-0.0881786	0.00388908	-0.127413	0.0153389		0.297124	0.510176		18	18	18	47.9	47.9	47.9	55.188	0	102.53	2028800000	59
CALD1	Caldesmon	Q05682-5	Q05682-5	0.544073	0.542946	0.549294	0.560436	-0.185177	-0.167841	-0.0381126	-0.0931282	-0.494022	-0.327078	-0.436802	-0.311655	+	7.70187	1.30897e-07	MP41_MP46;OCM_MP46;OCM_MP41	57	56	0	73.9	73.9	0	61.212	0	323.31	66355000000	500
CALD1	Caldesmon	Q05682	Q05682	0.816135	0.621386	0.580014	1.04459	-0.451483	-0.365571	-0.473757	-0.418596	0.000310898	0.123995	-0.049758	0.185893	+	5.55724	6.66785e-06	MP46_MP41;OCM_MP41;OCM_MP46	53	4	3	50.7	5.8	3.9	93.23	0.00012844	24.518	177170000	7
CALR	Calreticulin	P27797	P27797	0.15785	0.115107	0.177322	0.171635	0.47187	0.505363	0.523668	0.524431	0.183113	0.259985	0.130655	0.302309	+	5.12442	1.56943e-05	MP41_OCM;MP41_MP46	54	53	53	82.5	82.5	82.5	48.141	0	323.31	708290000000	1718
CALU	Calumenin	O43852-2;O43852-4;O43852-8;O43852-7	O43852-2;O43852-4;O43852-8	0.543928	0.458639	0.561777	0.502007	-0.800983	-0.707438	-0.657774	-0.688808	-0.924913	-0.808914	-1.0118	-0.815346	+	9.06194	1.50207e-08	OCM_MP46;OCM_MP41	26	4	4	74.9	14.6	14.6	37.134	0	74.125	10983000000	50
CALU	Calumenin	O43852;O43852-3;O43852-6;O43852-5;O43852-15;O43852-10;O43852-9;O43852-11;O43852-13;O43852-14;O43852-12	O43852;O43852-3;O43852-6;O43852-5;O43852-15;O43852-10	0.517916	0.499144	0.500229	0.440922	-0.437311	-0.407412	-0.343241	-0.425022	-0.375074	-0.254665	-0.424425	-0.227242	+	7.86433	1.01068e-07	OCM_MP41;OCM_MP46	27	27	5	72.4	72.4	12.1	37.106	0	323.31	301170000000	929
CAMK2D	Calcium/calmodulin-dependent protein kinase type II subunit delta	Q13557;Q13557-8;Q13557-6;Q13557-11;Q13557-10;Q13557-3;Q13557-4;Q13557-9;Q13557-5;Q9UQM7;Q9UQM7-2	Q13557;Q13557-8;Q13557-6;Q13557-11;Q13557-10;Q13557-3;Q13557-4;Q13557-9;Q13557-5	0.269215	0.191925	0.221834	0.245399	-0.725561	-0.58503	-0.530005	-0.589886	0.385027	0.444637	0.317068	0.536869	+	7.60009	1.54347e-07	OCM_MP41;MP46_MP41	29	29	2	60.3	60.3	3.4	56.369	0	323.31	13155000000	218
CAMK2G	Calcium/calmodulin-dependent protein kinase type II subunit gamma	Q13555-11;Q13555-9;Q13555-2;Q13555-8	Q13555-11;Q13555-9;Q13555-2;Q13555-8	0.644518	0.604555	0.60528	0.60486	0.239426	0.422182	0.431751	0.359621	-0.474237	-0.325914	-0.453614	-0.249262	+	7.05619	4.00873e-07	MP41_MP46;OCM_MP46;OCM_MP41	21	16	2	41	32.1	2.4	60.201	0	112.61	1152000000	47
CAMKK2	Calcium/calmodulin-dependent protein kinase kinase 2	Q96RR4-5;Q96RR4-3;Q96RR4-6;Q96RR4-2;Q96RR4-4;Q96RR4-7;Q96RR4	Q96RR4-5;Q96RR4-3;Q96RR4-6;Q96RR4-2;Q96RR4-4;Q96RR4-7;Q96RR4	0.251312	0.247196	0.192072	0.193393	-0.0579519	-0.121989	-0.0325794	0.0302429	-0.367138	-0.342109	-0.507656	-0.224862	+	5.04257	1.85152e-05	MP41_MP46;OCM_MP46;OCM_MP41	10	10	9	24.3	24.3	22.9	54.826	0.000127	22.637	154790000	8
CAMLG	Calcium signal-modulating cyclophilin ligand	P49069	P49069	-0.213339	-0.308849	-0.260111	-0.313263	0.024456	0.0990753	0.154425	0.0885086	-0.0571861	-0.0426426	-0.0917263	0.0521698	+	4.75523	3.28309e-05	MP46_OCM;MP41_OCM	14	14	14	55.1	55.1	55.1	32.952	0	190.53	2057800000	53
CAMSAP1	Calmodulin-regulated spectrin-associated protein 1	Q5T5Y3-3;Q5T5Y3;Q5T5Y3-2	Q5T5Y3-3;Q5T5Y3;Q5T5Y3-2	0.315752	0.363832	0.310913	0.3246	-0.130476	-0.104841	-0.120045	0.241693	-0.117765	-0.00260162	-0.140869	0.0285263	+	2.7491	0.00222436	OCM_MP46;OCM_MP41	36	36	36	31.2	31.2	31.2	179.34	0	267.54	1373900000	49
CAMSAP2	Calmodulin-regulated spectrin-associated protein 2	Q08AD1-2;Q08AD1-3;Q08AD1	Q08AD1-2;Q08AD1-3;Q08AD1	-0.0590401	-0.0863705	-0.0996361	-0.0718765	0.0339794	0.211868	0.26815	0.201939	0.056633	0.116919	-0.0111332	0.231514	+	2.27654	0.00620418	MP41_OCM	55	55	55	47.7	47.7	47.7	165.06	0	323.31	3473900000	104
CAND1	Cullin-associated NEDD8-dissociated protein 1	Q86VP6;Q86VP6-2;Q86VP6-3	Q86VP6;Q86VP6-2	0.11632	0.0250187	0.0696163	0.111017	0.261904	0.408144	0.414961	0.357956	0.52409	0.553642	0.488192	0.644054	+	5.20942	1.32897e-05	MP41_OCM;MP46_OCM;MP46_MP41	70	70	67	63.2	63.2	61.1	136.37	0	323.31	78239000000	826
CANT1	Soluble calcium-activated nucleotidase 1	Q8WVQ1;Q8WVQ1-3;Q8WVQ1-2	Q8WVQ1;Q8WVQ1-3	-0.305893	-0.293276	-0.338339	-0.368673	0.217831	0.362017	0.361431	0.329462	0.187487	0.246086	0.0383911	0.330801	+	5.41495	8.82512e-06	MP46_OCM;MP41_OCM	17	17	17	54.1	54.1	54.1	44.839	0	147.12	2211300000	72
CANX	Calnexin	P27824-2;P27824;P27824-3	P27824-2;P27824;P27824-3	0.0238667	-0.0369892	7.24792e-05	0.0145321	0.250462	0.226109	0.451859	0.394062	0.157866	0.329525	0.107042	0.29306	+	2.77668	0.00209577	MP41_OCM	61	61	59	59.2	59.2	57.9	71.502	0	323.31	397990000000	1263
CAP1	Adenylyl cyclase-associated protein 1	Q01518	Q01518	0.41065	0.325933	0.365788	0.458771	-0.151485	0.0275993	0.0636978	0.0155716	0.0641174	0.102499	0.021492	0.238562	+	3.60817	0.000351574	OCM_MP41;OCM_MP46	39	39	1	69.5	69.5	4.8	51.901	0	323.31	85560000000	590
CAP2	Adenylyl cyclase-associated protein 2	P40123;P40123-2;P40123-3	P40123;P40123-2	0.0939217	-0.00769234	0.0798721	0.0855217	0.404179	0.598978	0.657455	0.558786	-1.20237	-1.12721	-1.2595	-1.00762	+	8.57451	3.07178e-08	OCM_MP46;MP41_MP46;MP41_OCM	20	19	19	56.4	54.7	54.7	52.823	0	320.88	3525600000	68
CAPG	Macrophage-capping protein	P40121;P40121-2	P40121;P40121-2	1.03031	0.969984	0.953749	1.02369	-3.38493	-3.67159	-3.18133	-3.2568	-3.29198	-3.18086	-3.56967	-3.12406	+	10.2741	2.46849e-09	OCM_MP41;OCM_MP46	20	20	20	66.7	66.7	66.7	38.498	0	323.31	41295000000	287
CAPN1	Calpain-1 catalytic subunit	P07384	P07384	0.290819	0.295794	0.282927	0.323524	0.120193	0.301241	0.31295	0.275219	0.219786	0.272608	0.180042	0.385605		0.17293	0.675539		39	39	39	64.1	64.1	64.1	81.889	0	323.31	12735000000	264
CAPN2	Calpain-2 catalytic subunit	P17655;P17655-2	P17655;P17655-2	0.655125	0.61751	0.635782	0.700159	-0.612482	-0.464792	-0.407457	-0.484367	0.131388	0.153826	0.111586	0.318876	+	7.67167	1.37379e-07	MP46_MP41;OCM_MP41;OCM_MP46	33	33	33	63.9	63.9	63.9	79.994	0	323.31	13048000000	242
CAPN5	Calpain-5	O15484	O15484	-0.798393	-0.789236	-0.826603	-0.844551	-0.141361	-0.0634556	0.00622368	-0.089241	0.430428	0.486982	0.309465	0.507034	+	8.71516	2.45548e-08	MP41_OCM;MP46_OCM;MP46_MP41	22	22	22	41.9	41.9	41.9	73.168	0	123.62	4208100000	85
CAPN7	Calpain-7	Q9Y6W3	Q9Y6W3	0.109201	0.0809155	0.0539112	0.142006	-0.51999	-0.444064	-0.331374	-0.334158	0.015543	0.217463	0.0916481	0.264954	+	4.84914	2.71896e-05	OCM_MP41;MP46_MP41	13	13	13	20.3	20.3	20.3	92.651	0	51.875	814080000	24
CAPNS1	Calpain small subunit 1	P04632;Q96L46	P04632	0.359682	0.239786	0.333824	0.361231	-0.407957	-0.182316	-0.201168	-0.223782	-0.0154514	-0.0312328	-0.0734138	0.140594	+	4.64084	4.11633e-05	MP46_MP41;OCM_MP41;OCM_MP46	15	15	15	84.3	84.3	84.3	28.315	0	323.31	9700800000	191
CAPRIN1	Caprin-1	Q14444;Q14444-2	Q14444;Q14444-2	0.530598	0.424715	0.462854	0.485895	-0.00678062	0.190609	0.141014	0.0770893	0.0624905	0.124046	-0.0142212	0.209539	+	4.05773	0.00013599	OCM_MP46;OCM_MP41	27	27	27	48.8	48.8	48.8	78.365	0	323.31	43787000000	335
CAPS	Calcyphosin	Q13938-4;Q13938;Q13938-3	Q13938-4;Q13938;Q13938-3	1.08653	1.02245	1.02632	1.1543	-0.732706	-0.52108	-0.494064	-0.544403	-2.87059	-2.82404	-3.24243	-2.76595	+	10.0902	3.11752e-09	MP41_MP46;OCM_MP46;OCM_MP41	16	16	16	68.8	68.8	68.8	20.967	0	129.26	7965700000	90
CAPZA1	F-actin-capping protein subunit alpha-1	P52907	P52907	0.345898	0.337402	0.320158	0.3255	0.0570793	0.181931	0.203354	0.122721	0.516113	0.568771	0.473726	0.697689	+	4.42106	6.44347e-05	OCM_MP41;MP46_MP41;MP46_OCM	15	15	12	76.6	76.6	64.7	32.922	0	323.31	47732000000	282
CAPZA2	F-actin-capping protein subunit alpha-2	P47755;P47755-2	P47755	0.52939	0.55279	0.505892	0.517761	-0.0886517	0.0600166	0.0728893	-0.00871086	0.385347	0.415388	0.335798	0.548517	+	5.30119	1.11143e-05	MP46_MP41;OCM_MP41	15	12	12	76.6	64.7	64.7	32.949	0	323.31	17271000000	156
CAPZB	F-actin-capping protein subunit beta	P47756-2;P47756	P47756-2;P47756	0.171888	0.103039	0.139696	0.137695	-0.33116	-0.182142	-0.160538	-0.192354	0.211683	0.269609	0.169418	0.382072	+	4.79191	3.0488e-05	OCM_MP41;MP46_MP41	22	21	21	77.9	75.4	75.4	30.628	0	290.42	44627000000	360
CARD10	Caspase recruitment domain-containing protein 10	Q9BWT7;Q9BWT7-2	Q9BWT7;Q9BWT7-2	-0.305507	-0.0746555	-0.241044	-0.211815	-0.734331	-0.406026	-0.452022	-0.540508	0.174509	0.174603	-0.0382004	0.133976	+	4.00914	0.000150529	OCM_MP41;MP46_MP41;MP46_OCM	3	3	3	1.7	1.7	1.7	115.93	0.00021368	3.8279	636290000	6
CARHSP1	Calcium-regulated heat stable protein 1	Q9Y2V2	Q9Y2V2	0.859575	0.617329	0.736275	0.67074	0.0128956	0.309225	0.137197	0.108341	-0.0621147	0.0131721	-0.0118771	0.154894	+	4.80164	2.9926e-05	OCM_MP46;OCM_MP41	17	17	17	85.7	85.7	85.7	15.892	0	162.34	3028600000	31
CARKD	ATP-dependent (S)-NAD(P)H-hydrate dehydratase	Q8IW45;Q8IW45-2;Q8IW45-4;Q8IW45-3	Q8IW45;Q8IW45-2;Q8IW45-4	-0.0108356	-0.0544128	-0.0379906	-0.119141	0.367252	0.441071	0.46147	0.390886	0.123171	0.156897	0.047081	0.230083	+	5.44775	8.25231e-06	MP46_OCM;MP41_OCM;MP41_MP46	14	14	14	58.2	58.2	58.2	36.576	0	178.07	1583700000	60
CARM1	Histone-arginine methyltransferase CARM1	Q86X55;Q86X55-1;Q86X55-2	Q86X55;Q86X55-1;Q86X55-2	0.331367	0.256804	0.312574	0.307737	0.105284	0.269123	0.285818	0.217911	-0.0366116	-0.00518799	-0.0694103	0.123358	+	3.26145	0.000735788	MP41_MP46;OCM_MP46	22	22	22	51.5	51.5	51.5	65.853	0	288.03	8538900000	153
CARS	Cysteine--tRNA ligase, cytoplasmic	P49589-3	P49589-3	0.68334	0.640215	0.653044	0.707716	-0.0370426	0.110443	0.182688	0.0898209	-0.887978	-0.803234	-0.952898	-0.720119	+	8.57191	3.08573e-08	MP41_MP46;OCM_MP46;OCM_MP41	52	52	6	66.4	66.4	9.5	94.637	0	323.31	16950000000	318
CARS	Cysteine--tRNA ligase, cytoplasmic	P49589;P49589-2	P49589;P49589-2	1.67472	1.40379	1.53796	1.69225	1.57841	1.46577	1.48908	1.52158	1.57753	1.68192	1.65904	1.63951		0.751079	0.183444		47	1	1	64.4	1.2	1.2	85.472	0.0024686	2.3124	171410000	4
CARS2	Probable cysteine--tRNA ligase, mitochondrial	Q9HA77	Q9HA77	0.387655	0.333965	0.344728	0.312489	-0.147074	-0.0536671	-0.0169506	-0.0698738	-0.370443	-0.329857	-0.534887	-0.321337	+	6.43975	1.21839e-06	MP41_MP46;OCM_MP46;OCM_MP41	21	21	21	34.6	34.6	34.6	62.223	0	120.71	6840300000	135
CASC3	Protein CASC3	O15234	O15234	0.120422	0.110767	0.0450668	0.106394	-0.162258	-0.0363503	-0.0687866	-0.140442	0.0681667	0.193356	-0.0891685	0.206123	+	1.76347	0.0191785		19	19	19	31	31	31	76.277	0	323.31	1863700000	32
CASC5	Protein CASC5	Q8NG31-2;Q8NG31;Q8NG31-4;Q8NG31-3	Q8NG31-2;Q8NG31;Q8NG31-4;Q8NG31-3	0.270254	0.220636	0.204638	0.175554	-0.0760975	0.0617409	0.123013	0.027462	-0.405432	-0.369865	-0.663592	-0.389502	+	4.97092	2.1326e-05	MP41_MP46;OCM_MP46	52	52	52	28.1	28.1	28.1	262.63	0	229.8	1831800000	79
CASK	Peripheral plasma membrane protein CASK	O14936;O14936-2;O14936-6	O14936;O14936-2;O14936-6	0.180817	0.174145	0.137827	0.127525	-0.0357742	0.0507736	0.115446	0.066349	-0.0132046	0.0401497	-0.139406	0.0962696	+	1.52475	0.0325502		29	29	3	40.1	40.1	4.9	105.12	0	208.43	1930700000	92
CASKIN2	Caskin-2	Q8WXE0;Q8WXE0-2	Q8WXE0;Q8WXE0-2	-0.0644951	-0.180307	-0.11849	-0.114433	-0.0894756	0.139181	0.139528	0.135925	-0.113167	-0.0819645	-0.183983	-0.114246	+	2.23584	0.00678171		19	19	17	25.7	25.7	24.2	126.78	0	323.31	6209800000	30
CASP2	Caspase-2;Caspase-2 subunit p18;Caspase-2 subunit p13;Caspase-2 subunit p12	P42575;P42575-2;P42575-3	P42575;P42575-2	0.570795	0.398123	0.496353	0.501518	-0.109643	-0.0938292	-0.0544882	-0.183687	0.166458	0.261818	0.161146	0.348751	+	5.45535	8.13057e-06	MP46_MP41;OCM_MP41;OCM_MP46	14	14	14	44.2	44.2	44.2	50.685	0	167.32	515350000	28
CASP3	Caspase-3;Caspase-3 subunit p17;Caspase-3 subunit p12	P42574	P42574	0.420938	0.246691	0.290592	0.264248	-0.264198	-0.0958767	-0.0795212	-0.129238	0.214031	0.246012	0.185616	0.399734	+	4.12401	0.000118741	MP46_MP41;OCM_MP41	15	15	15	70.8	70.8	70.8	31.608	0	156.31	1540500000	58
CASP6	Caspase-6;Caspase-6 subunit p18;Caspase-6 subunit p11	P55212;P55212-2	P55212	0.297359	0.261135	0.24621	0.364397	-0.0614891	0.105003	0.116613	0.0796013	-0.165897	-0.180986	-0.30077	-0.00831985	+	3.74321	0.000263822	OCM_MP46	13	13	13	43.3	43.3	43.3	33.31	0	94.113	317280000	27
CASP7	Caspase-7;Caspase-7 subunit p20;Caspase-7 subunit p11	P55210;P55210-3;P55210-4;P55210-2	P55210;P55210-3;P55210-4	0.447065	0.284508	0.39872	0.444178	0.29512	0.486723	0.446712	0.424936	-0.401167	-0.332132	-0.395569	-0.227037	+	6.40717	1.29023e-06	OCM_MP46;MP41_MP46	13	13	13	59.7	59.7	59.7	34.276	0	192.31	742060000	40
CASP8	Caspase-8;Caspase-8 subunit p18;Caspase-8 subunit p10	Q14790-2;Q14790;Q14790-4;Q14790-9;Q14790-3;Q14790-8;Q14790-7;Q14790-6;Q14790-5	Q14790-2;Q14790;Q14790-4;Q14790-9;Q14790-3;Q14790-8;Q14790-7	0.510525	0.511438	0.426077	0.531681	0.282471	0.476933	0.475594	0.446962	-0.59134	-0.0584536	-0.189824	-0.180954	+	4.0736	0.000131628	MP41_MP46;OCM_MP46	11	11	11	34.7	34.7	34.7	53.768	0	175.97	459470000	27
CASP8AP2	CASP8-associated protein 2	Q9UKL3	Q9UKL3	-0.164579	-0.193306	-0.184229	-0.288889	-0.0160255	0.0491638	0.16799	0.0104952	0.58596	0.667463	0.493946	0.621819	+	6.67511	7.91882e-07	MP41_OCM;MP46_OCM;MP46_MP41	23	23	23	13.1	13.1	13.1	222.66	0	225.32	876590000	38
CAST	Calpastatin	P20810-6;P20810-10;P20810-7;P20810-9	P20810-6;P20810-10;P20810-7;P20810-9	0.35605	0.385965	0.347013	0.428532	0.27062	0.337986	0.486872	0.424522	-0.581165	-0.442596	-0.568552	-0.409729	+	7.1758	3.23328e-07	OCM_MP46;MP41_MP46	63	63	0	74.7	74.7	0	84.942	0	323.31	22876000000	375
CAT	Catalase	P04040	P04040	0.337023	0.269886	0.278109	0.272274	0.0426674	0.167702	0.174305	0.097868	-0.789944	-0.751564	-0.969711	-0.695427	+	7.62414	1.48675e-07	MP41_MP46;OCM_MP46	31	31	31	63.9	63.9	63.9	59.755	0	323.31	12791000000	226
CAV1	Caveolin-1	Q03135	Q03135	0.511831	0.36104	0.497028	0.298132	-0.158201	-0.0678139	-0.147522	-0.200277	-2.65208	-2.67967	-2.89862	-2.62755	+	10.8164	1.16678e-09	MP41_MP46;OCM_MP46;OCM_MP41	9	9	4	45.5	45.5	19.1	20.471	0	135.26	10460000000	40
CAV2	Caveolin-2	P51636;P51636-3	P51636;P51636-3	0.927275	0.901562	0.832963	0.874733	1.0573	1.11897	1.10986	0.957745	-0.622491	-0.726206	-0.923116	-0.560151	+	8.54497	3.23168e-08	OCM_MP46;MP41_MP46	5	5	1	45.1	45.1	15.4	18.291	0	54.867	193360000	10
CBFA2T2	Protein CBFA2T2	O43439-2;O43439-5;O43439;O43439-3	O43439-2;O43439-5;O43439	0.191774	0.202722	0.135899	0.234017	-0.58302	-0.452423	-0.302847	-0.398249	0.499663	0.541699	0.488877	0.607364	+	7.0176	4.2627e-07	OCM_MP41;MP46_MP41;MP46_OCM	12	11	1	22.8	22.8	1.4	63.9	0	31.456	106160000	8
CBFB	Core-binding factor subunit beta	Q13951	Q13951	0.632814	0.71944	0.657579	0.678579	-1.24146	-1.11289	-0.873203	-0.946861	-1.13237	-0.948236	-1.01066	-0.895448	+	8.18749	5.90996e-08	OCM_MP41;OCM_MP46	15	2	2	66.5	10.4	10.4	21.508	0.00010896	5.028	383470000	11
CBFB	Core-binding factor subunit beta	Q13951-2	Q13951-2	0.762665	0.744495	0.708179	0.695021	-0.953854	-0.852484	-0.665873	-0.726454	-1.19541	-1.04987	-1.21546	-0.889366	+	8.11796	6.65402e-08	OCM_MP46;OCM_MP41	15	15	2	64.2	64.2	9.6	21.991	0	323.31	2297700000	51
CBL	E3 ubiquitin-protein ligase CBL	P22681	P22681	0.193516	0.219671	0.149462	0.254074	-0.0953236	0.0466003	0.18734	0.15152	-0.185253	-0.0783653	-0.232876	0.00758553	+	2.40394	0.00469484	OCM_MP46	24	24	23	35.8	35.8	34.9	99.632	0	239.71	1486400000	71
CBLL1	E3 ubiquitin-protein ligase Hakai	Q75N03;Q75N03-2	Q75N03;Q75N03-2	0.0772915	0.192078	0.0738735	0.126326	0.0104866	0.0960121	0.105932	0.0389614	-0.202263	-0.147511	-0.311527	-0.0841389	+	3.45033	0.000491675	MP41_MP46;OCM_MP46	16	15	15	37.5	36	36	54.519	0	100.24	2113900000	54
CBR1	Carbonyl reductase [NADPH] 1	P16152;P16152-2	P16152	0.157106	0.0948162	0.0953159	0.194056	0.309233	0.486769	0.488035	0.436991	0.119083	0.168066	0.0867367	0.291555	+	3.14206	0.000950718	MP41_OCM;MP41_MP46	21	21	19	82.7	82.7	72.2	30.375	0	323.31	41933000000	322
CBR3	Carbonyl reductase [NADPH] 3	O75828	O75828	0.505243	0.437338	0.426493	0.53557	-0.0810051	0.085041	0.130577	0.100481	-0.409834	-0.334736	-0.455841	-0.192581	+	5.76088	4.49815e-06	MP41_MP46;OCM_MP46;OCM_MP41	16	14	14	71.8	61.4	61.4	30.85	0	89.855	9678200000	97
CBR4	Carbonyl reductase family member 4	Q8N4T8;Q8N4T8-2	Q8N4T8;Q8N4T8-2	-2.17081	-2.17771	-2.16187	-2.2611	0.240526	0.336374	0.291111	0.182899	-0.00603485	0.0316124	-0.0716972	0.0786648	+	11.9978	2.95374e-10	MP46_OCM;MP41_OCM;MP41_MP46	10	10	10	54.9	54.9	54.9	25.301	0	122.95	5705400000	74
CBS	Cystathionine beta-synthase	P35520;P35520-2	P35520;P35520-2	-0.621401	-0.709463	-0.690996	-0.630697	0.0404949	0.224047	0.214872	0.157427	0.658791	0.718735	0.651438	0.827368	+	8.6314	2.79628e-08	MP41_OCM;MP46_OCM;MP46_MP41	24	24	24	52.1	52.1	52.1	60.586	0	323.31	7604100000	137
CBWD1	COBW domain-containing protein 1	Q9BRT8-2;Q9BRT8-3;Q9BRT8	Q9BRT8-2;Q9BRT8-3;Q9BRT8	0.450896	0.553972	0.456591	0.572299	0.519029	0.461918	0.821819	0.84162	0.128676	0.248709	0.126382	0.301622	+	2.63723	0.00282712	MP41_MP46	4	4	0	19.2	19.2	0	40.42	0.00012752	23.46	196500000	13
CBX1	Chromobox protein homolog 1	P83916	P83916	-0.245895	-0.264067	-0.231026	-0.370077	0.0947514	0.0966434	0.162891	0.074028	0.632904	0.772903	0.615236	0.728767	+	7.91006	9.4296e-08	MP41_OCM;MP46_OCM;MP46_MP41	20	20	18	83.8	83.8	70.8	21.418	0	269.98	13596000000	119
CBX2	Chromobox protein homolog 2	Q14781	Q14781	0.595314	0.586651	0.548903	0.52643	0.211836	0.191198	0.293837	0.250916	-0.589068	-0.484595	-0.752455	-0.607254	+	8.15918	6.19997e-08	MP41_MP46;OCM_MP46;OCM_MP41	16	16	16	29.7	29.7	29.7	56.08	0	42.306	1075000000	61
CBX3	Chromobox protein homolog 3	Q13185	Q13185	0.152287	0.0918713	0.119011	0.030304	0.310755	0.319065	0.408409	0.302397	0.490648	0.551958	0.465582	0.554386	+	5.59202	6.2311e-06	MP41_OCM;MP46_OCM;MP46_MP41	15	13	13	72.7	57.4	57.4	20.811	0	202.37	50781000000	150
CBX4	E3 SUMO-protein ligase CBX4	O00257;O00257-3	O00257	0.0398788	-0.00323677	-0.0302029	0.00953484	0.0230732	0.142689	0.15428	0.0830345	-0.467516	-0.396721	-0.565075	-0.372099	+	5.8798	3.57132e-06	OCM_MP46;MP41_MP46	31	31	31	50	50	50	61.367	0	323.31	4892400000	129
CBX5	Chromobox protein homolog 5	P45973	P45973	0.712948	0.544012	0.617752	0.542231	-0.235771	-0.167273	-0.141428	-0.201668	0.73992	0.811054	0.649286	0.754087	+	7.78141	1.15454e-07	OCM_MP41;MP46_MP41	17	16	15	75.9	71.7	65.4	22.225	0	229.43	23438000000	172
CBX6	Chromobox protein homolog 6	O95503	O95503	0.180283	0.227913	0.135845	0.205038	0.390882	0.513783	0.596869	0.477492	-0.79325	-0.590631	-0.858521	-0.763991	+	7.73246	1.2449e-07	OCM_MP46;MP41_MP46;MP41_OCM	10	9	9	38.8	36.7	36.7	43.898	0	58.708	176860000	15
CBX8	Chromobox protein homolog 8	Q9HC52	Q9HC52	-0.480707	-0.542397	-0.583899	-0.627405	0.344732	0.457912	0.469074	0.419853	-0.109928	-0.0056839	-0.183374	0.0311012	+	7.18821	3.16538e-07	MP46_OCM;MP41_OCM;MP41_MP46	29	29	28	72.5	72.5	70.2	43.395	0	266.26	6612600000	98
CC2D1A	Coiled-coil and C2 domain-containing protein 1A	Q6P1N0;Q6P1N0-2	Q6P1N0;Q6P1N0-2	0.30994	0.28977	0.299961	0.276501	0.0048008	0.118866	0.248615	0.166674	-0.661034	-0.560982	-0.789991	-0.523727	+	6.47802	1.14153e-06	MP41_MP46;OCM_MP46	46	46	45	53.7	53.7	53	104.06	0	323.31	4540700000	137
CC2D1B	Coiled-coil and C2 domain-containing protein 1B	Q5T0F9-2;Q5T0F9;Q5T0F9-3;Q5T0F9-4;Q5T0F9-5	Q5T0F9-2;Q5T0F9;Q5T0F9-3	0.338892	0.38063	0.313133	0.398638	-0.383408	-0.302233	-0.173349	-0.256519	0.405561	0.453173	0.344866	0.540852	+	6.40761	1.28947e-06	OCM_MP41;MP46_MP41	31	30	30	52.5	51.6	51.6	93.594	0	223.87	3577800000	109
CCAR1	Cell division cycle and apoptosis regulator protein 1	Q8IX12-2;Q8IX12	Q8IX12-2;Q8IX12	-0.113642	-0.118095	-0.133614	-0.174263	0.21303	0.249659	0.295038	0.221558	0.0367336	0.132072	-0.0618057	0.112566	+	4.63918	4.13022e-05	MP46_OCM;MP41_OCM;MP41_MP46	62	62	62	53.4	53.4	53.4	131.04	0	323.31	40326000000	532
CCAR2	Cell cycle and apoptosis regulator protein 2	Q8N163;Q8N163-2	Q8N163;Q8N163-2	0.155216	0.14378	0.113764	0.0697498	-0.055479	-0.00195694	0.0293236	-0.0312881	0.129324	0.210939	0.0404186	0.219378	+	2.21519	0.00709723	MP46_MP41	67	67	67	69.8	69.8	69.8	102.9	0	323.31	43899000000	498
CCBL1	Kynurenine--oxoglutarate transaminase 1	Q16773;Q16773-2;Q16773-3	Q16773;Q16773-2	-0.40855	-0.359653	-0.46804	-0.430782	0.069726	0.274424	0.161671	0.083046	-0.43317	-0.51664	-0.4814	-0.25162	+	4.93547	2.2841e-05	MP41_MP46;MP41_OCM	3	3	3	11.4	11.4	11.4	47.875	0.00011555	10.246	516810000	10
CCBL2	Kynurenine--oxoglutarate transaminase 3	Q6YP21;Q6YP21-3;Q6YP21-2	Q6YP21;Q6YP21-3	-0.315681	-0.338127	-0.356554	-0.351055	0.362799	0.543203	0.485792	0.392996	-0.0297794	0.01511	-0.142159	0.0792713	+	6.45161	1.1955e-06	MP46_OCM;MP41_OCM;MP41_MP46	20	20	20	55.1	55.1	55.1	51.4	0	190.56	4008200000	110
CCDC101	SAGA-associated factor 29 homolog	Q96ES7	Q96ES7	-0.0160961	-0.0583248	-0.0449848	-0.0705452	-0.262564	-0.211658	-0.0499229	-0.0954494	-0.0865021	0.00918198	-0.1033	0.0335331		1.10407	0.0832348		11	11	11	44.7	44.7	44.7	33.238	0	110.83	676430000	37
CCDC102A	Coiled-coil domain-containing protein 102A	Q96A19	Q96A19	-0.65726	-0.580748	-0.813025	-0.632292	-0.0738564	0.19409	0.286924	0.273016	-0.35125	-0.38289	-0.563493	-0.44393	+	4.80734	2.95647e-05	MP41_OCM;MP41_MP46	11	11	11	21.1	21.1	21.1	62.595	0	36.766	292290000	20
CCDC115	Coiled-coil domain-containing protein 115	Q96NT0;Q96NT0-2	Q96NT0	-0.0358295	-0.161873	-0.0904446	-0.179937	0.162971	0.282051	0.23455	0.208801	-0.450966	-0.450188	-0.621376	-0.344244	+	5.51168	7.2711e-06	OCM_MP46;MP41_MP46;MP41_OCM	7	7	7	46.7	46.7	46.7	19.76	0	67.464	2097100000	63
CCDC117	Coiled-coil domain-containing protein 117	Q8IWD4;Q8IWD4-3;Q8IWD4-2;Q8IWD4-4	Q8IWD4;Q8IWD4-3;Q8IWD4-2;Q8IWD4-4	-0.504628	-0.299946	-0.570476	-0.371525	0.199162	0.243883	0.285625	0.323809	0.369537	0.463715	0.331839	0.462141	+	6.30332	1.57266e-06	MP41_OCM;MP46_OCM	12	12	12	46.6	46.6	46.6	30.541	0	102.24	1073800000	42
CCDC12	Coiled-coil domain-containing protein 12	Q8WUD4	Q8WUD4	0.474388	0.532185	0.461607	0.533102	0.304001	0.247807	0.449253	0.387543	0.16308	0.33194	0.144733	0.28013	+	2.6039	0.00303772	OCM_MP46	13	13	13	65.1	65.1	65.1	19.181	0	128.53	4484700000	63
CCDC120	Coiled-coil domain-containing protein 120	Q96HB5-2;Q96HB5;Q96HB5-5;Q96HB5-3;Q96HB5-4	Q96HB5-2;Q96HB5;Q96HB5-5;Q96HB5-3;Q96HB5-4	0.455559	0.402035	0.0234556	0.0977898	0.143394	0.330199	0.331785	0.293101	0.27574	0.565604	0.598547	0.46045		0.860143	0.143698		6	6	6	11	11	11	66.353	0	31.085	19401000	3
CCDC124	Coiled-coil domain-containing protein 124	Q96CT7	Q96CT7	-0.116543	-0.110838	-0.147495	-0.143164	0.403276	0.561001	0.606615	0.549267	0.0543499	0.191216	0.0450954	0.282557	+	5.27016	1.17918e-05	MP46_OCM;MP41_OCM;MP41_MP46	21	21	21	61.4	61.4	61.4	25.835	0	141.5	19415000000	193
CCDC126	Coiled-coil domain-containing protein 126	Q96EE4	Q96EE4	-1.29782	-1.23945	-1.24735	-1.36912	0.734437	0.860909	0.876159	0.960589	-0.181875	0.000834465	-0.262923	-0.116631	+	9.44582	8.12619e-09	MP46_OCM;MP41_OCM;MP41_MP46	3	2	2	12.1	12.1	12.1	15.668	0.00042119	3.1353	236270000	5
CCDC127	Coiled-coil domain-containing protein 127	Q96BQ5	Q96BQ5	-0.618513	-0.689209	-0.716326	-0.705858	0.341576	0.430008	0.400417	0.318998	0.308228	0.275211	0.195652	0.357313	+	9.00748	1.60464e-08	MP46_OCM;MP41_OCM	14	14	14	50	50	50	30.834	0	129.93	3332200000	85
CCDC130	Coiled-coil domain-containing protein 130	P13994	P13994	0.0522518	0.063714	0.0315914	0.0378561	0.275165	0.264086	0.302748	0.261549	-0.0810394	0.018446	-0.200796	0.0418701	+	3.80245	0.000232544	MP41_MP46;MP41_OCM	6	6	6	23.7	23.7	23.7	44.802	0	94.73	123130000	6
CCDC132	Coiled-coil domain-containing protein 132	Q96JG6;Q96JG6-3;Q96JG6-2	Q96JG6;Q96JG6-3	0.0658951	0.0540848	0.0544415	0.0990582	0.315966	0.492352	0.469107	0.424942	0.0913181	0.16573	0.0333424	0.259039	+	3.78943	0.000239132	MP41_OCM;MP41_MP46	44	44	44	46.3	46.3	46.3	111.17	0	323.31	2958800000	127
CCDC134	Coiled-coil domain-containing protein 134	Q9H6E4	Q9H6E4	0.00650978	-0.0860195	-0.0482826	-0.118229	0.143892	0.249477	0.278049	0.22444	-0.0182533	0.0727806	-0.10186	0.0758514	+	3.30396	0.000671622	MP41_OCM;MP41_MP46	11	11	11	48	48	48	26.56	0	86.44	9136700000	85
CCDC137	Coiled-coil domain-containing protein 137	Q6PK04	Q6PK04	-0.167591	-0.144516	-0.213364	-0.179371	0.376545	0.417816	0.468323	0.402964	-0.104357	0.0227242	-0.18857	0.0136471	+	6.04712	2.56607e-06	MP41_OCM;MP41_MP46	19	19	19	57.1	57.1	57.1	33.231	0	71.382	3080800000	82
CCDC158	Coiled-coil domain-containing protein 158	Q5M9N0;Q5M9N0-3;Q5M9N0-2	Q5M9N0	-0.37112	-0.310633	-0.316031	-0.370371	-1.86379	-1.93807	-1.69762	-1.80372	-1.50556	-1.40323	-1.73215	-1.47749	+	7.7652	1.17749e-07	MP46_MP41;OCM_MP41;OCM_MP46	3	3	3	3.4	3.4	3.4	127.14	0.0066372	1.7259	551730000	15
CCDC160	Coiled-coil domain-containing protein 160	A6NGH7	A6NGH7	0.282124	-0.0503798	0.164534	0.156458	-0.040781	0.250509	0.18119	0.151876	0.253233	0.27969	0.126745	0.457899		0.570044	0.276228		2	2	2	4.9	4.9	4.9	38.276	0.0047643	1.898	1065300000	12
CCDC167	Coiled-coil domain-containing protein 167	Q9P0B6	Q9P0B6	-1.03554	-0.994883	-0.857124	-0.980639	0.761953	0.746908	0.961987	0.955641	0.631563	0.720688	0.504223	0.781609	+	8.53099	3.32022e-08	MP46_OCM;MP41_OCM	8	8	8	39.2	39.2	39.2	11.459	0	101.31	2596700000	30
CCDC174	Coiled-coil domain-containing protein 174	Q6PII3	Q6PII3	0.220795	0.267176	0.238819	0.275242	-0.329119	-0.255358	-0.209341	-0.227819	0.0669441	0.172953	-0.00974655	0.138914	+	5.74251	4.65288e-06	MP46_MP41;OCM_MP41;OCM_MP46	9	9	9	21.6	21.6	21.6	53.957	0	40.655	289130000	19
CCDC18	Coiled-coil domain-containing protein 18	Q5T9S5;Q5T9S5-2	Q5T9S5;Q5T9S5-2	0.325121	0.184624	0.0573673	0.313485	-0.157898	-0.0451708	-0.139558	-0.303872	0.672002	0.689943	0.679486	0.582216	+	5.41965	8.74278e-06	OCM_MP41;MP46_MP41;MP46_OCM	2	2	2	1.2	1.2	1.2	168.96	0.0033729	2.1107	8842300	2
CCDC180;ATP1B4	Coiled-coil domain-containing protein 180;Protein ATP1B4	Q9P1Z9;REV__Q9UN42-2;REV__Q9UN42;Q9P1Z9-3;Q9UN42-2;Q9UN42	Q9P1Z9;REV__Q9UN42-2;REV__Q9UN42;Q9P1Z9-3;Q9UN42-2;Q9UN42	0.142152	0.259046	0.186342	0.315234	-0.0589457	-0.0623875	0.0291996	0.0374641	0.277751	0.459643	0.209501	0.348417	+	3.13241	0.000970458	OCM_MP41;MP46_MP41	2	2	2	0.9	0.9	0.9	197.34	0.0029695	2.1662	93959000	7
CCDC186	Coiled-coil domain-containing protein 186	Q7Z3E2	Q7Z3E2	-0.377789	-0.386948	-0.389019	-0.405592	0.163389	0.289347	0.336245	0.346693	-2.59073	-2.30439	-2.60638	-2.30987	+	9.83678	4.53078e-09	OCM_MP46;MP41_MP46;MP41_OCM	10	10	10	11.8	11.8	11.8	103.69	0.00011983	14.374	166010000	18
CCDC22	Coiled-coil domain-containing protein 22	O60826	O60826	0.157804	0.134825	0.123554	0.115942	-0.0177307	0.11352	0.216894	0.155928	-0.15127	-0.0487099	-0.228252	-0.0344543	+	2.60145	0.0030544	MP41_MP46;OCM_MP46	37	37	36	65.4	65.4	64.3	70.755	0	323.31	10336000000	219
CCDC43	Coiled-coil domain-containing protein 43	Q96MW1;Q96MW1-2	Q96MW1;Q96MW1-2	-0.157352	-0.120588	-0.153782	0.00784874	-0.326971	-0.201117	-0.0568237	-0.118769	0.583969	0.691757	0.601904	0.758684	+	6.10704	2.29153e-06	MP46_MP41;MP46_OCM	17	17	17	69.6	69.6	69.6	25.248	0	307	4370400000	96
CCDC47	Coiled-coil domain-containing protein 47	Q96A33;Q96A33-2	Q96A33;Q96A33-2	-0.116814	-0.263599	-0.205782	-0.296301	0.465647	0.529486	0.608095	0.566511	-0.125265	-0.0636444	-0.253443	-0.00293541	+	6.06769	2.47052e-06	MP41_OCM;MP41_MP46	27	27	27	50.7	50.7	50.7	55.873	0	323.31	19770000000	279
CCDC50	Coiled-coil domain-containing protein 50	Q8IVM0-2	Q8IVM0-2	-0.123692	-0.0998554	-0.125284	-0.00190544	-0.0729027	0.0291061	0.223866	0.133104	-1.23439	-1.12274	-1.2898	-1.09457	+	7.45218	2.00073e-07	OCM_MP46;MP41_MP46	21	21	3	44.2	44.2	3.7	56.339	0	267.19	5749800000	86
CCDC51	Coiled-coil domain-containing protein 51	Q96ER9	Q96ER9	0.223253	0.147839	0.165312	0.158234	0.10107	0.18679	0.181505	0.141054	-0.0247536	0.0267754	-0.159159	0.0496311	+	2.61897	0.0029395	MP41_MP46;OCM_MP46	22	22	4	57.9	57.9	10.5	45.811	0	281.89	12179000000	202
CCDC53	WASH complex subunit CCDC53	Q9Y3C0	Q9Y3C0	0.450136	0.462919	0.428724	0.409109	0.161469	0.351368	0.438154	0.359331	-0.878902	-0.788027	-0.888224	-0.649416	+	7.56849	1.62958e-07	MP41_MP46;OCM_MP46	6	6	6	40.2	40.2	40.2	21.172	0	52.839	935730000	32
CCDC58	Coiled-coil domain-containing protein 58	Q4VC31	Q4VC31	-0.146147	-0.241367	-0.214884	-0.250032	0.119099	0.204945	0.240734	0.128473	-0.274212	-0.194532	-0.343998	-0.256117	+	5.56037	6.63021e-06	MP41_MP46;MP41_OCM	10	10	10	76.4	76.4	76.4	16.62	0	149.93	14640000000	126
CCDC59	Thyroid transcription factor 1-associated protein 26	Q9P031	Q9P031	-0.1292	-0.126806	-0.19599	-0.147141	0.332863	0.354616	0.462017	0.349483	-0.336231	-0.203007	-0.404417	-0.213757	+	6.23439	1.79537e-06	MP41_MP46;MP41_OCM	11	11	11	46.5	46.5	46.5	28.669	0	80.251	1879700000	48
CCDC6	Coiled-coil domain-containing protein 6	Q16204	Q16204	0.436169	0.404331	0.405626	0.434471	-0.112104	0.0443459	0.06633	0.0164471	-0.454666	-0.388809	-0.468401	-0.299454	+	7.04127	4.10167e-07	MP41_MP46;OCM_MP46;OCM_MP41	24	24	24	61.4	61.4	61.4	53.29	0	323.31	4448200000	92
CCDC71	Coiled-coil domain-containing protein 71	Q8IV32	Q8IV32	0.0350828	0.0855522	-0.0190125	-0.0178976	0.294361	0.303444	0.430467	0.489869	0.581081	0.730552	0.562352	0.721161	+	5.21151	1.32331e-05	MP41_OCM;MP46_OCM;MP46_MP41	10	10	10	18.6	18.6	18.6	49.648	0.00012399	18.969	157400000	8
CCDC71L	Coiled-coil domain-containing protein 71L	Q8N9Z2;Q8N9Z2-2	Q8N9Z2	0.243544	0.168192	0.186301	0.101276	0.163622	0.175335	0.378237	0.24679	0.163206	0.275404	0.0349541	0.262281		0.246233	0.572726		7	7	7	33.6	33.6	33.6	26.261	0.00012161	16.411	563310000	16
CCDC77	Coiled-coil domain-containing protein 77	Q9BR77-2;Q9BR77	Q9BR77-2;Q9BR77	-0.135244	-0.112144	-0.186413	-0.179256	-1.90492	-1.93066	-1.46394	-1.86594	-0.431367	-0.379575	-0.613552	-0.440567	+	6.92694	5.02004e-07	MP46_MP41;OCM_MP41	7	7	7	15.4	15.4	15.4	53.978	0.00011577	10.343	150920000	9
CCDC82	Coiled-coil domain-containing protein 82	Q8N4S0-2;Q8N4S0	Q8N4S0-2;Q8N4S0	-0.410618	-0.30859	-0.307081	-0.31959	-0.163946	-0.177637	-0.100461	-0.106647	-0.125079	0.0141373	-0.194746	-0.0706882	+	3.05639	0.00114331	MP41_OCM;MP46_OCM	7	7	7	26.2	26.2	26.2	40.027	0	48.202	324290000	14
CCDC85C	Coiled-coil domain-containing protein 85C	A6NKD9	A6NKD9	-0.367352	-0.483075	-0.399111	-0.63912	-0.201529	-0.0687943	0.116533	0.0790749	0.0247364	0.209439	0.176489	0.231648	+	3.89515	0.000191625	MP41_OCM;MP46_OCM	11	11	11	40.1	40.1	40.1	45.209	0	44.255	218800000	15
CCDC86	Coiled-coil domain-containing protein 86	Q9H6F5;Q9H6F5-2	Q9H6F5	0.210361	0.191465	0.142986	0.190252	0.280243	0.3283	0.37492	0.336021	0.0788517	0.184624	0.0139637	0.216526	+	2.55619	0.00337282	MP41_MP46	29	29	29	62.8	62.8	62.8	40.235	0	323.31	8296100000	109
CCDC88A	Girdin	Q3V6T2-2;Q3V6T2;Q3V6T2-4;Q3V6T2-3;Q3V6T2-5;A6NC98-2;A6NC98-4;A6NC98	Q3V6T2-2;Q3V6T2;Q3V6T2-4;Q3V6T2-3;Q3V6T2-5	-0.0557079	-0.0526714	-0.0827656	-0.0687542	-0.436687	-0.331003	-0.194311	-0.295162	0.184509	0.257107	0.113827	0.323151	+	4.74852	3.32634e-05	OCM_MP41;MP46_MP41;MP46_OCM	73	73	73	43.2	43.2	43.2	212.62	0	323.31	5501300000	200
CCDC9	Coiled-coil domain-containing protein 9	Q9Y3X0	Q9Y3X0	0.094347	0.0566349	-0.0251255	0.084877	0.0246849	-0.00801659	0.0717773	0.256388	0.290579	0.329479	0.239389	0.411133	+	2.45245	0.00422463	MP46_OCM	24	24	24	38	38	38	59.702	0	66.386	1792300000	62
CCDC90B	Coiled-coil domain-containing protein 90B, mitochondrial	Q9GZT6;Q9GZT6-2;Q9GZT6-3	Q9GZT6;Q9GZT6-2;Q9GZT6-3	-1.28021	-1.24442	-1.38697	-1.25406	0.445997	0.574657	0.538897	0.452801	-0.0687923	-0.054388	-0.242641	-0.0128078	+	9.36287	9.16564e-09	MP46_OCM;MP41_OCM;MP41_MP46	17	17	17	65.7	65.7	65.7	29.505	0	163.13	4721900000	84
CCDC91	Coiled-coil domain-containing protein 91	Q7Z6B0;Q7Z6B0-2;Q7Z6B0-3	Q7Z6B0;Q7Z6B0-2;Q7Z6B0-3	0.420721	0.429758	0.413782	0.50157	-0.752783	-0.67588	-0.535833	-0.552782	-1.19059	-1.06371	-1.27092	-1.03946	+	8.38202	4.24782e-08	MP41_MP46;OCM_MP46;OCM_MP41	22	22	22	53.7	53.7	53.7	49.971	0	67.366	5419400000	50
CCDC93	Coiled-coil domain-containing protein 93	Q567U6	Q567U6	0.160973	0.152311	0.155205	0.118681	0.0069561	0.128569	0.234596	0.143749	-0.128016	-0.055645	-0.194864	-0.00929832	+	2.7656	0.00214683	MP41_MP46;OCM_MP46	35	35	35	52.5	52.5	52.5	73.197	0	278.22	7520400000	201
CCDC94	Coiled-coil domain-containing protein 94	Q9BW85	Q9BW85	0.309519	0.287148	0.281366	0.315901	0.139559	0.27458	0.332546	0.288282	-0.562	-0.502579	-0.719595	-0.48959	+	6.99266	4.44586e-07	MP41_MP46;OCM_MP46	17	16	16	72.8	70.6	70.6	37.085	0	200.59	1359500000	60
CCDC97	Coiled-coil domain-containing protein 97	Q96F63	Q96F63	0.306215	0.251247	0.270042	0.278954	-0.897655	-0.732032	-0.705652	-0.792025	0.235395	0.325943	0.194319	0.440868	+	7.74214	1.22623e-07	OCM_MP41;MP46_MP41	17	17	17	79	79	79	38.946	0	323.31	652870000	29
CCK	Cholecystokinin;Cholecystokinin-58;Cholecystokinin-58 desnonopeptide;Cholecystokinin-39;Cholecystokinin-33;Cholecystokinin-25;Cholecystokinin-18;Cholecystokinin-12;Cholecystokinin-8;Cholecystokinin-7;Cholecystokinin-5	P06307	P06307	0.926313	1.89251	0.232247	1.3945	0.191746	0.00629711	-0.665933	1.64235	0.914635	0.606997	-0.132851	0.0123205		0.556699	0.284738		1	1	1	7.8	7.8	7.8	12.669	0.0027707	2.2393	615940000	4
CCM2	Cerebral cavernous malformations 2 protein	Q9BSQ5;Q9BSQ5-3;Q9BSQ5-2;Q9BSQ5-4	Q9BSQ5;Q9BSQ5-3;Q9BSQ5-2;Q9BSQ5-4	-0.174057	-0.0349283	-0.15141	-0.196733	-0.11755	-0.107008	0.0144157	-0.0822334	0.628494	0.678288	0.533995	0.735067	+	6.7913	6.41769e-07	MP46_OCM;MP46_MP41	17	17	17	47.3	47.3	47.3	48.836	0	124.53	386960000	13
CCNA2	Cyclin-A2	P20248	P20248	0.56805	0.478788	0.542103	0.428825	0.219753	0.359241	0.500814	0.386541	0.0667667	0.158005	-0.0221157	0.188597	+	3.26888	0.000724287	MP41_MP46;OCM_MP46	16	16	16	49.3	49.3	49.3	48.55	0	201.59	2526000000	60
CCNB1	G2/mitotic-specific cyclin-B1	P14635;P14635-2	P14635;P14635-2	0.438389	0.389513	0.414528	0.423973	0.0212746	0.241171	0.443323	0.364119	-0.0526409	0.0887642	-0.0733395	0.201359	+	2.06306	0.00987871	OCM_MP46	12	12	12	33.5	33.5	33.5	48.337	0	63.625	3129400000	48
CCNB2	G2/mitotic-specific cyclin-B2	O95067	O95067	-0.23431	-0.227808	-0.262808	-0.259403	-0.553093	-0.430286	-0.26832	-0.300879	-0.143105	-0.0313339	-0.238638	0.104889	+	1.90515	0.0140226	MP46_MP41	15	15	15	41.7	41.7	41.7	45.281	0	99.068	997810000	34
CCNC	Cyclin-C	P24863;P24863-2	P24863;P24863-2	0.801123	0.776906	0.795803	0.687817	0.0506706	0.149627	0.247602	0.150513	-0.0411491	0.0870514	-0.171547	0.0769844	+	5.83121	3.92705e-06	OCM_MP46;OCM_MP41	6	6	5	30	30	24	33.242	0.00012201	16.818	93561000	6
CCNH	Cyclin-H	P51946	P51946	0.158701	0.0848103	0.112402	0.0530701	0.0320568	0.147984	0.162109	0.0592594	0.120359	0.163172	0.00139046	0.215654		0.0673856	0.858008		19	19	19	58.5	58.5	58.5	37.643	0	114.66	3053900000	92
CCNK	Cyclin-K	O75909;O75909-1;O75909-4;O75909-2	O75909;O75909-1;O75909-4;O75909-2	-0.316126	-0.316046	-0.39324	-0.373158	0.192362	0.312757	0.352716	0.242716	0.271381	0.361603	0.160435	0.336058	+	6.27745	1.64959e-06	MP41_OCM;MP46_OCM	22	22	22	34.1	34.1	34.1	64.239	0	262.15	4293700000	83
CCNL1	Cyclin-L1	Q9UK58;Q9UK58-6;Q9UK58-4;Q9UK58-5	Q9UK58;Q9UK58-6	-0.0524788	-0.0735016	-0.105179	-0.143339	-0.0750389	0.0361881	0.185865	0.098175	-0.792894	-0.722673	-0.86949	-0.770342	+	6.8045	6.26988e-07	OCM_MP46;MP41_MP46	22	22	20	33.7	33.7	30.6	59.633	0	189.51	1544500000	46
CCNL2	Cyclin-L2	Q96S94;Q96S94-3;Q96S94-5;Q96S94-2;Q96S94-4	Q96S94;Q96S94-3	-0.376559	-0.393506	-0.37567	-0.395082	0.612491	0.655021	0.800927	0.665496	0.415794	0.574863	0.349337	0.517487	+	7.68641	1.34103e-07	MP46_OCM;MP41_OCM;MP41_MP46	14	12	12	32.5	29.4	29.4	58.147	0	131.26	659460000	23
CCNT1	Cyclin-T1	O60563;O60563-2	O60563	-0.135563	-0.247871	-0.213253	-0.26672	0.492674	0.601002	0.55958	0.472988	-0.302177	-0.181419	-0.363865	-0.236916	+	7.29584	2.60694e-07	MP41_MP46;MP41_OCM	22	21	21	33.5	32.5	32.5	80.684	0	161.57	5544700000	130
CCNT2	Cyclin-T2	O60583-2;O60583	O60583-2;O60583	-1.05127	-0.916557	-1.07714	-0.971479	-0.0373669	0.0484219	0.0577412	-0.0475292	0.534557	0.583937	0.424377	0.628534	+	9.0472	1.54045e-08	MP41_OCM;MP46_OCM;MP46_MP41	23	23	22	36.3	36.3	35.3	73.681	0	211.73	2730500000	71
CCNY	Cyclin-Y	Q8ND76;Q8ND76-3;Q8ND76-2	Q8ND76;Q8ND76-3;Q8ND76-2	0.188135	1.01852	0.503248	0.979328	-0.0415373	0.0968685	0.135208	0.0121908	0.0134754	0.356009	0.167458	0.236088	+	1.80714	0.0174413		13	13	11	41.9	41.9	37.2	39.336	0	139.9	2003400000	17
CCNYL1	Cyclin-Y-like protein 1	Q8N7R7-3;Q8N7R7;Q8N7R7-2	Q8N7R7-3;Q8N7R7;Q8N7R7-2	-0.0719109	-0.142147	-0.109486	-0.148067	0.150139	0.217813	0.204138	0.191961	0.415724	0.412182	0.245159	0.499777	+	5.17484	1.42065e-05	MP41_OCM;MP46_OCM;MP46_MP41	12	10	10	43.6	38.1	38.1	33.452	0	133.39	513240000	18
CCP110	Centriolar coiled-coil protein of 110 kDa	O43303-2;O43303	O43303-2;O43303	-0.472313	-0.512722	-0.519459	-0.521746	-1.22939	-1.16675	-1.07358	-1.14825	-0.931776	-0.836784	-1.18324	-0.780247	+	4.28271	8.54143e-05	OCM_MP41;OCM_MP46	10	10	9	9.9	9.9	9.2	111.22	0.00011908	13.524	450810000	10
CCPG1	Cell cycle progression protein 1	Q9ULG6-5;Q9ULG6-2;Q9ULG6;Q9ULG6-4;Q9ULG6-3;REV__Q96CN9	Q9ULG6-5;Q9ULG6-2;Q9ULG6;Q9ULG6-4	-0.0428162	-0.067976	-0.0449734	-0.0593128	0.385443	0.488937	0.612831	0.533119	-1.19848	-1.06843	-1.32435	-0.998247	+	8.12586	6.56848e-08	OCM_MP46;MP41_MP46;MP41_OCM	24	24	24	28.9	28.9	28.9	93.487	0	121.76	1331300000	55
CCRN4L	Nocturnin	Q9UK39	Q9UK39	0.364399	0.350859	0.336521	0.316137	0.125542	0.303165	0.306664	0.297112	-0.189903	-0.0552082	-0.172901	-0.0383406	+	4.84313	2.75348e-05	MP41_MP46;OCM_MP46	10	10	10	30.9	30.9	30.9	48.195	0	85.085	613890000	25
CCS	Copper chaperone for superoxide dismutase	O14618	O14618	-0.502993	-0.528355	-0.536758	-0.482557	0.340717	0.529705	0.59017	0.540735	0.206686	0.272923	0.166855	0.334213	+	7.30401	2.56669e-07	MP46_OCM;MP41_OCM;MP41_MP46	15	15	15	71.9	71.9	71.9	29.04	0	243.58	4952600000	86
CCSAP	Centriole, cilia and spindle-associated protein	Q6IQ19;Q6IQ19-2;Q6IQ19-3;Q6IQ19-4	Q6IQ19;Q6IQ19-2	-0.367363	-0.422718	-0.321538	-0.282444	0.166683	0.227272	0.320721	0.251141	-0.381557	-0.267672	-0.380322	-0.157469	+	5.39873	9.11346e-06	MP41_OCM;MP41_MP46	8	8	8	31.5	31.5	31.5	30.216	0	54.336	113760000	13
CCSER1	Serine-rich coiled-coil domain-containing protein 1	Q9C0I3;Q9C0I3-2	Q9C0I3;Q9C0I3-2	-1.83356	-1.51495	-1.96391	-1.68382	-0.678352	-0.601117	-0.388674	-0.472813	1.09092	1.12642	1.06391	1.22903	+	8.89149	1.88629e-08	MP41_OCM;MP46_OCM;MP46_MP41	20	20	20	26.9	26.9	26.9	99.509	0	233.38	545440000	19
CCSMST1	Protein CCSMST1	Q4G0I0	Q4G0I0	-0.531633	-0.628006	-0.53023	-0.77622	0.0936298	0.106398	0.0878258	-0.0132694	0.111155	0.150461	0.0104771	0.162857	+	6.02797	2.66764e-06	MP41_OCM;MP46_OCM	6	6	6	41.7	41.7	41.7	15.004	0	165.32	1025200000	19
CCT2	T-complex protein 1 subunit beta	P78371;P78371-2	P78371;P78371-2	0.441175	0.336584	0.366137	0.371723	0.227745	0.381563	0.323345	0.274733	0.163172	0.207787	0.0606174	0.285053	+	2.00766	0.0111648	OCM_MP46	45	45	45	86.9	86.9	86.9	57.488	0	323.31	158000000000	1018
CCT3	T-complex protein 1 subunit gamma	P49368;P49368-2	P49368;P49368-2	0.400808	0.327171	0.362017	0.364557	0.116339	0.270924	0.247885	0.166578	0.2024	0.254522	0.0877266	0.318336	+	1.70296	0.0219195		45	45	45	72.3	72.3	72.3	60.533	0	323.31	142530000000	890
CCT4	T-complex protein 1 subunit delta	P50991;P50991-2	P50991;P50991-2	0.449497	0.387201	0.429873	0.418503	0.330383	0.492392	0.415749	0.373047	0.185644	0.210653	0.0446835	0.334953	+	2.25229	0.00654591	OCM_MP46	46	46	46	80	80	80	57.924	0	323.31	150160000000	860
CCT5	T-complex protein 1 subunit epsilon	P48643;P48643-2	P48643;P48643-2	0.540731	0.466162	0.487141	0.516417	0.260973	0.413832	0.392773	0.336287	0.097559	0.150177	-0.00558662	0.210569	+	4.12769	0.000117881	MP41_MP46;OCM_MP46	47	47	47	80.6	80.6	80.6	59.67	0	323.31	174350000000	1213
CCT6A	T-complex protein 1 subunit zeta	P40227;P40227-2	P40227;P40227-2	0.534821	0.419888	0.481745	0.470104	0.354923	0.498259	0.422829	0.380415	0.420753	0.43578	0.291771	0.516645		0.399627	0.405398		36	36	29	82.7	82.7	70.8	58.024	0	323.31	105530000000	735
CCT7	T-complex protein 1 subunit eta	Q99832;Q99832-3;Q99832-4;Q99832-2	Q99832;Q99832-3;Q99832-4;Q99832-2	0.413187	0.399746	0.394867	0.424431	0.244814	0.38138	0.384295	0.301975	0.170855	0.189398	0.0377674	0.273359	+	2.61146	0.00298713	OCM_MP46	40	40	40	80.7	80.7	80.7	59.366	0	323.31	131120000000	839
CCT8	T-complex protein 1 subunit theta	P50990;P50990-2;P50990-3	P50990;P50990-2;P50990-3	0.318331	0.199541	0.256208	0.276785	0.0846615	0.276081	0.187756	0.13895	0.0883636	0.102671	-0.0343704	0.202221	+	1.43344	0.0398759		49	49	49	82.3	82.3	82.3	59.62	0	323.31	220020000000	1025
CCZ1;CCZ1B	Vacuolar fusion protein CCZ1 homolog;Vacuolar fusion protein CCZ1 homolog B	P86791;P86790	P86791;P86790	0.19309	0.185104	0.155712	0.181152	-0.0951881	-0.00307465	0.0795078	0.0230637	0.00502968	0.0748196	-0.0627079	0.122763	+	2.11691	0.00878742	OCM_MP41	20	20	20	50.2	50.2	50.2	55.866	0	232.57	1580700000	66
CD109	CD109 antigen	Q6YHK3;Q6YHK3-4;Q6YHK3-2;Q6YHK3-3;REV__Q96M89-2;REV__Q96M89	Q6YHK3;Q6YHK3-4;Q6YHK3-2	1.1079	1.04231	1.06262	1.01049	-2.2747	-2.32956	-2.1645	-2.2106	-2.78524	-2.72026	-3.14053	-2.69373	+	10.6786	1.33946e-09	MP41_MP46;OCM_MP46;OCM_MP41	44	44	44	36.3	36.3	36.3	161.69	0	323.31	15431000000	263
CD151	CD151 antigen	P48509	P48509	0.356976	0.338827	0.29653	0.344486	-0.17844	0.000854492	0.0970974	0.0065403	-0.805223	-0.672407	-0.936117	-0.717844	+	6.81254	6.19816e-07	MP41_MP46;OCM_MP46;OCM_MP41	5	5	5	17.4	17.4	17.4	28.295	0.00011688	11.27	5490600000	45
CD276	CD276 antigen	Q5ZPR3;Q5ZPR3-4;Q5ZPR3-2;Q5ZPR3-3	Q5ZPR3;Q5ZPR3-4;Q5ZPR3-2;Q5ZPR3-3	0.785269	0.814428	0.76403	0.749262	-0.494524	-0.402336	-0.311214	-0.40814	-0.114317	-0.0337963	-0.251595	-0.00504875	+	7.83413	1.0606e-07	MP46_MP41;OCM_MP41;OCM_MP46	14	14	14	42.5	42.5	42.5	57.235	0	175.18	10117000000	119
CD2AP	CD2-associated protein	Q9Y5K6	Q9Y5K6	0.198582	0.184063	0.178644	0.228523	-0.591204	-0.461803	-0.370556	-0.443722	0.419188	0.5208	0.401533	0.614485	+	6.96135	4.70305e-07	OCM_MP41;MP46_MP41;MP46_OCM	45	45	45	66.2	66.2	66.2	71.45	0	273.83	10015000000	210
CD2BP2	CD2 antigen cytoplasmic tail-binding protein 2	O95400	O95400	-0.0340405	-0.049614	-0.0923595	-0.129707	-0.197302	-0.0829601	-0.078825	-0.155832	0.37426	0.461744	0.303339	0.506208	+	5.71857	4.88176e-06	MP46_MP41;MP46_OCM	21	21	21	67.4	67.4	67.4	37.646	0	323.31	6883100000	137
CD302	CD302 antigen	O60449-3;O60449-2;Q8IX05;Q8IX05-2	O60449-3;O60449-2;Q8IX05;Q8IX05-2	-0.311335	-0.327644	-0.350533	-0.423651	0.335403	0.445143	0.451187	0.347721	1.27111	1.3183	1.09891	1.34849	+	8.8749	1.93115e-08	MP41_OCM;MP46_OCM;MP46_MP41	6	6	6	6.6	6.6	6.6	209.44	0	125.99	518170000	20
CD320	CD320 antigen	Q9NPF0;Q9NPF0-2	Q9NPF0;Q9NPF0-2	0.331293	0.315594	0.212275	0.230854	0.436769	0.485798	0.665693	0.600471	-0.354124	-0.233282	-0.528267	-0.200375	+	5.37707	9.52741e-06	OCM_MP46;MP41_MP46	10	10	10	36.5	36.5	36.5	28.991	0	196.49	1445800000	42
CD3EAP	DNA-directed RNA polymerase I subunit RPA34	O15446-2	O15446-2	-0.09548	-0.0813522	-0.177221	-0.150536	-0.117031	-0.0644341	-0.0790024	-0.103739	0.0743237	0.20771	0.0335178	0.116817	+	3.56655	0.000383892	MP46_OCM;MP46_MP41	23	23	1	72.7	72.7	2.5	55.171	0	323.31	4289100000	92
CD3EAP	DNA-directed RNA polymerase I subunit RPA34	O15446	O15446	-0.272412	0.135729	-0.757731	0.0815105	-0.0963678	-0.685708	-0.959874	0.0240517	-0.258346	0.830958	-0.528067	0.831434		0.542727	0.293747		23	1	1	72.5	2.2	2.2	54.985	0.00031867	3.5015	76362000	6
CD44	CD44 antigen	P16070;P16070-16;P16070-5;P16070-7;P16070-3;P16070-4;P16070-6;P16070-17;P16070-8;P16070-10;P16070-11;P16070-13;P16070-14;P16070-12;P16070-18;P16070-15;P16070-9;P16070-19	P16070;P16070-16;P16070-5;P16070-7;P16070-3;P16070-4;P16070-6;P16070-17;P16070-8;P16070-10;P16070-11;P16070-13;P16070-14;P16070-12;P16070-18	0.529509	0.353064	0.420048	0.537979	-1.25308	-1.24603	-1.12944	-1.16349	0.0809669	0.153631	0.0234013	0.145906	+	9.5462	6.84505e-09	MP46_MP41;OCM_MP41;OCM_MP46	19	19	19	18.1	18.1	18.1	81.537	0	323.31	80499000000	175
CD46	Membrane cofactor protein	P15529-7;P15529-4;P15529-6;P15529-3;P15529-5;P15529-2;P15529-16	P15529-7;P15529-4;P15529-6;P15529-3;P15529-5;P15529-2;P15529-16	-0.499866	-0.498255	-0.497774	-0.545399	0.212002	0.322987	0.393759	0.31633	0.427204	0.499582	0.345781	0.551985	+	7.72479	1.25965e-07	MP41_OCM;MP46_OCM	11	11	3	23.7	23.7	6.2	39.803	0	37.696	6641200000	77
CD46	Membrane cofactor protein	P15529-15;P15529-12;P15529-14;P15529-11;P15529-13;P15529-10;P15529;P15529-9;P15529-8	P15529-15;P15529-12;P15529-14;P15529-11;P15529-13;P15529-10;P15529;P15529-9;P15529-8	0.315091	-0.076889	0.0973568	0.0782766	-0.808856	-0.86237	-0.600337	-0.806972	-0.707209	-0.771166	-0.886303	-0.502391	+	4.64767	4.06224e-05	OCM_MP41;OCM_MP46	10	2	2	21	3.2	3.2	39.313	0.0001094	5.2233	430630000	5
CD47	Leukocyte surface antigen CD47	Q08722;Q08722-4;Q08722-2;Q08722-3	Q08722;Q08722-4;Q08722-2;Q08722-3	-0.299187	-0.467306	-0.401133	-0.515913	0.461319	0.570938	0.633724	0.530827	0.0920143	0.132816	-0.010746	0.12571	+	6.95405	4.76473e-07	MP46_OCM;MP41_OCM;MP41_MP46	5	5	5	13.9	13.9	13.9	35.213	0.00011903	13.493	7759000000	41
CD55	Complement decay-accelerating factor	P08174-4;P08174;P08174-3;P08174-5;P08174-2;P08174-6;P08174-7	P08174-4;P08174;P08174-3;P08174-5;P08174-2;P08174-6;P08174-7	-0.651281	-0.682722	-0.754753	-0.77931	0.688072	0.756525	0.821093	0.752539	-0.296532	-0.194618	-0.426407	-0.158512	+	8.39378	4.17746e-08	MP46_OCM;MP41_OCM;MP41_MP46	13	13	13	41.8	41.8	41.8	39.759	0	116.09	1985200000	60
CD58	Lymphocyte function-associated antigen 3	P19256-2;P19256-3;P19256	P19256-2;P19256-3;P19256	-0.337128	-0.336149	-0.368587	-0.436599	0.00660133	0.170887	0.215839	0.181808	0.230946	0.253046	0.193722	0.317911	+	6.07363	2.44761e-06	MP41_OCM;MP46_OCM	3	3	3	13.9	13.9	13.9	26.66	0.00011901	13.394	1670000000	18
CD59	CD59 glycoprotein	P13987;P13987-2	P13987;P13987-2	0.252949	0.203827	0.174685	0.0861912	0.291935	0.411247	0.463949	0.39448	-0.333742	-0.293518	-0.492001	-0.315441	+	6.10956	2.2791e-06	OCM_MP46;MP41_MP46	5	5	5	25	25	25	14.177	0.00013144	27.909	25164000000	66
CD63	CD63 antigen	P08962;P08962-2;P08962-3	P08962;P08962-2;P08962-3	0.0965424	0.0742321	0.112192	0.0181599	0.196712	0.389982	0.249008	0.168509	-0.912302	-1.06695	-1.16797	-0.627924	+	5.60688	6.04689e-06	OCM_MP46;MP41_MP46	7	7	7	27.7	27.7	27.7	25.636	0	63.223	27808000000	219
CD70	CD70 antigen	P32970;P32970-2	P32970;P32970-2	0.631105	0.597918	0.579784	0.464724	0.178428	0.174935	0.593103	0.464967	0.635247	0.788151	0.565427	0.677731	+	1.52597	0.0324678		6	6	6	30.6	30.6	30.6	21.118	0.00012922	25.243	549560000	16
CD81	CD81 antigen	P60033	P60033	0.566977	0.139486	0.446051	0.113472	0.669172	0.728516	0.599636	0.508612	0.31461	0.387186	0.19569	0.403158	+	1.55128	0.0307012		6	6	6	31.8	31.8	31.8	25.809	0	202.97	13725000000	62
CD82	CD82 antigen	P27701-2;P27701	P27701-2;P27701	-1.16171	-1.17576	-1.12517	-1.20749	-0.951571	-0.806787	-0.968638	-1.04698	-1.67521	-1.6436	-1.92241	-1.51687	+	4.64559	4.07805e-05	OCM_MP46;MP41_MP46	2	2	2	4.5	4.5	4.5	26.818	0.00010819	4.5904	242190000	9
CD9	CD9 antigen	P21926	P21926	1.07881	0.932611	0.998396	0.912846	-3.91664	-4.62752	-3.8212	-3.8458	-0.546415	-0.494354	-0.66375	-0.399778	+	9.15225	1.29049e-08	MP46_MP41;OCM_MP41;OCM_MP46	8	8	8	26.3	26.3	26.3	25.416	0	44.434	4746500000	55
CD97	CD97 antigen;CD97 antigen subunit alpha;CD97 antigen subunit beta	P48960-3;P48960;P48960-2;Q9UHX3-4;Q9UHX3-6;Q9UHX3-3;Q9UHX3-2;Q9UHX3;Q9UHX3-5	P48960-3;P48960;P48960-2	0.178755	0.0577106	0.0875797	-0.0130405	0.474884	0.538706	0.515434	0.481884	-0.429022	-0.331297	-0.506817	-0.324318	+	7.09163	3.76598e-07	OCM_MP46;MP41_MP46;MP41_OCM	22	22	22	38.4	38.4	38.4	86.627	0	323.31	5211900000	130
CD99	CD99 antigen	P14209;P14209-3;P14209-2	P14209;P14209-3;P14209-2	0.103674	-0.122396	-0.0114346	-0.164454	-0.761547	-0.615934	-0.7381	-0.770123	0.361227	0.363739	0.226282	0.425707	+	6.64886	8.26483e-07	OCM_MP41;MP46_MP41;MP46_OCM	4	4	4	45.4	45.4	45.4	18.848	0	165.42	7365400000	81
CD99L2	CD99 antigen-like protein 2	Q8TCZ2;Q8TCZ2-3;Q8TCZ2-2;Q8TCZ2-5;Q8TCZ2-6	Q8TCZ2;Q8TCZ2-3;Q8TCZ2-2;Q8TCZ2-5;Q8TCZ2-6	-0.228437	-0.245241	-0.269287	-0.265827	-0.100023	-0.0342655	0.0525093	-0.0576019	0.335703	0.443247	0.292946	0.468542	+	6.30272	1.57307e-06	MP41_OCM;MP46_OCM;MP46_MP41	7	7	7	32.4	32.4	32.4	27.986	0	67.332	1488800000	31
CDC123	Cell division cycle protein 123 homolog	O75794	O75794	0.508591	0.354837	0.442947	0.434282	-0.313429	-0.0250568	0.0211296	-0.0521297	-1.02792	-0.971815	-1.10367	-0.905209	+	7.34308	2.42975e-07	MP41_MP46;OCM_MP46;OCM_MP41	14	14	14	47.3	47.3	47.3	39.134	0	141.89	1318300000	35
CDC16	Cell division cycle protein 16 homolog	Q13042;Q13042-3;Q13042-2	Q13042;Q13042-3;Q13042-2	0.240011	0.192093	0.23666	0.224819	-0.238798	-0.115789	-0.0559216	-0.147379	-0.0236168	0.0441723	-0.0553837	0.094223	+	4.33052	7.7447e-05	OCM_MP41;OCM_MP46	23	23	3	38.5	38.5	8.9	71.655	0	301.99	3997800000	87
CDC20	Cell division cycle protein 20 homolog	Q12834	Q12834	0.31967	0.129919	0.261095	0.146925	-0.629172	-0.401801	-0.225805	-0.315162	-0.0168381	0.0871334	-0.0508041	0.249472	+	3.41529	0.000529304	MP46_MP41;OCM_MP41	18	18	18	40.9	40.9	40.9	54.722	0	137.31	739750000	27
CDC23	Cell division cycle protein 23 homolog	Q9UJX2;Q9UJX2-3;Q9UJX2-2	Q9UJX2;Q9UJX2-3	0.0866356	0.0826092	0.0595608	0.0680904	-0.148249	-0.0216656	0.0370827	-0.0234089	0.103476	0.186987	0.0480766	0.275993	+	1.8274	0.0166723		32	32	32	52.3	52.3	52.3	68.833	0	226.96	4335000000	119
CDC26	Anaphase-promoting complex subunit CDC26	Q8NHZ8	Q8NHZ8	0.0617542	0.0334969	0.00788498	0.0399933	-0.188122	-0.0319805	-0.0648823	-0.0798435	-0.238422	-0.223537	-0.404299	-0.136681	+	2.7718	0.00211877	OCM_MP46	6	6	6	72.9	72.9	72.9	9.7769	0	82.886	1307500000	18
CDC27	Cell division cycle protein 27 homolog	P30260;P30260-2	P30260;P30260-2	0.299147	0.208187	0.241838	0.204815	0.101736	0.24469	0.285	0.214748	0.28496	0.384277	0.259466	0.435143		1.1832	0.0697424		32	32	32	53.3	53.3	53.3	91.866	0	323.31	5131900000	149
CDC34	Ubiquitin-conjugating enzyme E2 R1	P49427	P49427	0.310476	0.164631	0.291374	0.261517	0.123404	0.307457	0.422262	0.381411	-0.00566673	0.112053	-0.0830097	0.252131	+	1.34097	0.0490765		8	8	7	33.5	33.5	30.1	26.736	0.00012253	17.55	820880000	32
CDC37	Hsp90 co-chaperone Cdc37;Hsp90 co-chaperone Cdc37, N-terminally processed	Q16543;REV__Q13563;REV__Q13563-3	Q16543	0.107286	0.0854778	0.083334	0.18816	0.0828743	0.213175	0.265614	0.22299	0.00985146	0.0680084	-0.0794716	0.153246		1.27014	0.0574665		27	27	27	57.7	57.7	57.7	44.468	0	323.31	40996000000	317
CDC37L1	Hsp90 co-chaperone Cdc37-like 1	Q7L3B6	Q7L3B6	0.284784	0.167622	0.173967	0.28447	-0.375706	-0.18574	-0.126686	-0.235655	0.145136	0.231806	0.187942	0.497279	+	3.50146	0.000441243	OCM_MP41;MP46_MP41	7	7	7	17.5	17.5	17.5	38.834	0.00010879	4.9503	439990000	25
CDC40	Pre-mRNA-processing factor 17	O60508	O60508	-0.140882	-0.216837	-0.187746	-0.227541	-0.201426	-0.193338	-0.120007	-0.198605	0.298079	0.411335	0.233198	0.400631	+	6.24869	1.74454e-06	MP46_OCM;MP46_MP41	33	33	33	60.1	60.1	60.1	65.521	0	212.86	5522600000	144
CDC42	Cell division control protein 42 homolog	P60953;P60953-1	P60953;P60953-1	0.382082	0.327761	0.320919	0.39794	-0.00721931	0.132366	0.189444	0.144358	0.265444	0.337988	0.261517	0.40555	+	2.88363	0.00165793	MP46_MP41;OCM_MP41	12	11	11	63.4	57.6	57.6	21.258	0	156.46	41583000000	204
CDC42BPA	Serine/threonine-protein kinase MRCK alpha	Q5VT25-2;Q5VT25;Q5VT25-5;Q5VT25-4;Q5VT25-6;Q09013-16;Q09013-1;Q09013-6;Q09013-12;Q09013-10;Q09013-15;Q09013-11;Q09013-7;Q09013-5;Q09013-8;Q09013-2;Q09013	Q5VT25-2;Q5VT25;Q5VT25-5;Q5VT25-4;Q5VT25-6	-0.160614	-0.200489	-0.186438	-0.215965	-0.110497	-0.00380135	0.00524521	-0.0615673	0.265064	0.325998	0.16119	0.421551	+	4.80124	2.99466e-05	MP46_OCM;MP46_MP41	73	65	7	45	41.3	4.2	199.81	0	323.31	5881400000	178
CDC42BPB	Serine/threonine-protein kinase MRCK beta	Q9Y5S2	Q9Y5S2	-0.121141	-0.157269	-0.15904	-0.14868	0.0980434	0.233887	0.278177	0.236118	0.0668106	0.155428	-0.00958061	0.194725	+	3.81763	0.000225349	MP46_OCM;MP41_OCM	75	75	66	48.2	48.2	43.7	194.31	0	323.31	12575000000	322
CDC42EP4	Cdc42 effector protein 4	Q9H3Q1;Q9H3Q1-2	Q9H3Q1;Q9H3Q1-2	-0.422604	-0.508232	-0.493326	-0.440872	-0.843016	-0.76074	-0.705212	-0.882332	0.359327	0.393276	0.343315	0.5161	+	8.39381	4.17746e-08	OCM_MP41;MP46_MP41;MP46_OCM	24	24	24	75	75	75	37.979	0	323.31	2546900000	67
CDC42SE1	CDC42 small effector protein 1	Q9NRR8;Q9NRR8-2	Q9NRR8	0.229731	0.239315	0.194708	0.158895	-0.169539	-0.0307846	0.213884	-0.107172	-0.0551929	0.0162573	0.139806	0.152802		1.25445	0.059476		3	3	3	25.3	25.3	25.3	8.9252	0.00011305	7.9587	330070000	10
CDC42SE2	CDC42 small effector protein 2	Q9NRR3	Q9NRR3	-0.0219946	-0.170419	-0.13254	-0.0774956	0.594151	0.701853	0.0120068	0.086401	0.406551	0.409698	0.17494	0.506832	+	1.62739	0.0259268		2	2	2	66.7	66.7	66.7	9.2234	0	120.15	164700000	8
CDC45	Cell division control protein 45 homolog	O75419-2;O75419;O75419-3	O75419-2;O75419;O75419-3	-0.160923	-0.177391	-0.237375	-0.218498	0.322416	0.432268	0.363903	0.264853	0.475008	0.535336	0.414419	0.599335	+	6.64895	8.26483e-07	MP41_OCM;MP46_OCM	6	6	6	13.1	13.1	13.1	60.244	0.00012791	23.921	385810000	21
CDC5L	Cell division cycle 5-like protein	Q99459	Q99459	0.0268898	-0.0447578	-0.0323315	-0.101942	-0.00374794	0.0643463	0.0702076	0.00501442	0.355228	0.435011	0.274351	0.466373	+	4.94261	2.25246e-05	MP46_OCM;MP46_MP41	63	63	63	76.9	76.9	76.9	92.25	0	323.31	32331000000	455
CDC6	Cell division control protein 6 homolog	Q99741	Q99741	-0.0859518	0.0205812	-0.0845041	0.113252	-0.0649128	0.0877066	0.305168	0.198448	0.584868	0.698941	0.497619	0.770825	+	3.89261	0.000192565	MP46_OCM;MP46_MP41	10	10	10	16.2	16.2	16.2	62.72	0	35.454	187380000	18
CDC7	Cell division cycle 7-related protein kinase	O00311	O00311	0.0498314	-0.107431	-0.0545177	-0.0866032	-0.157548	0.0637054	0.180697	0.133602	0.359135	0.436722	0.272055	0.54077	+	3.02311	0.00122801	MP46_OCM;MP46_MP41	13	13	13	23.5	23.5	23.5	63.887	0	30.87	457540000	26
CDC73	Parafibromin	Q6P1J9	Q6P1J9	0.0623894	-0.050724	-0.00364304	-0.102123	0.120331	0.233349	0.264465	0.209654	0.042223	0.0943508	-0.0535927	0.137707	+	2.36767	0.00508394	MP41_OCM	40	40	40	70.8	70.8	70.8	60.576	0	188.33	16820000000	310
CDCA2	Cell division cycle-associated protein 2	Q69YH5;Q69YH5-2	Q69YH5	0.58268	0.494699	0.490198	0.444176	-0.315947	-0.241196	-0.222319	-0.249399	-0.482506	-0.411961	-0.576906	-0.452934	+	8.37058	4.32777e-08	MP41_MP46;OCM_MP46;OCM_MP41	42	42	42	51.3	51.3	51.3	112.68	0	323.31	1366600000	74
CDCA3	Cell division cycle-associated protein 3	Q99618	Q99618	0.116245	0.157923	0.0969419	0.174785	0.202379	0.32777	0.451546	0.383394	0.0195122	0.135283	-0.212663	0.0925655	+	2.18376	0.00759309	MP41_MP46	19	19	19	63.8	63.8	63.8	28.998	0	200.78	370640000	16
CDCA5	Sororin	Q96FF9	Q96FF9	0.0510406	-0.0891685	-0.00595856	-0.0876694	0.15132	0.192326	0.206987	0.136713	0.494185	0.624211	0.387552	0.62326	+	4.95502	2.19968e-05	MP46_OCM;MP46_MP41	13	13	13	55.2	55.2	55.2	27.6	0	122.01	590040000	25
CDCA8	Borealin	Q53HL2	Q53HL2	0.548298	0.482651	0.48065	0.395971	-0.108055	-0.0349483	0.0965271	0.0689106	0.228817	0.347885	0.143147	0.419725	+	3.61374	0.000347275	MP46_MP41;OCM_MP41	19	19	19	73.6	73.6	73.6	31.323	0	195.51	3075800000	73
CDH1	Cadherin-1;E-Cad/CTF1;E-Cad/CTF2;E-Cad/CTF3	P12830;P12830-2	P12830;P12830-2	-2.07349	-1.92861	-2.14616	-2.0074	-2.62992	-2.88989	-2.51455	-2.4475	0.756348	0.78653	0.66383	0.803802	+	10.0698	3.19965e-09	OCM_MP41;MP46_MP41;MP46_OCM	22	22	20	32.3	32.3	30.3	97.455	0	323.31	6532300000	95
CDH2	Cadherin-2	P19022;P19022-2;P55283-2;P55283	P19022;P19022-2	0.996218	0.90321	0.932318	0.874958	-0.639887	-0.585384	-0.505785	-0.604212	-2.10809	-1.85559	-2.22736	-1.77609	+	9.24295	1.11143e-08	MP41_MP46;OCM_MP46;OCM_MP41	20	20	20	33.2	33.2	33.2	99.808	0	323.31	2090100000	79
CDH3	Cadherin-3	P22223;P22223-2	P22223;P22223-2	0.0362434	-0.0615082	-0.0595036	-0.0935059	-0.941576	-0.973301	-0.863991	-0.88612	0.526083	0.599703	0.45385	0.610889	+	9.55264	6.77606e-09	OCM_MP41;MP46_MP41;MP46_OCM	17	15	15	31.7	29.6	29.6	91.417	0	315.38	756770000	31
CDIPT	CDP-diacylglycerol--inositol 3-phosphatidyltransferase	O14735;O14735-3;O14735-2	O14735;O14735-3	0.0438271	-0.0321121	0.00663376	-0.125095	-0.154179	-0.10166	-0.00143051	-0.0568428	-0.461313	-0.331223	-0.58651	-0.444717	+	4.10574	0.000123121	MP41_MP46;OCM_MP46	5	5	5	24.4	24.4	24.4	23.539	0.00012561	20.93	3130700000	37
CDK1	Cyclin-dependent kinase 1	P06493;P06493-2	P06493;P06493-2	0.421328	0.374195	0.379072	0.404104	-0.0353432	0.176233	0.240847	0.199266	0.250998	0.347483	0.221838	0.423532	+	1.99445	0.0114964	OCM_MP41	21	19	19	69.7	63.3	63.3	34.095	0	229.95	12178000000	143
CDK10	Cyclin-dependent kinase 10	Q15131;Q15131-3;Q15131-2;Q15131-6;Q15131-5;Q15131-4;Q15131-7	Q15131;Q15131-3;Q15131-2	0.265777	0.151445	0.0844278	0.159739	0.187435	0.251219	0.186202	0.204107	-0.251667	-0.230461	-0.358121	-0.136255	+	4.88504	2.53268e-05	OCM_MP46;MP41_MP46	4	4	4	12.8	12.8	12.8	41.038	0.00011526	10.09	79601000	16
CDK11A	Cyclin-dependent kinase 11A	Q9UQ88-4;Q9UQ88-2;Q9UQ88;Q9UQ88-3;Q9UQ88-10;Q9UQ88-5	Q9UQ88-4;Q9UQ88-2;Q9UQ88;Q9UQ88-3;Q9UQ88-10;Q9UQ88-5	-0.865795	-0.993405	-0.951887	-1.02488	0.227642	0.355694	0.315365	0.331244	-0.212634	-0.103001	-0.173006	-0.205467	+	9.11569	1.36598e-08	MP46_OCM;MP41_OCM;MP41_MP46	53	5	5	55.7	7.9	7.9	90.044	0	29.171	181150000	9
CDK11B;CDK11A	Cyclin-dependent kinase 11B;Cyclin-dependent kinase 11A	P21127-8;P21127-2;P21127;P21127-6;P21127-9;P21127-3;P21127-10;P21127-5;P21127-12;P21127-4;Q9UQ88-9;Q9UQ88-8;REV__Q9HB15;Q9UKB5;Q13882	P21127-8;P21127-2;P21127;P21127-6;P21127-9;P21127-3;P21127-10;P21127-5;P21127-12;P21127-4;Q9UQ88-9	-0.0748577	-0.222441	-0.142643	-0.222887	0.0151196	0.156961	0.123474	0.0728397	-0.0253143	0.0376949	-0.145889	0.0637341	+	2.46454	0.00411671	MP41_OCM	56	56	8	54.8	54.8	8.4	90.227	0	323.31	14999000000	269
CDK12	Cyclin-dependent kinase 12	Q9NYV4-2	Q9NYV4-2	-0.04002	-0.156881	-0.13308	-0.148243	0.369263	0.459061	0.440525	0.364328	0.377319	0.431952	0.279886	0.449675	+	6.07305	2.44958e-06	MP46_OCM;MP41_OCM	84	84	2	51.2	51.2	1.4	163.23	0	323.31	17773000000	206
CDK13	Cyclin-dependent kinase 13	Q14004-2	Q14004-2	-0.556502	-0.66307	-0.530499	-0.748425	0.370403	0.337075	0.382524	0.313199	0.173152	0.235761	0.10681	0.229129	+	7.66469	1.39112e-07	MP46_OCM;MP41_OCM	60	1	1	42.6	0.8	0.8	158.43	0.00010755	4.2353	178170000	14
CDK13	Cyclin-dependent kinase 13	Q14004	Q14004	-0.318378	-0.383907	-0.362591	-0.476681	0.345078	0.39682	0.44171	0.38504	0.192404	0.307287	0.158007	0.328367	+	6.99394	4.44011e-07	MP46_OCM;MP41_OCM	61	53	2	41.8	37.2	1.7	164.92	0	323.31	3178500000	91
CDK16	Cyclin-dependent kinase 16	Q00536;Q00536-3;Q00536-2	Q00536;Q00536-3;Q00536-2	-1.63071	-1.60715	-1.7109	-1.62944	-1.66918	-1.58927	-1.31912	-1.4468	-3.93749	-3.44127	-4.29909	-3.36909	+	5.90565	3.38686e-06	OCM_MP46;MP41_MP46	19	12	12	42.9	30.4	30.4	55.715	0	105.46	615450000	21
CDK17	Cyclin-dependent kinase 17	Q00537	Q00537	0.17701	0.132717	0.164856	0.117891	-0.506065	-0.358971	-0.249672	-0.296356	0.151375	0.217833	0.11351	0.322947	+	4.93995	2.26292e-05	OCM_MP41;MP46_MP41	23	22	1	45.9	44.4	2.1	59.582	0	101.22	2033100000	44
CDK18	Cyclin-dependent kinase 18	Q07002;Q07002-3	Q07002;Q07002-3	-0.187273	-0.154587	-0.183409	-0.192444	-0.597219	-0.456203	-0.34244	-0.405947	-1.24389	-1.14302	-1.29383	-1.05932	+	6.79788	6.3498e-07	MP41_MP46;OCM_MP46;OCM_MP41	20	17	16	41.1	34.8	32.3	54.424	0	123.71	1320600000	28
CDK2	Cyclin-dependent kinase 2	P24941;P24941-2	P24941;P24941-2	-0.467171	-0.554369	-0.519508	-0.512903	0.177605	0.382711	0.450205	0.370773	0.565048	0.638414	0.571699	0.737209	+	7.44148	2.03888e-07	MP41_OCM;MP46_OCM;MP46_MP41	26	25	22	76.5	73.8	66.1	33.929	0	323.31	31279000000	269
CDK2AP1	Cyclin-dependent kinase 2-associated protein 1	O14519-2	O14519-2	0.100922	-0.0167065	0.0459995	-0.0685997	-0.158644	-0.064024	-0.0516472	-0.119604	0.10564	0.166862	0.0274563	0.22551	+	2.35049	0.00527652	MP46_MP41	5	5	1	66.7	66.7	8	9.6008	0	55.39	4393500000	53
CDK4	Cyclin-dependent kinase 4	P11802;P11802-2	P11802	0.141735	0.134933	0.11314	0.143839	0.0602398	0.223236	0.296974	0.237665	0.16581	0.204321	0.0878048	0.330969		0.350656	0.452627		17	16	16	67	64.4	64.4	33.729	0	173.74	2836700000	85
CDK5	Cyclin-dependent-like kinase 5	Q00535;Q00535-2	Q00535;Q00535-2	-0.187498	-0.159573	-0.175743	-0.15826	0.484314	0.587675	0.65452	0.605385	0.318573	0.38582	0.257771	0.466911	+	6.69474	7.64115e-07	MP46_OCM;MP41_OCM;MP41_MP46	21	20	20	69.5	66.8	66.8	33.304	0	196.5	6763600000	118
CDK5RAP1	CDK5 regulatory subunit-associated protein 1	Q96SZ6-3;Q96SZ6-6;Q96SZ6;Q96SZ6-2;Q96SZ6-5;Q96SZ6-4	Q96SZ6-3;Q96SZ6-6;Q96SZ6;Q96SZ6-2;Q96SZ6-5;Q96SZ6-4	-0.104858	-0.104355	-0.123615	-0.171904	0.086813	0.168961	0.204777	0.15147	-0.0784187	0.00350761	-0.19902	-0.024477	+	3.54167	0.000405008	MP41_OCM;MP41_MP46	26	26	26	52.1	52.1	52.1	66.145	0	130.65	2940100000	112
CDK5RAP2	CDK5 regulatory subunit-associated protein 2	Q96SN8-2;Q96SN8;Q96SN8-4;Q96SN8-3	Q96SN8-2;Q96SN8;Q96SN8-4;Q96SN8-3	-0.17988	-0.18565	-0.217825	-0.213284	0.570637	0.673719	0.711937	0.620556	-0.48704	-0.448427	-0.609079	-0.333485	+	7.78339	1.15108e-07	OCM_MP46;MP41_MP46;MP41_OCM	67	67	66	40.2	40.2	39.9	211.38	0	323.31	2649500000	137
CDK5RAP3	CDK5 regulatory subunit-associated protein 3	Q96JB5;Q96JB5-4;Q96JB5-2	Q96JB5;Q96JB5-4;Q96JB5-2	0.387342	0.288294	0.332291	0.270523	0.179991	0.338276	0.34202	0.251637	0.101448	0.146963	-0.0424576	0.175211	+	2.21111	0.00716105	OCM_MP46	25	25	15	52.6	52.6	29.2	56.92	0	231.64	7124200000	175
CDK6	Cyclin-dependent kinase 6	Q00534	Q00534	0.256212	0.290138	0.225674	0.324331	-0.19327	-0.134941	0.0611019	-0.0190315	0.235098	0.441643	0.269466	0.460081	+	3.43063	0.000512001	OCM_MP41;MP46_MP41	11	10	10	41.1	38.7	38.7	36.938	0	55.96	509420000	26
CDK7	Cyclin-dependent kinase 7	P50613	P50613	0.194172	0.152851	0.141249	0.125954	0.0633335	0.189211	0.217976	0.167717	0.0165844	0.0849419	-0.0638847	0.102169	+	1.52862	0.0322788		18	18	17	58.1	58.1	55.8	39.038	0	178.74	19885000000	97
CDK8	Cyclin-dependent kinase 8	P49336-2;P49336	P49336-2;P49336	0.0379848	0.0106792	-0.000347137	-0.0822277	0.274776	0.357191	0.415979	0.342215	0.0549889	0.186125	0.00830841	0.208492	+	3.68076	0.000301195	MP41_OCM;MP41_MP46	15	15	9	44.9	44.9	29.2	53.155	0	70.552	895900000	36
CDK9	Cyclin-dependent kinase 9	P50750-2;P50750;REV__Q9Y644	P50750-2;P50750	-0.281622	-0.394531	-0.367435	-0.447521	0.493412	0.586376	0.59527	0.508484	0.384363	0.442299	0.265701	0.471737	+	7.29153	2.6278e-07	MP46_OCM;MP41_OCM	21	20	20	50.1	48.5	48.5	53.365	0	176.39	5098800000	91
CDKAL1	Threonylcarbamoyladenosine tRNA methylthiotransferase	Q5VV42;Q5VV42-2;Q5VV42-3	Q5VV42;Q5VV42-2	0.100132	0.0411396	0.0661716	-0.0244675	0.0706635	0.140617	0.223087	0.187746	-0.128662	-0.0382195	-0.236341	-0.0184326	+	2.54976	0.00341996	MP41_MP46	27	27	27	66.5	66.5	66.5	65.111	0	323.31	4355800000	157
CDKN1B	Cyclin-dependent kinase inhibitor 1B	P46527	P46527	-1.08859	-0.775025	-0.9835	-0.861616	-0.0886936	0.0370827	0.140345	0.0682297	-0.515271	-0.293881	-0.405456	-0.377434	+	5.66607	5.40648e-06	MP46_OCM;MP41_OCM;MP41_MP46	13	13	13	82.3	82.3	82.3	22.073	0	225.18	629370000	36
CDKN2AIP	CDKN2A-interacting protein	Q9NXV6	Q9NXV6	-0.0459442	-0.0782318	-0.0932751	-0.143448	0.192644	0.289928	0.272272	0.205656	0.028347	0.114304	-0.0482483	0.123257	+	4.05807	0.000135911	MP41_OCM;MP41_MP46	32	32	32	73.1	73.1	73.1	61.124	0	323.31	8921500000	228
CDKN2AIPNL	CDKN2AIP N-terminal-like protein	Q96HQ2;Q96HQ2-2	Q96HQ2;Q96HQ2-2	0.162447	0.206816	0.159384	0.195307	0.251852	0.354797	0.348497	0.273058	-0.741945	-0.687664	-0.820265	-0.677309	+	9.25809	1.08398e-08	OCM_MP46;MP41_MP46	5	5	5	58.6	58.6	58.6	13.196	0	49.446	697480000	26
CDPF1	Cysteine-rich DPF motif domain-containing protein 1	Q6NVV7	Q6NVV7	-0.044693	-0.121103	-0.113947	-0.117529	-0.247983	-0.208992	-0.0877113	-0.186924	0.153666	0.236997	0.0651274	0.406301	+	3.27526	0.000714075	MP46_MP41;MP46_OCM	5	5	5	43.9	43.9	43.9	13.877	0.00011844	12.716	177810000	8
CDR2	Cerebellar degeneration-related protein 2	Q01850	Q01850	0.248533	0.30891	0.247496	0.336605	-0.402687	-0.254689	-0.197468	-0.146654	-0.0156889	0.194736	0.122889	0.221087	+	4.28336	8.53135e-05	MP46_MP41;OCM_MP41	8	8	8	22.9	22.9	22.9	51.855	0	40.203	587650000	12
CDS2	Phosphatidate cytidylyltransferase 2	O95674	O95674	0.0250225	-0.00123215	0.00615501	-0.112329	0.529514	0.563339	0.644777	0.557404	-0.272419	-0.293623	-0.421621	-0.177391	+	6.82037	6.11225e-07	OCM_MP46;MP41_MP46;MP41_OCM	14	14	14	29.7	29.7	29.7	51.417	0	323.31	5273000000	56
CDV3	Protein CDV3 homolog	Q9UKY7;Q9UKY7-2	Q9UKY7;Q9UKY7-2	0.351847	0.320545	0.321777	0.373182	-0.281012	-0.144424	-0.0942535	-0.17683	-0.0300694	0.0170326	-0.104029	0.165182	+	4.53915	5.05104e-05	OCM_MP41;OCM_MP46	15	15	10	79.1	79.1	47.7	27.335	0	323.31	18808000000	163
CDYL	Chromodomain Y-like protein	Q9Y232-2;Q9Y232;Q9Y232-4;Q9Y232-3;Q9Y6F8;Q9Y6F8-2	Q9Y232-2;Q9Y232;Q9Y232-4;Q9Y232-3	-0.0402679	-0.0536156	-0.0905228	-0.0950375	0.220907	0.267956	0.32163	0.276567	0.201332	0.284203	0.0820885	0.313242	+	4.03199	0.000143536	MP46_OCM;MP41_OCM	34	34	33	70.2	70.2	68.4	60.608	0	323.31	5308900000	141
CEACAM1	Carcinoembryonic antigen-related cell adhesion molecule 1	P13688;P13688-6;P13688-5;P13688-2;P13688-8;P13688-10;P13688-7;P13688-3;P13688-4;P13688-11;P40198-2;P40199;P31997;P06731-2;P06731	P13688;P13688-6;P13688-5;P13688-2;P13688-8;P13688-10;P13688-7	-1.57499	-1.70704	-1.77592	-1.71633	0.511789	0.57653	0.497791	0.527256	0.979834	0.857485	0.836317	1.15343	+	10.1881	2.78106e-09	MP41_OCM;MP46_OCM;MP46_MP41	9	9	5	30.4	30.4	17.1	57.56	0	203.67	2523600000	44
CEBPB	CCAAT/enhancer-binding protein beta	P17676;P17676-2;P17676-3;P49715-3;P49716;Q15744;P49715-2;P49715;P49715-4	P17676;P17676-2	0.570435	0.486856	0.475632	0.435459	-0.300226	-0.281029	-0.206181	-0.261091	-1.33038	-1.2479	-1.5079	-1.25045	+	9.26901	1.06762e-08	MP41_MP46;OCM_MP46;OCM_MP41	13	13	13	58	58	58	36.105	0	58.037	2357400000	51
CEBPG	CCAAT/enhancer-binding protein gamma	P53567	P53567	-0.160094	-0.305175	-0.345797	-0.451694	-0.866171	-1.0673	-0.914642	-0.949136	0.00780582	0.178052	-0.172867	0.0187035	+	5.40325	9.03996e-06	OCM_MP41;MP46_MP41;MP46_OCM	3	3	3	31.3	31.3	31.3	16.408	0	60.505	212980000	5
CEBPZ	CCAAT/enhancer-binding protein zeta	Q03701	Q03701	0.212709	0.131058	0.157505	0.0854568	0.145668	0.24357	0.229937	0.165098	0.362564	0.446278	0.290678	0.472416	+	3.05839	0.00113876	MP46_OCM;MP46_MP41	55	55	55	56.6	56.6	56.6	120.97	0	323.31	32174000000	431
CEBPZOS	Protein CEBPZOS	A8MTT3	A8MTT3	-0.192646	-0.226864	-0.221601	-0.237879	0.290207	0.404997	0.204439	0.226818	0.460814	0.501358	0.252167	0.511517	+	5.20653	1.33638e-05	MP41_OCM;MP46_OCM	4	4	4	41.2	41.2	41.2	9.3358	0.00010909	5.1082	1049900000	14
CECR2	Cat eye syndrome critical region protein 2	Q9BXF3-3;Q9BXF3	Q9BXF3-3;Q9BXF3	-0.74325	-0.813888	-0.95997	-1.02744	0.811777	0.863623	0.886213	0.845192	-1.55956	-0.945554	-1.94085	-1.46717	+	6.0415	2.59571e-06	MP41_MP46;MP41_OCM	18	18	12	16.3	16.3	10.6	162.06	0	130.72	274130000	22
CECR5	Cat eye syndrome critical region protein 5	Q9BXW7-2;Q9BXW7	Q9BXW7-2;Q9BXW7	-0.244495	-0.373865	-0.314217	-0.403286	0.461576	0.609272	0.53891	0.481642	-0.0899773	-0.0756207	-0.211218	-0.00555992	+	6.79556	6.36147e-07	MP46_OCM;MP41_OCM;MP41_MP46	24	24	24	61.1	61.1	61.1	43.588	0	323.31	20492000000	262
CELF1	CUGBP Elav-like family member 1	Q92879-4;Q92879-6;Q92879-5	Q92879-4;Q92879-6;Q92879-5	1.87869	1.60831	1.72068	1.89075	1.9166	1.5116	1.74367	1.81334	2.22029	2.25147	2.03623	2.0845	+	2.32564	0.00557222	MP46_MP41	23	2	2	50.8	5.5	5.5	55	0	37.825	35273000	3
CELF1	CUGBP Elav-like family member 1	Q92879-2;Q92879-3;Q92879	Q92879-2;Q92879-3;Q92879	0.207403	0.195566	0.177441	0.132015	0.222162	0.299963	0.37735	0.279406	0.168051	0.224667	0.0823364	0.26819		1.32832	0.050445		23	23	2	49.8	49.8	1.7	51.545	0	233.31	17528000000	236
CELF2	CUGBP Elav-like family member 2	O95319-5;O95319-2;O95319;O95319-4;O95319-3	O95319-5;O95319-2;O95319;O95319-4;O95319-3	0.791628	0.68646	0.677864	0.636293	-0.448879	-0.401323	-0.304457	-0.390591	-2.69436	-2.80855	-3.11857	-2.67144	+	10.0739	3.18673e-09	MP41_MP46;OCM_MP46;OCM_MP41	14	8	7	24.8	18.4	15	52.054	0	62.697	1451100000	26
CELSR1	Cadherin EGF LAG seven-pass G-type receptor 1	Q9NYQ6;Q9NYQ6-2	Q9NYQ6	0.647486	0.69445	0.691854	0.633186	-0.761778	-0.698515	-0.594446	-0.623684	-0.795729	-0.745281	-0.907949	-0.605581	+	8.49555	3.55015e-08	OCM_MP46;OCM_MP41	20	20	20	7.8	7.8	7.8	329.48	0	190.45	1263000000	30
CENPA	Histone H3-like centromeric protein A	P49450-2;P49450	P49450-2;P49450	0.0309181	-0.403852	-0.265265	-0.30739	0.298327	0.36718	0.171908	0.355974	0.260652	0.44782	0.528946	0.554962	+	3.71024	0.000282662	MP41_OCM;MP46_OCM	6	6	6	37.7	37.7	37.7	13.001	0.00011627	10.732	159100000	11
CENPB	Major centromere autoantigen B	P07199	P07199	0.314541	0.282234	0.282297	0.250935	0.118725	0.212793	0.265007	0.192465	-0.412102	-0.392815	-0.584455	-0.337854	+	6.43109	1.23656e-06	MP41_MP46;OCM_MP46	22	22	22	35.2	35.2	35.2	65.171	0	108.21	3103300000	87
CENPC	Centromere protein C	Q03188;Q03188-2	Q03188;Q03188-2	0.0327339	-0.107937	-0.0316982	-0.116438	-0.00348473	0.0650902	0.0824013	0.0524273	-0.01791	0.115261	-0.0511703	0.133923		0.952624	0.116842		54	54	54	58.4	58.4	58.4	106.83	0	323.31	2172500000	99
CENPE	Centromere-associated protein E	Q02224;Q02224-3	Q02224;Q02224-3	-0.239279	-0.210674	-0.278454	-0.24058	-0.619452	-0.503479	-0.377739	-0.484201	-0.541294	-0.3444	-0.463171	-0.310822	+	2.17526	0.00773643	OCM_MP41	43	43	43	15.8	15.8	15.8	316.41	0	81.697	3438500000	56
CENPF	Centromere protein F	P49454;REV__Q9H1H9-3;REV__Q9H1H9-4;REV__Q9H1H9-2;REV__Q9H1H9	P49454	0.302801	0.26811	0.264406	0.218481	0.092411	0.175865	0.26074	0.170012	-0.00532913	0.120861	-0.0840244	0.126087	+	2.19284	0.00744805	OCM_MP46	196	196	195	62.9	62.9	62.7	357.52	0	323.31	31564000000	655
CENPH	Centromere protein H	Q9H3R5	Q9H3R5	0.161665	0.152172	0.127445	0.133455	-0.603264	-0.5273	-0.379198	-0.466709	-0.36825	-0.195049	-0.504473	-0.199469	+	4.53965	5.04635e-05	OCM_MP41;OCM_MP46	11	11	11	50.2	50.2	50.2	28.481	0	53.597	2408200000	45
CENPI	Centromere protein I	Q92674;Q92674-2	Q92674;Q92674-2	0.291529	0.215815	0.194712	0.225065	0.100018	0.143143	0.263378	0.202028	0.128227	0.247572	0.0268669	0.183241		0.543202	0.293498		14	14	14	19.2	19.2	19.2	86.719	0	110.13	2353100000	25
CENPK	Centromere protein K	Q9BS16	Q9BS16	0.377205	0.394501	0.323298	0.3323	0.177008	0.169289	0.105795	0.346931	0.59426	0.583978	0.433349	0.524732	+	3.26563	0.000728852	MP46_MP41	9	9	9	52	52	52	31.655	0	93.795	370770000	22
CENPL	Centromere protein L	Q8N0S6;Q8N0S6-2;Q8N0S6-3	Q8N0S6;Q8N0S6-2;Q8N0S6-3	0.544971	0.198918	0.339012	0.29042	-0.152579	-0.131825	-0.154244	-0.305022	-0.632473	-0.557207	-0.78731	-0.514328	+	5.39026	9.27165e-06	MP41_MP46;OCM_MP46;OCM_MP41	8	8	8	29.9	29.9	29.9	38.997	0.00013096	27.14	199190000	13
CENPM	Centromere protein M	Q9NSP4;Q9NSP4-4;Q9NSP4-2;Q9NSP4-3	Q9NSP4;Q9NSP4-4;Q9NSP4-2	0.00802422	0.0663357	0.03438	0.0597191	-0.227386	-0.0766087	0.0477486	-0.00411797	0.0668602	0.181471	0.0545673	0.250296	+	1.50254	0.0341919		8	8	8	50.6	50.6	50.6	19.737	0.00012542	20.769	508000000	24
CENPN	Centromere protein N	Q96H22-5;Q96H22-4;Q96H22;Q96H22-3;Q96H22-2	Q96H22-5;Q96H22-4;Q96H22;Q96H22-3	0.524014	0.50352	0.578811	0.422771	0.0221291	-0.0644474	-0.0981007	-0.0372849	0.203854	0.0999279	-0.0289345	0.2152	+	4.83336	2.80735e-05	OCM_MP41;OCM_MP46	7	7	7	31.1	31.1	31.1	35.555	0.00013153	28.033	165710000	11
CENPO	Centromere protein O	Q9BU64;Q9BU64-2	Q9BU64;Q9BU64-2	0.36812	0.330252	0.240606	0.271758	0.0228434	0.194803	0.208502	0.140989	-0.119467	0.0934219	-0.115006	0.0970449	+	2.49014	0.00389053	OCM_MP46	4	4	4	23.3	23.3	23.3	33.785	0	54.12	133770000	10
CENPQ	Centromere protein Q	Q7L2Z9	Q7L2Z9	0.69842	0.803598	0.724125	0.787556	0.117802	0.142292	0.256584	0.261776	-0.479939	-0.398539	-0.655877	-0.132868	+	5.58762	6.29e-06	MP41_MP46;OCM_MP46;OCM_MP41	7	7	7	35.1	35.1	35.1	30.595	0	48.109	276610000	13
CENPT	Centromere protein T	Q96BT3;Q96BT3-2;Q96BT3-3	Q96BT3;Q96BT3-2;Q96BT3-3	0.199184	0.140411	0.109859	0.152376	0.180299	0.0988731	0.0594025	0.104844	-0.252121	-0.205378	-0.418125	-0.180625	+	4.51719	5.28398e-05	MP41_MP46;OCM_MP46	15	15	15	22.1	22.1	22.1	60.422	0	87.209	264830000	18
CENPU	Centromere protein U	Q71F23;Q71F23-3;Q71F23-2	Q71F23;Q71F23-3	0.242912	0.231054	0.199728	0.123051	0.189425	0.205643	0.360312	0.304209	-0.548409	-0.464126	-0.580448	-0.495832	+	7.32954	2.47334e-07	OCM_MP46;MP41_MP46	15	15	15	46.9	46.9	46.9	47.521	0	174.52	624300000	26
CENPV	Centromere protein V	Q7Z7K6-3;Q7Z7K6;Q7Z7K6-2	Q7Z7K6-3;Q7Z7K6	-1.26356	-1.24648	-1.32733	-1.36233	-2.28894	-2.3111	-2.09869	-2.19255	0.71633	0.859131	0.681433	0.887213	+	10.9962	9.20049e-10	OCM_MP41;MP46_MP41;MP46_OCM	9	9	9	41.5	41.5	41.5	29.73	0	39.82	1777800000	28
CENPW	Centromere protein W	Q5EE01;Q5EE01-2	Q5EE01;Q5EE01-2	0.1962	0.155334	0.10888	0.0467043	-0.292685	-0.245028	-0.0854387	-0.157731	-0.318688	-0.311674	-0.411691	-0.209977	+	4.09424	0.000126138	OCM_MP46;OCM_MP41	1	1	1	10.2	10.2	10.2	10.061	0.0030697	2.1377	78714000	3
CEP112	Centrosomal protein of 112 kDa	Q8N8E3;REV__Q13427	Q8N8E3	0.635884	0.615208	0.56214	0.620468	0.111801	-0.0193033	0.142784	0.0502396	3.72702	1.94068	3.00642	2.40812	+	4.50547	5.40947e-05	MP46_MP41;MP46_OCM	6	6	6	6.2	6.2	6.2	112.75	0.00011468	9.5393	50430000	5
CEP131	Centrosomal protein of 131 kDa	Q9UPN4-2;Q9UPN4-3	Q9UPN4-2;Q9UPN4-3	0.268209	0.290924	0.244915	0.19536	0.230896	0.308054	0.360376	0.294157	-0.348471	-0.252439	-0.44566	-0.240192	+	6.22513	1.83051e-06	OCM_MP46;MP41_MP46	59	59	2	58.3	58.3	2	121.85	0	323.31	3645000000	127
CEP135	Centrosomal protein of 135 kDa	Q66GS9;Q66GS9-2	Q66GS9	0.167074	0.182266	0.0832901	0.174829	-0.0885906	0.00530434	0.0791206	0.0743427	0.132359	-0.0933495	-0.227277	-0.121976	+	1.48378	0.035653		15	15	15	15	15	15	133.49	0	31.329	258040000	20
CEP152	Centrosomal protein of 152 kDa	O94986;O94986-3;O94986-2;O94986-1	O94986;O94986-3;O94986-2;O94986-1	-0.482656	-0.515726	-0.504728	-0.527481	-0.802183	-0.772278	-0.651463	-0.760822	-0.922621	-0.776794	-0.977383	-0.816259	+	4.04111	0.000140718	OCM_MP46;OCM_MP41	19	19	19	14	14	14	195.62	0	79.596	674820000	28
CEP170	Centrosomal protein of 170 kDa	Q5SW79-3	Q5SW79-3	0.376405	0.527437	0.340281	0.331292	0.18355	0.312561	0.392274	0.102429	-0.0513763	-0.364089	-0.396647	-0.133778	+	3.62016	0.000342617	MP41_MP46;OCM_MP46	102	1	0	69	1.6	0	164.54	0	48.043	172450000	3
CEP170	Centrosomal protein of 170 kDa	Q5SW79	Q5SW79	0.124958	0.0620441	0.0849514	0.0773239	-0.176992	-0.0713768	-0.0283775	-0.103285	0.0740032	0.116898	0.000602722	0.198153	+	2.57153	0.00326226	OCM_MP41;MP46_MP41	108	108	7	69.4	69.4	6.2	175.29	0	323.31	10996000000	289
CEP170B	Centrosomal protein of 170 kDa protein B	Q9Y4F5-3;Q9Y4F5-2;Q9Y4F5;REV__P29218-2;REV__P29218;REV__P29218-3	Q9Y4F5-3;Q9Y4F5-2;Q9Y4F5	0.257975	0.277102	0.219959	0.275066	-0.452012	-0.589751	-0.316144	-0.544902	-0.70468	-0.595087	-0.750186	-0.559347	+	6.48007	1.13665e-06	OCM_MP46;OCM_MP41	42	40	40	38.8	37.7	37.7	163.63	0	323.31	396920000	25
CEP192	Centrosomal protein of 192 kDa	Q8TEP8;Q8TEP8-1;Q8TEP8-2	Q8TEP8;Q8TEP8-1;Q8TEP8-2	-0.665974	-0.766254	-0.649096	-0.656849	-0.512383	-0.414112	-0.745176	-0.732367	-0.179005	-0.218742	-0.487156	-0.141674	+	2.45624	0.0041936	MP46_OCM	27	27	27	13.6	13.6	13.6	279.11	0	132.97	152790000000	146
CEP250	Centrosome-associated protein CEP250	Q9BV73-2;Q9BV73	Q9BV73-2;Q9BV73	0.00951576	0.0330906	-0.0124912	-0.0242062	-0.413979	-0.284908	-0.229549	-0.304068	-0.0969505	-0.0631981	-0.25161	0.00140381	+	3.00199	0.00128524	OCM_MP41	37	36	36	17.9	17.6	17.6	274.38	0	149.22	763190000	43
CEP290	Centrosomal protein of 290 kDa	O15078;Q8IYE1	O15078	0.686291	1.40313	0.348244	1.20583	-0.0556526	-0.0412636	0.0783463	0.364769	-0.487995	-0.415953	-0.727974	-0.602945	+	3.50512	0.000437855	OCM_MP46	9	9	9	3.6	3.6	3.6	290.38	0.00012821	24.368	4827500000	23
CEP295	Centrosomal protein of 295 kDa	Q9C0D2;Q9C0D2-3	Q9C0D2;Q9C0D2-3	0.00697136	0.0442486	0.00893211	0.178606	-0.179302	-0.146616	-0.0664358	-0.00263596	-1.53155	-1.2288	-1.78961	-1.28369	+	6.25114	1.73621e-06	MP41_MP46;OCM_MP46	6	6	6	1.8	1.8	1.8	295.17	0.0092842	1.543	755620000	9
CEP350	Centrosome-associated protein 350	Q5VT06	Q5VT06	-0.0668774	-0.0160637	-0.101727	-0.0695362	-0.134596	-0.092083	0.0167866	-0.0457592	-0.434795	-0.371878	-0.535017	-0.297716	+	4.02476	0.000145746	MP41_MP46;OCM_MP46	48	48	48	16.8	16.8	16.8	350.93	0	219.89	2746000000	68
CEP41	Centrosomal protein of 41 kDa	Q9BYV8;Q9BYV8-2;Q9BYV8-5;Q9BYV8-4	Q9BYV8;Q9BYV8-2;Q9BYV8-5	0.452604	0.444643	0.378113	0.495691	0.335676	0.461952	0.642797	0.533493	0.342491	0.40533	0.243517	0.512241		0.502192	0.321774		12	12	12	42.9	42.9	42.9	41.368	0	97.204	874660000	42
CEP44	Centrosomal protein of 44 kDa	Q9C0F1;Q9C0F1-2	Q9C0F1;Q9C0F1-2	0.213371	0.140257	0.190113	0.206642	-0.28848	-0.139363	-0.228033	-0.220894	0.181459	0.279797	0.168434	0.366461	+	5.13578	1.53622e-05	OCM_MP41;MP46_MP41	12	12	12	48.7	48.7	48.7	44.139	0	175.53	714120000	30
CEP55	Centrosomal protein of 55 kDa	Q53EZ4;Q53EZ4-2	Q53EZ4;Q53EZ4-2	0.523386	0.549866	0.509508	0.588118	-1.22069	-1.13393	-0.94137	-1.04812	-0.355562	-0.200781	-0.423277	-0.159878	+	7.93257	9.12969e-08	MP46_MP41;OCM_MP41;OCM_MP46	26	26	26	53.4	53.4	53.4	54.178	0	196.78	2541400000	66
CEP63	Centrosomal protein of 63 kDa	Q96MT8-3;Q96MT8-2	Q96MT8-3;Q96MT8-2	0.175268	0.241212	0.113565	0.232367	-0.305942	-0.535829	0.840426	0.807865	-1.71469	-1.23584	-1.68699	-1.96515	+	3.46206	0.000479513	OCM_MP46;MP41_MP46	7	7	1	16	16	4.2	57.907	0	29.662	473880000	9
CEP68	Centrosomal protein of 68 kDa	Q76N32;Q76N32-2	Q76N32;Q76N32-2	-0.45917	-0.412746	-0.872089	-0.732387	0.0536022	0.0063076	0.151402	0.0246029	-0.559431	-0.486978	-0.599514	-0.429757	+	3.84084	0.000214504	MP41_OCM;MP41_MP46	16	16	16	33.3	33.3	33.3	81.101	0	209.88	276060000	10
CEP76	Centrosomal protein of 76 kDa	Q8TAP6;Q8TAP6-2;Q8TAP6-3	Q8TAP6;Q8TAP6-2	0.0585642	-0.0217285	-0.0169821	-0.0444241	0.00768566	0.0527258	0.125864	0.137641	0.0959492	0.115482	0.0121155	0.232403		1.07269	0.0892922		7	7	7	13.2	13.2	13.2	74.413	0	73.679	267830000	14
CEP78	Centrosomal protein of 78 kDa	Q5JTW2;Q5JTW2-3;Q5JTW2-5;Q5JTW2-2	Q5JTW2;Q5JTW2-3;Q5JTW2-5;Q5JTW2-2	0.979992	1.16833	0.991355	1.07609	0.304	0.29694	0.68724	0.594577	0.171545	0.328258	0.133122	0.179969	+	4.53109	5.13101e-05	OCM_MP46;OCM_MP41	2	2	2	2.8	2.8	2.8	76.396	0.0044679	1.9507	2285500000	4
CEP85	Centrosomal protein of 85 kDa	Q6P2H3-2;Q6P2H3;Q6P2H3-4;Q6P2H3-3	Q6P2H3-2;Q6P2H3;Q6P2H3-4	0.240269	0.263353	0.167694	0.231966	-0.279593	-0.115318	0.0317173	-0.0959244	-0.24175	-0.0474625	-0.346182	-0.0182285	+	2.61387	0.00297108	OCM_MP46;OCM_MP41	11	11	11	20.6	20.6	20.6	85.567	0	76.573	404390000	23
CEP89	Centrosomal protein of 89 kDa	Q96ST8;Q96ST8-3;Q96ST8-2	Q96ST8;Q96ST8-3	-1.37446	-1.37569	-1.29731	-1.43612	-2.48342	-2.47599	-2.49255	-2.42121	-3.2039	-2.95411	-3.29868	-2.84783	+	7.30567	2.56669e-07	MP41_MP46;OCM_MP46;OCM_MP41	5	5	5	9.5	9.5	9.5	89.589	0.00012404	19.044	358560000	5
CEP97	Centrosomal protein of 97 kDa	Q8IW35;Q8IW35-2	Q8IW35;Q8IW35-2	0.523247	0.513536	0.524351	0.504971	-0.0395508	0.114834	0.177896	0.115759	-0.199408	-0.11904	-0.266096	0.0312786	+	4.97259	2.12655e-05	OCM_MP46;OCM_MP41	26	26	26	44.4	44.4	44.4	96.98	0	323.31	1792400000	75
CEPT1	Choline/ethanolaminephosphotransferase 1	Q9Y6K0	Q9Y6K0	-0.0271721	-0.144459	-0.0968876	-0.111805	0.170166	0.31929	0.383549	0.33798	-0.327314	-0.259705	-0.480587	-0.365196	+	5.4315	8.53712e-06	OCM_MP46;MP41_MP46;MP41_OCM	4	3	3	8.7	6.7	6.7	46.553	0.0001097	5.4347	676830000	23
CERK	Ceramide kinase	Q8TCT0;Q8TCT0-2	Q8TCT0;Q8TCT0-2	-0.372455	-0.244213	-0.423395	-0.283411	-0.366746	-0.329189	-0.223779	-0.337187	0.502809	0.625651	0.413119	0.690181	+	6.482	1.13257e-06	MP46_OCM;MP46_MP41	6	6	6	15.6	15.6	15.6	59.977	0.00012732	23.016	290280000	14
CERS1	Ceramide synthase 1	P27544-2;P27544	P27544-2;P27544	0.277376	0.161165	0.199947	0.139618	0.250765	0.399414	0.387123	0.319172	-0.0387459	0.0459671	-0.128176	0.0389767	+	3.75057	0.000259682	OCM_MP46;MP41_MP46	9	9	9	28.8	28.8	28.8	37.983	0	53.085	3687700000	46
CERS2	Ceramide synthase 2	Q96G23	Q96G23	0.141016	-0.0346413	0.0766182	0.00663948	0.00161934	0.125549	0.186684	0.127884	-0.112701	-0.0260677	-0.197279	0.109505		0.978251	0.110264		10	10	10	28.2	28.2	28.2	44.876	0	111.07	11249000000	109
CERS4	Ceramide synthase 4	Q9HA82	Q9HA82	-0.741906	-0.716309	-0.795382	-0.760954	-0.0275116	0.0434513	0.255854	0.242292	-0.329407	-0.268427	-0.530756	-0.433824	+	5.42893	8.57771e-06	MP46_OCM;MP41_OCM;MP41_MP46	6	6	6	18	18	18	46.398	0	108.53	537240000	15
CERS5	Ceramide synthase 5	Q8N5B7-2;Q8N5B7	Q8N5B7-2;Q8N5B7	-0.282627	-0.251701	-0.281158	-0.267742	-0.138077	-0.0772705	-0.0192852	-0.00850487	0.104801	0.215921	0.0325565	0.17256	+	4.78502	3.09047e-05	MP41_OCM;MP46_OCM;MP46_MP41	8	8	7	22.2	22.2	20.1	39.258	0.00012642	21.891	3173600000	38
CERS6	Ceramide synthase 6	Q6ZMG9;Q6ZMG9-2	Q6ZMG9;Q6ZMG9-2	-0.334097	-0.377884	-0.381208	-0.386082	-0.155376	-0.0812969	0.0490227	0.0406055	-0.0231247	0.142315	-0.142452	-0.0202732	+	3.31131	0.000661246	MP41_OCM;MP46_OCM	6	5	5	13	11.2	11.2	44.889	0.00011042	5.9744	1350200000	17
CETN2	Centrin-2	P41208;Q12798	P41208	-0.465935	-0.574551	-0.484682	-0.575087	0.195333	0.243631	0.29842	0.266991	-0.430595	-0.295389	-0.452961	-0.247355	+	6.63895	8.41163e-07	MP41_OCM;MP41_MP46	10	10	10	63.4	63.4	63.4	19.738	0	291.91	2184000000	67
CETN3	Centrin-3	O15182	O15182	0.467178	0.461466	0.475363	0.477728	0.0345993	0.0914764	0.226397	0.135759	0.132961	0.271984	0.153315	0.282965	+	4.03449	0.000142769	OCM_MP41;OCM_MP46	9	9	9	59.3	59.3	59.3	19.55	0	116.79	2838800000	31
CFAP20	Cilia- and flagella-associated protein 20	Q9Y6A4	Q9Y6A4	0.309526	0.296968	0.287088	0.279102	-0.130468	-0.0175514	0.138071	0.0784016	-0.0562668	0.0720463	-0.106325	0.0506477	+	2.95384	0.00142572	OCM_MP46;OCM_MP41	14	14	14	67.9	67.9	67.9	22.774	0	175.74	2485200000	72
CFAP36	Cilia- and flagella-associated protein 36	Q96G28;Q96G28-2	Q96G28;Q96G28-2	0.154146	0.531559	0.215937	0.506062	-0.206949	-0.194588	0.196289	0.109936	-0.482052	-0.353559	-0.587792	-0.264898	+	3.12719	0.000981552	OCM_MP46	7	7	7	26.9	26.9	26.9	39.446	0	58.805	419240000	22
CFAP97	Cilia- and flagella-associated protein 97	Q9P2B7;Q9P2B7-2	Q9P2B7;Q9P2B7-2	-0.0934219	-0.125296	-0.131386	-0.108906	0.2101	0.290644	0.44854	0.297815	-0.0192547	-0.00084877	-0.181238	0.120251	+	3.5788	0.00037422	MP41_OCM;MP41_MP46	20	20	20	40.2	40.2	40.2	59.474	0	85.913	1232200000	59
CFDP1	Craniofacial development protein 1	Q9UEE9;Q9UEE9-2	Q9UEE9;Q9UEE9-2	0.642822	0.676733	0.63283	0.744471	-0.105303	-0.0786762	-0.00728035	-0.0548916	0.0998745	0.118195	0.0534611	0.0990715	+	8.58	3.05324e-08	MP46_MP41;OCM_MP41;OCM_MP46	20	20	20	49.2	49.2	49.2	33.592	0	138.18	4346400000	74
CFL1	Cofilin-1	P23528	P23528	-0.147522	-0.162457	-0.177395	-0.0600109	0.119232	0.310152	0.339085	0.307955	0.635475	0.687025	0.640501	0.818029	+	6.19968	1.92238e-06	MP41_OCM;MP46_OCM;MP46_MP41	22	22	17	86.1	86.1	69.9	18.502	0	223.93	203110000000	391
CFL2	Cofilin-2	Q9Y281;Q9Y281-3	Q9Y281;Q9Y281-3	0.0740013	0.102747	0.0475025	0.0501881	0.381063	0.520164	0.57662	0.534456	0.108065	0.220875	0.0971928	0.315735	+	4.13081	0.000117112	MP41_OCM;MP41_MP46	17	12	12	84.3	61.4	61.4	18.736	0	77.619	16250000000	126
CGGBP1	CGG triplet repeat-binding protein 1	Q9UFW8	Q9UFW8	0.62359	0.608286	0.620008	0.633924	-1.10854	-1.06291	-0.903183	-0.970699	-0.77611	-0.662424	-0.796865	-0.622623	+	9.48758	7.61567e-09	MP46_MP41;OCM_MP41;OCM_MP46	18	18	18	83.8	83.8	83.8	18.82	0	173.89	8778500000	117
CGREF1	Cell growth regulator with EF hand domain protein 1	Q99674;Q99674-2;Q99674-3	Q99674	0.110512	0.00954247	0.0114365	-0.0862942	0.0957832	0.171215	0.171963	0.12393	-0.408426	-0.32695	-0.538254	-0.350353	+	5.15088	1.49162e-05	OCM_MP46;MP41_MP46	15	15	15	69.8	69.8	69.8	33.456	0	227.13	1811400000	67
CHAC2	Putative glutathione-specific gamma-glutamylcyclotransferase 2	Q8WUX2;Q8NFW1-3;Q07092-2;Q07092;Q8NFW1-2;Q8NFW1	Q8WUX2	0.305666	0.415088	0.31109	0.54297	0.044982	0.121573	0.387368	0.337561	-0.746727	-0.750004	-0.794619	-0.584721	+	5.93349	3.21745e-06	MP41_MP46;OCM_MP46	4	4	4	19	19	19	20.874	0.00011542	10.18	156210000	8
CHAF1A	Chromatin assembly factor 1 subunit A	Q13111;Q13111-3;Q13111-2	Q13111;Q13111-3;Q13111-2	0.3929	0.307415	0.339174	0.261866	0.439484	0.545366	0.597652	0.530285	-0.517639	-0.416679	-0.685337	-0.434685	+	7.07259	3.90052e-07	OCM_MP46;MP41_MP46	42	42	42	50.6	50.6	50.6	106.91	0	323.31	4365700000	126
CHAF1B	Chromatin assembly factor 1 subunit B	Q13112	Q13112	0.391138	0.326874	0.332348	0.256536	0.213602	0.318636	0.29512	0.284142	-0.0721493	0.0286579	-0.157473	0.106598	+	3.57123	0.000380188	MP41_MP46;OCM_MP46	31	31	31	66.9	66.9	66.9	61.492	0	323.31	4721700000	123
CHAMP1	Chromosome alignment-maintaining phosphoprotein 1	Q96JM3	Q96JM3	0.102123	0.0100021	0.04282	-0.0231438	0.0302544	0.102619	0.139765	0.0635509	-0.268148	-0.158834	-0.321743	-0.159191	+	3.88938	0.000193818	OCM_MP46;MP41_MP46	91	91	91	87.4	87.4	87.4	89.098	0	323.31	11522000000	245
CHCHD1	Coiled-coil-helix-coiled-coil-helix domain-containing protein 1	Q96BP2	Q96BP2	-0.371012	-0.647602	-0.51049	-0.651827	0.307381	0.469563	0.310434	0.286568	0.249556	0.282482	0.136312	0.416683	+	5.64478	5.63189e-06	MP46_OCM;MP41_OCM	9	9	9	65.3	65.3	65.3	13.475	0	72.708	4042800000	61
CHCHD10	Coiled-coil-helix-coiled-coil-helix domain-containing protein 10, mitochondrial	Q8WYQ3	Q8WYQ3	0.208385	0.236305	0.174431	0.0617599	-0.331762	-0.324221	-0.306038	-0.39282	0.505781	0.58486	0.415852	0.609282	+	6.94662	4.82089e-07	OCM_MP41;MP46_MP41;MP46_OCM	3	3	3	28.9	28.9	28.9	14.149	0	38.193	4032900000	41
CHCHD2;CHCHD2P9	Coiled-coil-helix-coiled-coil-helix domain-containing protein 2;Putative coiled-coil-helix-coiled-coil-helix domain-containing protein CHCHD2P9, mitochondrial	Q9Y6H1;Q5T1J5	Q9Y6H1;Q5T1J5	-0.135286	-0.156008	-0.23922	-0.226105	-0.125879	-0.0971012	0.00991058	-0.0587635	0.00505066	0.0797272	-0.101145	0.045187	+	2.23705	0.0067638	MP46_OCM	5	5	5	38.4	38.4	38.4	15.512	0	114.61	14241000000	62
CHCHD3	MICOS complex subunit MIC19	Q9NX63	Q9NX63	-0.464764	-0.485703	-0.510878	-0.567165	0.146345	0.161549	0.20587	0.183342	0.0767899	0.129459	0.0232544	0.0924129	+	8.57623	3.06859e-08	MP46_OCM;MP41_OCM	27	27	27	73.6	73.6	73.6	26.152	0	323.31	114370000000	334
CHCHD4	Mitochondrial intermembrane space import and assembly protein 40	Q8N4Q1;Q8N4Q1-2	Q8N4Q1;Q8N4Q1-2	-0.134836	-0.151167	-0.145479	-0.242643	0.42667	0.541965	0.414665	0.370586	-0.580887	-0.487701	-0.631218	-0.473557	+	7.62137	1.49388e-07	OCM_MP46;MP41_MP46;MP41_OCM	7	7	7	57	57	57	15.996	0	94.297	10808000000	76
CHCHD5	Coiled-coil-helix-coiled-coil-helix domain-containing protein 5	Q9BSY4;Q9BSY4-2	Q9BSY4;Q9BSY4-2	-0.876308	-0.903025	-0.957479	-0.967216	0.15613	0.257006	0.242188	0.205616	0.0700645	0.0843563	-0.0520248	0.140043	+	8.97392	1.678e-08	MP46_OCM;MP41_OCM	12	12	12	88.2	88.2	88.2	12.395	0	211.8	6377000000	89
CHCHD6	MICOS complex subunit MIC25	Q9BRQ6	Q9BRQ6	-0.00053215	-0.222401	-0.125137	-0.241859	0.26635	0.345198	0.195848	0.157871	-0.707132	-0.727715	-0.914179	-0.693892	+	6.20536	1.90179e-06	OCM_MP46;MP41_MP46;MP41_OCM	16	16	16	62.6	62.6	62.6	26.457	0	254.05	4980100000	69
CHCHD7	Coiled-coil-helix-coiled-coil-helix domain-containing protein 7	Q9BUK0;Q9BUK0-2;Q9BUK0-4	Q9BUK0;Q9BUK0-2;Q9BUK0-4	-0.313784	-0.368599	-0.386032	-0.341894	0.0278606	0.124472	0.185011	0.123587	-0.102352	0.00305748	-0.208554	-0.00108147	+	4.62525	4.24844e-05	MP46_OCM;MP41_OCM	4	4	4	58.8	58.8	58.8	10.095	0	47.802	1796900000	20
CHD1	Chromodomain-helicase-DNA-binding protein 1	O14646;O14646-2	O14646;O14646-2	0.0980129	-0.0325756	0.0344238	-0.0601749	0.225965	0.31691	0.30463	0.240446	-0.022438	0.0468979	-0.142622	0.0818825	+	3.10323	0.00103407	MP41_MP46;MP41_OCM	98	97	86	57.7	57.1	50.7	196.69	0	323.31	17749000000	396
CHD1L	Chromodomain-helicase-DNA-binding protein 1-like	Q86WJ1;Q86WJ1-2;Q86WJ1-4;Q86WJ1-3;Q86WJ1-5	Q86WJ1;Q86WJ1-2;Q86WJ1-4;Q86WJ1-3;Q86WJ1-5	0.128155	0.12175	0.115946	0.136162	0.241385	0.337008	0.390825	0.350153	0.0710621	0.112995	-0.0219135	0.200886	+	2.94758	0.00144476	MP41_MP46;MP41_OCM	26	26	26	34.4	34.4	34.4	101	0	128.61	1272600000	80
CHD2	Chromodomain-helicase-DNA-binding protein 2	O14647;O14647-2;O14647-3	O14647;O14647-2	-0.0219803	-0.078804	-0.0685272	-0.147923	0.0180798	0.100548	0.10429	0.0287323	-0.174837	-0.0785656	-0.224953	-0.041647	+	2.29088	0.00601161	MP41_MP46	79	68	68	44.2	38.1	38.1	211.34	0	323.31	23971000000	249
CHD3	Chromodomain-helicase-DNA-binding protein 3	Q12873-3;Q12873;Q12873-2	Q12873-3;Q12873;Q12873-2	-0.361883	-0.433849	-0.412855	-0.480396	0.326963	0.401831	0.430231	0.377075	-0.0273228	0.0532246	-0.119373	0.0466251	+	7.26037	2.78542e-07	MP46_OCM;MP41_OCM;MP41_MP46	102	85	77	51	43.7	39.5	233.03	0	323.31	10613000000	292
CHD4	Chromodomain-helicase-DNA-binding protein 4	Q14839;Q14839-2	Q14839;Q14839-2	0.316139	0.24362	0.263035	0.199034	0.16296	0.249908	0.26984	0.231295	0.280689	0.391594	0.212107	0.395489		0.7539	0.182281		123	123	99	66.6	66.6	53.9	218	0	323.31	88754000000	1139
CHD6	Chromodomain-helicase-DNA-binding protein 6	Q8TD26;Q8TD26-3;Q8TD26-2	Q8TD26	-0.227747	-0.144938	-0.261274	-0.256559	-0.266043	-0.250507	-0.133579	-0.188278	-0.253078	-0.124842	-0.237932	-0.133226		0.143762	0.721462		59	47	47	27.5	22.2	22.2	305.41	0	284.1	1633300000	75
CHD7	Chromodomain-helicase-DNA-binding protein 7	Q9P2D1;Q9P2D1-3;Q9P2D1-2;Q9P2D1-4	Q9P2D1	-0.136633	-0.154123	-0.195734	-0.228874	-1.05689	-1.15213	-0.934677	-0.966288	0.672163	0.794468	0.645039	0.867979	+	8.9018	1.85947e-08	OCM_MP41;MP46_MP41;MP46_OCM	113	98	89	44.8	40.3	37	335.92	0	323.31	5287200000	208
CHD8	Chromodomain-helicase-DNA-binding protein 8	Q9HCK8;Q9HCK8-2	Q9HCK8;Q9HCK8-2	-0.276606	-0.267767	-0.304178	-0.339678	0.363823	0.463198	0.489246	0.441328	0.384306	0.493845	0.328117	0.51829	+	7.23173	2.92663e-07	MP46_OCM;MP41_OCM	118	118	99	51.8	51.8	45	290.52	0	323.31	12689000000	376
CHD9	Chromodomain-helicase-DNA-binding protein 9	Q3L8U1-2;Q3L8U1-3;Q3L8U1	Q3L8U1-2;Q3L8U1-3;Q3L8U1	0.270918	0.261019	0.227352	0.192163	-0.0692348	-0.0982285	-0.0453453	-0.0750122	-0.379379	-0.218459	-0.421021	-0.23454	+	5.62413	5.85109e-06	MP41_MP46;OCM_MP46;OCM_MP41	63	41	41	25.3	17.9	17.9	324.05	0	175.7	804710000	50
CHEK1	Serine/threonine-protein kinase Chk1	O14757;O14757-3;O14757-2	O14757;O14757-3;O14757-2	0.0503407	-0.0167351	0.069416	-0.057826	0.587732	0.736771	0.769562	0.771803	0.191769	0.272356	0.0638065	0.399933	+	4.88612	2.52762e-05	MP41_OCM;MP41_MP46	9	9	9	23.9	23.9	23.9	54.433	0	60.708	227810000	11
CHEK2	Serine/threonine-protein kinase Chk2	O96017;O96017-9;O96017-12;O96017-4;O96017-13;O96017-7;O96017-8;O96017-11;O96017-3;O96017-5;O96017-2;O96017-6;O96017-10	O96017;O96017-9;O96017-12;O96017-4;O96017-13	-0.536186	-0.52043	-0.524729	-0.484251	-0.612587	-0.559475	-0.487822	-0.533213	0.814438	0.885342	0.77335	0.954155	+	10.1525	2.86682e-09	MP46_MP41;MP46_OCM	22	22	21	54.3	54.3	53	60.914	0	323.31	3323000000	75
CHERP	Calcium homeostasis endoplasmic reticulum protein	Q8IWX8	Q8IWX8	0.327944	0.220381	0.262135	0.21628	0.22117	0.314213	0.378126	0.279903	-0.131998	-0.0422688	-0.250532	-0.0627518	+	4.50718	5.39065e-05	OCM_MP46;MP41_MP46	33	33	33	44	44	44	103.7	0	323.31	19003000000	276
CHFR	E3 ubiquitin-protein ligase CHFR	Q96EP1-2;Q96EP1-4;Q96EP1;Q96EP1-5;Q96EP1-3	Q96EP1-2;Q96EP1-4;Q96EP1;Q96EP1-5;Q96EP1-3	0.0446129	0.304808	-0.016531	0.629794	0.0922661	0.11601	0.306083	0.230258	0.320296	0.488901	0.308969	0.310564		0.347905	0.455329		6	6	6	15.6	15.6	15.6	72.03	0.00012571	20.984	85888000	7
CHIC2	Cysteine-rich hydrophobic domain-containing protein 2	Q9UKJ5	Q9UKJ5	1.6977	1.40351	1.52608	1.41914	1.83182	1.90815	1.61973	1.83698	1.21015	1.20946	1.05758	1.38372	+	3.29637	0.000682637	MP41_MP46	2	2	2	13.9	13.9	13.9	19.254	0	40.829	16309000	7
CHID1	Chitinase domain-containing protein 1	Q9BWS9;Q9BWS9-3;Q9BWS9-2	Q9BWS9;Q9BWS9-3;Q9BWS9-2	0.549223	0.400362	0.482847	0.348473	0.191725	0.289873	0.306469	0.215662	-0.441408	-0.371439	-0.553122	-0.391228	+	6.87562	5.53434e-07	MP41_MP46;OCM_MP46	19	19	19	63.4	63.4	63.4	44.94	0	323.31	10227000000	161
CHKA	Choline kinase alpha	P35790-2;P35790	P35790-2;P35790	-0.347914	-0.388229	-0.388357	-0.362066	0.181322	0.394602	0.421978	0.39016	0.197485	0.313528	0.179161	0.339825	+	6.05268	2.538e-06	MP46_OCM;MP41_OCM	10	10	10	38.3	38.3	38.3	50.154	0	153.3	770740000	32
CHKB	Choline/ethanolamine kinase	Q9Y259;Q9Y259-2	Q9Y259	-0.524184	-0.468584	-0.627159	-0.381379	0.831535	0.942041	1.0537	1.01095	0.152841	0.3298	0.142879	0.236578	+	7.74203	1.22623e-07	MP46_OCM;MP41_OCM;MP41_MP46	9	9	9	20.8	20.8	20.8	45.271	0	34.204	433420000	14
CHL1	Neural cell adhesion molecule L1-like protein;Processed neural cell adhesion molecule L1-like protein	O00533-2	O00533-2	0.895487	0.857269	0.833914	0.793472	-2.86071	-3.34772	-2.72878	-3.02578	-1.89429	-1.79127	-2.1343	-1.67647	+	8.88557	1.90162e-08	MP46_MP41;OCM_MP41;OCM_MP46	37	37	2	42.6	42.6	1.7	136.7	0	323.31	1857200000	66
CHM	Rab proteins geranylgeranyltransferase component A 1	P24386;P24386-2	P24386	0.180447	0.114445	0.123449	0.204342	-0.0401764	0.121777	0.251251	0.188408	0.226927	0.317379	0.188217	0.371275		0.986351	0.108341		18	18	15	35.4	35.4	31.7	73.475	0	137.94	1204900000	56
CHML	Rab proteins geranylgeranyltransferase component A 2	P26374	P26374	0.206257	0.146956	0.152344	0.096384	-0.420564	-0.270822	-0.144667	-0.255761	-0.945482	-0.851543	-1.02493	-0.733883	+	6.27711	1.65026e-06	MP41_MP46;OCM_MP46;OCM_MP41	10	7	7	12.7	9	9	74.071	0.00011355	8.411	162550000	10
CHMP1A	Charged multivesicular body protein 1a	Q9HD42;Q9HD42-2	Q9HD42	0.161228	0.0777893	0.0981884	0.20454	-0.37455	-0.199224	-0.0856934	-0.134205	-0.396744	-0.291214	-0.460499	-0.210758	+	3.50944	0.000433742	OCM_MP46;OCM_MP41	11	11	11	34.2	34.2	34.2	21.703	0.00012086	15.431	2619900000	50
CHMP1B	Charged multivesicular body protein 1b	Q7LBR1	Q7LBR1	-0.0227356	-0.0546093	-0.0213242	0.0806541	-0.237835	-0.0744419	0.0277004	0.0059166	-0.0744476	0.0200806	-0.0791245	0.0450268		0.251615	0.565817		7	7	7	26.6	26.6	26.6	22.109	0.00011147	6.7801	2305000000	35
CHMP2A	Charged multivesicular body protein 2a	O43633	O43633	-0.0197201	-0.0696068	-0.0609379	-0.0409336	0.115402	0.275932	0.289232	0.255865	0.577021	0.609652	0.580202	0.785852	+	5.83612	3.89331e-06	MP41_OCM;MP46_OCM;MP46_MP41	7	7	7	25.2	25.2	25.2	25.104	0	87.219	2232800000	43
CHMP2B	Charged multivesicular body protein 2b	Q9UQN3;Q9UQN3-2	Q9UQN3;Q9UQN3-2	-0.0560818	-0.0500431	-0.116592	0.0109978	-0.543751	-0.400005	-0.229416	-0.325722	-0.755161	-0.584595	-0.782398	-0.592028	+	4.36722	7.20288e-05	MP41_MP46;OCM_MP46;OCM_MP41	11	11	10	42.3	42.3	39	23.906	0	48.356	1983200000	44
CHMP3	Charged multivesicular body protein 3	Q9Y3E7;Q9Y3E7-4;Q9Y3E7-3;Q9Y3E7-2	Q9Y3E7;Q9Y3E7-4;Q9Y3E7-3;Q9Y3E7-2	-0.203791	-0.290947	-0.249563	-0.227421	0.103699	0.296888	0.442972	0.354784	0.26335	0.375889	0.334696	0.416258	+	4.84105	2.76329e-05	MP41_OCM;MP46_OCM	8	8	8	41.4	41.4	41.4	25.073	0	71.485	1922700000	38
CHMP4A	Charged multivesicular body protein 4a	Q9BY43;Q9BY43-2	Q9BY43;Q9BY43-2	-0.42256	-0.391756	-0.474096	-0.362089	0.0495701	0.210135	0.311758	0.24308	0.00899696	0.108524	-0.0510883	0.177423	+	4.87332	2.59339e-05	MP46_OCM;MP41_OCM	11	11	11	45.5	45.5	45.5	25.098	0	76.552	2516300000	51
CHMP4B	Charged multivesicular body protein 4b	Q9H444;P59074;Q96CF2	Q9H444	0.381239	0.432287	0.352251	0.48238	-0.249159	-0.213036	-0.0696201	-0.119123	-0.250463	-0.132524	-0.292875	-0.0961094	+	5.57987	6.37984e-06	OCM_MP46;OCM_MP41	18	18	18	76.8	76.8	76.8	24.95	0	288.36	14917000000	159
CHMP5	Charged multivesicular body protein 5	Q9NZZ3;Q9NZZ3-2	Q9NZZ3;Q9NZZ3-2	0.313023	0.252094	0.267815	0.350958	-0.0195122	0.161196	0.214209	0.187515	0.77401	0.863241	0.715189	0.983393	+	5.19751	1.35819e-05	MP46_MP41;MP46_OCM	10	10	10	53.9	53.9	53.9	24.57	0	93.212	4451400000	91
CHMP6	Charged multivesicular body protein 6	Q96FZ7	Q96FZ7	-0.499321	-0.577248	-0.557722	-0.57526	0.106022	0.253923	0.263548	0.204252	-0.217379	-0.155514	-0.361006	-0.0822754	+	5.83167	3.92552e-06	MP46_OCM;MP41_OCM;MP41_MP46	7	7	7	35.8	35.8	35.8	23.485	0	76.162	3851900000	53
CHMP7	Charged multivesicular body protein 7	Q8WUX9;Q8WUX9-2	Q8WUX9	0.418583	0.487602	0.440842	0.519205	-0.380764	-0.25856	-0.198814	-0.208851	-0.62347	-0.618025	-0.76116	-0.499126	+	7.26662	2.75441e-07	MP41_MP46;OCM_MP46;OCM_MP41	15	15	15	34.7	34.7	34.7	50.91	0	104.55	797980000	38
CHN2	Beta-chimaerin	P52757;P52757-9;P52757-6;P52757-7;P52757-4;P52757-8;P52757-3	P52757;P52757-9	0.487237	0.625052	0.504163	0.622102	-0.11016	-0.207426	-0.0255766	-0.0420504	0.0138969	0.187995	0.00014782	-0.0742207	+	5.16809	1.43939e-05	OCM_MP41;OCM_MP46	5	5	5	9.4	9.4	9.4	53.923	0.0040721	2.011	198130000	7
CHORDC1	Cysteine and histidine-rich domain-containing protein 1	Q9UHD1;Q9UHD1-2	Q9UHD1;Q9UHD1-2	0.345707	0.382257	0.368851	0.454523	0.51799	0.685017	0.798971	0.738653	-0.0870323	0.0365734	-0.0842228	0.138437	+	4.85767	2.67452e-05	OCM_MP46;MP41_MP46;MP41_OCM	24	24	24	74.4	74.4	74.4	37.489	0	323.31	18980000000	231
CHP1	Calcineurin B homologous protein 1	Q99653	Q99653	0.392029	0.353151	0.339779	0.241411	-0.27742	-0.238136	-0.160578	-0.211546	-0.317181	-0.273371	-0.463352	-0.254011	+	6.09121	2.36521e-06	OCM_MP46;OCM_MP41	16	16	16	76.4	76.4	76.4	22.456	0	235.83	10107000000	145
CHPF	Chondroitin sulfate synthase 2	Q8IZ52;Q8IZ52-4;Q8IZ52-2	Q8IZ52;Q8IZ52-4;Q8IZ52-2	-0.232424	-0.0829105	-0.237137	-0.175114	-0.0686874	0.0101032	0.0643215	-0.0386009	0.154663	0.222591	-0.0322628	0.207052	+	2.74357	0.0022511	MP46_OCM	14	14	14	22.6	22.6	22.6	85.466	0	60.686	716610000	36
CHPF2	Chondroitin sulfate glucuronyltransferase	Q9P2E5;Q9P2E5-2	Q9P2E5;Q9P2E5-2	-0.598365	-0.559922	-0.583886	-0.566664	0.122404	0.210508	0.271929	0.234827	0.0692406	0.0652542	-0.0608788	0.127735	+	7.41018	2.15687e-07	MP46_OCM;MP41_OCM	16	16	16	26.6	26.6	26.6	85.947	0	84.839	601510000	27
CHPT1	Cholinephosphotransferase 1	Q8WUD6;Q8WUD6-2	Q8WUD6	-0.0489864	-0.235942	-0.214467	-0.225195	0.179743	0.281521	0.233933	0.165524	-0.405786	-0.265454	-0.451843	-0.261806	+	4.8622	2.65061e-05	MP41_MP46;MP41_OCM	5	5	4	13.5	13.5	11.6	45.096	0.0001243	19.276	765720000	17
CHRAC1	Chromatin accessibility complex protein 1	Q9NRG0	Q9NRG0	0.822361	0.754681	0.724073	0.800129	0.581362	0.721865	0.734762	0.696117	0.466461	0.48156	0.339247	0.623159	+	2.7317	0.00230695	OCM_MP46	5	5	5	54.2	54.2	54.2	14.71	0	62.161	989170000	32
CHST11	Carbohydrate sulfotransferase 11	Q9NPF2-2;Q9NPF2	Q9NPF2-2;Q9NPF2	-0.154774	-0.22364	-0.206059	-0.238867	0.600029	0.711449	0.81127	0.777998	0.630699	0.648853	0.479965	0.701189	+	7.06997	3.91952e-07	MP46_OCM;MP41_OCM	6	6	6	19.6	19.6	19.6	41.003	0	49.929	269490000	23
CHST14	Carbohydrate sulfotransferase 14	Q8NCH0	Q8NCH0	-0.0982361	-0.163303	-0.189051	-0.138138	0.20694	0.337032	0.367182	0.365017	-0.244047	-0.149605	-0.318526	-0.149693	+	5.55435	6.70251e-06	MP41_MP46;MP41_OCM	7	7	7	20.5	20.5	20.5	42.996	0.00012875	24.802	400960000	24
CHST6	Carbohydrate sulfotransferase 6	Q9GZX3	Q9GZX3	0.381993	0.442005	0.447013	0.532917	-0.476294	-0.440551	-0.227289	-0.271391	-1.2262	-1.03337	-1.33753	-1.12958	+	7.66179	1.39745e-07	MP41_MP46;OCM_MP46;OCM_MP41	2	2	2	8.1	8.1	8.1	44.098	0.00012938	25.479	46584000	5
CHSY1	Chondroitin sulfate synthase 1	Q86X52	Q86X52	0.276531	0.124636	0.198288	0.12462	-0.0267038	0.260945	0.240812	0.180128	-0.187029	0.00387192	-0.202632	-0.0175667	+	2.10181	0.00908109		10	7	7	13.2	9.7	9.7	91.783	0	43.878	3766800000	13
CHSY3	Chondroitin sulfate synthase 3	Q70JA7	Q70JA7	-0.796305	-0.859987	-0.899824	-0.884363	0.123869	0.186316	0.248688	0.159597	0.205278	0.343876	0.160212	0.393353	+	8.09111	6.97677e-08	MP41_OCM;MP46_OCM	33	33	30	45.1	45.1	42	100.28	0	217.2	2836500000	104
CHTF18	Chromosome transmission fidelity protein 18 homolog	Q8WVB6;Q8WVB6-2	Q8WVB6;Q8WVB6-2	0.176037	0.158899	0.102772	0.122467	0.223528	0.264904	0.333035	0.341249	-0.204943	-0.123814	-0.298788	-0.125467	+	5.33585	1.03576e-05	OCM_MP46;MP41_MP46	31	30	17	42.4	41.6	22.7	107.38	0	323.31	2043200000	88
CHTF8	Chromosome transmission fidelity protein 8 homolog	P0CG13	P0CG13	-2.01718	-1.88803	-2.10065	-1.94306	-0.291872	-0.185612	-0.178757	-0.0735207	-1.2418	-1.13634	-1.31565	-0.972147	+	7.91192	9.40755e-08	MP46_OCM;MP41_OCM;MP41_MP46	6	6	6	40.5	40.5	40.5	13.313	0.00011651	10.918	273150000	13
CHTF8	Chromosome transmission fidelity protein 8 homolog isoform 2	P0CG12	P0CG12	-0.0852871	-0.0764217	-0.0845642	-0.0860729	-0.443565	-0.41862	-0.290292	-0.391785	-0.208425	-0.094346	-0.276832	-0.0374355	+	3.1888	0.000859714	MP46_MP41;OCM_MP41	4	4	4	11.5	11.5	11.5	51.391	0	43.102	274570000	10
CHTOP	Chromatin target of PRMT1 protein	Q9Y3Y2-4;Q9Y3Y2;Q9Y3Y2-3	Q9Y3Y2-4;Q9Y3Y2;Q9Y3Y2-3	-0.0057888	-0.0406418	-0.058609	-0.0791397	0.277317	0.339283	0.411236	0.309834	0.0712795	0.157082	-0.0225697	0.206358	+	4.0209	0.000146849	MP41_OCM;MP41_MP46	10	10	10	48	48	48	21.918	0	110.46	7896200000	138
CHUK	Inhibitor of nuclear factor kappa-B kinase subunit alpha	O15111	O15111	-0.00310898	0.0458336	-0.0267773	-0.043066	-0.181807	-0.082777	0.0528889	-0.0191479	0.300627	0.373842	0.213224	0.45092	+	3.68353	0.000299443	MP46_MP41;MP46_OCM	18	17	16	28.9	27.8	26.7	84.639	0	60.505	1080700000	49
CHURC1	Protein Churchill	Q8WUH1;Q8WUH1-1;Q8WUH1-2;Q8WUH1-3	Q8WUH1;Q8WUH1-1;Q8WUH1-2;Q8WUH1-3	0.103131	0.0845146	0.0735483	0.0823879	0.126841	0.310438	0.387518	0.31337	0.239357	0.269861	0.131308	0.490343	+	1.34304	0.0488699		4	4	4	52.7	52.7	52.7	12.887	0	48.659	408160000	12
CIAO1	Probable cytosolic iron-sulfur protein assembly protein CIAO1	O76071	O76071	0.449228	0.346966	0.373028	0.381998	-0.0124397	0.14567	0.151339	0.0892277	0.0312138	0.104422	-0.0191746	0.278784	+	2.74324	0.00225213	OCM_MP41;OCM_MP46	15	15	15	70.2	70.2	70.2	37.84	0	323.31	6192800000	125
CIAPIN1	Anamorsin	Q6FI81;Q6FI81-3;Q6FI81-2	Q6FI81;Q6FI81-3	0.506035	0.492382	0.493582	0.590548	-0.0864601	0.0716801	0.119846	0.0712528	-0.482182	-0.400957	-0.530045	-0.289791	+	6.57788	9.43939e-07	MP41_MP46;OCM_MP46;OCM_MP41	22	22	22	83	83	83	33.582	0	170.31	7234900000	117
CIB1	Calcium and integrin-binding protein 1	Q99828;Q99828-2	Q99828;Q99828-2	-0.387556	-0.364721	-0.392933	-0.44721	0.660757	0.768986	0.725407	0.756367	0.22546	0.287912	0.0926247	0.310987	+	8.1733	6.04937e-08	MP46_OCM;MP41_OCM;MP41_MP46	11	11	11	67	67	67	21.703	0	128.41	983140000	38
CIC	Protein capicua homolog	Q96RK0	Q96RK0	0.148685	0.136896	0.0771713	0.0539055	-0.137381	-0.0918369	0.00285149	-0.0168514	-0.37575	-0.276472	-0.531855	-0.265621	+	4.04315	0.000140168	MP41_MP46;OCM_MP46	43	43	43	40.9	40.9	40.9	163.82	0	323.31	649560000	39
CINP	Cyclin-dependent kinase 2-interacting protein	Q9BW66-3;Q9BW66;Q9BW66-2	Q9BW66-3;Q9BW66;Q9BW66-2	0.575686	0.544701	0.541527	0.514204	-0.00200081	0.101139	0.264055	0.16375	-0.505318	-0.524589	-0.656071	-0.405747	+	6.869	5.5843e-07	MP41_MP46;OCM_MP46;OCM_MP41	10	10	10	47.6	47.6	47.6	26.05	0	67.998	647250000	24
CIR1	Corepressor interacting with RBPJ 1	Q86X95;Q86X95-2	Q86X95	-0.215544	-0.167007	-0.221136	-0.185432	0.331781	0.325445	0.36311	0.2827	0.120512	0.238659	0.0209961	0.160326	+	5.8336	3.91181e-06	MP46_OCM;MP41_OCM;MP41_MP46	17	17	17	31.8	31.8	31.8	52.313	0	89.391	1882900000	38
CIRBP	Cold-inducible RNA-binding protein	Q14011	Q14011	-0.500683	-0.532532	-0.557434	-0.604198	0.616928	0.65666	0.683187	0.596144	0.32263	0.461163	0.329685	0.456066	+	9.24876	1.10207e-08	MP46_OCM;MP41_OCM;MP41_MP46	13	13	2	64.5	64.5	10.5	18.648	0	139.77	8804000000	72
CIRH1A	Cirhin	Q969X6;Q969X6-2;Q969X6-3	Q969X6;Q969X6-2;Q969X6-3	0.219286	0.104649	0.170351	0.0727406	0.234102	0.349243	0.314699	0.276384	0.0770798	0.141386	-0.0404148	0.177465	+	2.07407	0.00964653	MP41_MP46	31	31	31	53.2	53.2	53.2	76.889	0	323.31	14235000000	298
CISD1	CDGSH iron-sulfur domain-containing protein 1	Q9NZ45	Q9NZ45	0.0901623	0.0537338	0.0502167	0.0610771	0.115681	0.183624	0.237736	0.170275	-1.41975	-1.27084	-1.50051	-1.28855	+	9.58145	6.52003e-09	OCM_MP46;MP41_MP46	6	6	6	52.8	52.8	52.8	12.199	0	58.204	20711000000	108
CISD2	CDGSH iron-sulfur domain-containing protein 2	Q8N5K1	Q8N5K1	-0.415705	-0.55883	-0.491497	-0.487602	0.435383	0.563251	0.630875	0.579521	-0.0371914	0.0698223	-0.129557	0.0549889	+	7.17782	3.2222e-07	MP46_OCM;MP41_OCM;MP41_MP46	10	10	10	65.2	65.2	65.2	15.278	0	139	19548000000	91
CISD3	CDGSH iron-sulfur domain-containing protein 3, mitochondrial	P0C7P0	P0C7P0	-0.461029	-0.605288	-0.56391	-0.667789	0.27809	0.436865	0.42662	0.370241	-0.594872	-0.57494	-0.690331	-0.532692	+	7.60007	1.54347e-07	MP41_MP46;MP41_OCM	6	6	6	43.3	43.3	43.3	14.215	0.00012588	21.213	9471700000	59
CIT	Citron Rho-interacting kinase	O14578-4;O14578;O14578-2;REV__P40818-2;REV__P40818	O14578-4;O14578	0.691511	0.63035	0.638475	0.644823	-0.878326	-0.810246	-0.657736	-0.713737	-0.64456	-0.519348	-0.751984	-0.469679	+	8.03385	7.64482e-08	OCM_MP41;OCM_MP46	124	124	28	62.2	62.2	15.7	236.6	0	323.31	11948000000	338
CITED1	Cbp/p300-interacting transactivator 1	Q99966;Q99966-2	Q99966;Q99966-2	-1.33126	-1.67422	-1.4335	-1.69081	0.644018	0.9167	0.781092	0.736738	0.967215	0.956572	0.910114	1.06035	+	9.13524	1.33188e-08	MP41_OCM;MP46_OCM	4	4	4	26.9	26.9	26.9	19.896	0	51.864	1154000000	16
CIZ1	Cip1-interacting zinc finger protein	Q9ULV3-5;Q9ULV3-2;Q9ULV3;Q9ULV3-3;Q9ULV3-4	Q9ULV3-5;Q9ULV3-2;Q9ULV3;Q9ULV3-3;Q9ULV3-4	0.0430622	0.00672913	-0.0319939	-0.0446644	0.196016	0.246252	0.376265	0.279261	-0.190199	-0.101133	-0.28779	-0.116634	+	4.5691	4.75536e-05	MP41_MP46;MP41_OCM	24	24	24	43.4	43.4	43.4	88.519	0	227.9	1667500000	85
CKAP2	Cytoskeleton-associated protein 2	Q8WWK9-5;Q8WWK9-6;Q8WWK9;Q8WWK9-4	Q8WWK9-5;Q8WWK9-6;Q8WWK9;Q8WWK9-4	0.115767	0.160969	0.0983353	0.116886	0.362389	0.523809	0.648945	0.584503	0.118801	0.28986	0.158571	0.440086	+	2.77015	0.00212613	MP41_OCM	26	26	26	39.3	39.3	39.3	76.899	0	195.91	2510600000	83
CKAP2L	Cytoskeleton-associated protein 2-like	Q8IYA6;Q8IYA6-3;Q8IYA6-2	Q8IYA6;Q8IYA6-3	0.400789	0.322611	0.335495	0.321651	0.158279	0.269133	0.376764	0.260019	-0.289099	-0.0100384	-0.165943	0.16157	+	2.61508	0.0029637	MP41_MP46;OCM_MP46	18	18	18	26.6	26.6	26.6	83.586	0	59.293	585750000	36
CKAP4	Cytoskeleton-associated protein 4	Q07065	Q07065	0.443293	0.29026	0.361692	0.331427	0.124411	0.208941	0.240705	0.182161	0.0467625	0.117785	-0.0717983	0.157326	+	2.92626	0.00151135	OCM_MP46	50	50	49	72.6	72.6	71.4	66.022	0	323.31	147750000000	626
CKAP5	Cytoskeleton-associated protein 5	Q14008;Q14008-3;Q14008-2	Q14008;Q14008-3;Q14008-2	0.442249	0.417727	0.414131	0.463301	-0.0917301	0.0385857	0.155148	0.0966091	0.0335426	0.123491	-0.0135784	0.20204	+	3.73557	0.000268117	OCM_MP41;OCM_MP46	115	115	115	59.1	59.1	59.1	225.49	0	323.31	44284000000	762
CKB	Creatine kinase B-type	P12277;P06732	P12277	-0.915756	-0.972567	-0.980984	-0.898481	0.833366	1.01245	1.00372	0.970915	0.293451	0.326654	0.208124	0.498915	+	9.13455	1.33188e-08	MP46_OCM;MP41_OCM;MP41_MP46	20	20	20	66.9	66.9	66.9	42.644	0	323.31	13373000000	221
CKMT1A	Creatine kinase U-type, mitochondrial	P12532;P12532-2	P12532;P12532-2	0.138382	0.0442734	0.0584259	-0.00050354	0.703594	0.821421	0.799156	0.725437	-3.0978	-3.04849	-3.49397	-2.98343	+	10.3196	2.28975e-09	OCM_MP46;MP41_MP46;MP41_OCM	24	24	19	58.8	58.8	46.5	47.036	0	323.31	44471000000	369
CKS1B	Cyclin-dependent kinases regulatory subunit 1	P61024	P61024	0.0680428	0.0904827	0.0123291	0.0480499	-0.27396	-0.0783443	0.0273914	-0.0479317	0.526791	0.609499	0.513531	0.691023	+	5.28236	1.15099e-05	MP46_MP41;MP46_OCM	5	5	4	65.8	65.8	65.8	9.6601	0	81.381	3097800000	34
CKS2	Cyclin-dependent kinases regulatory subunit 2	P33552	P33552	-0.221779	-0.174106	-0.267503	-0.298957	-0.0124016	0.211081	0.213833	0.24212	-0.283032	-0.158175	-0.472408	-0.234171	+	3.40091	0.000546175	MP41_MP46;MP41_OCM	4	3	3	34.2	25.3	25.3	9.8602	0.00011409	8.8652	929370000	12
CLASP1	CLIP-associating protein 1	Q7Z460-4	Q7Z460-4	0.351326	0.28344	0.309298	0.335306	-0.0741444	0.0853481	0.138529	0.0634975	-0.0109539	0.0584927	-0.0967808	0.105722	+	3.28708	0.000696088	OCM_MP46;OCM_MP41	86	86	3	61.1	61.1	2.9	163.06	0	323.31	10054000000	328
CLASP2	CLIP-associating protein 2	O75122-3	O75122-3	0.394814	0.332912	0.346188	0.344486	-0.407972	-0.313219	-0.236921	-0.290489	0.0503883	0.0993862	-0.0215168	0.168613	+	6.31649	1.53622e-06	MP46_MP41;OCM_MP41;OCM_MP46	78	66	9	56.4	51	8.5	165.85	0	323.31	6715000000	220
CLASRP	CLK4-associating serine/arginine rich protein	Q8N2M8;Q8N2M8-4;Q8N2M8-3	Q8N2M8;Q8N2M8-4;Q8N2M8-3	-0.167761	-0.105267	-0.223429	-0.18733	-0.0397835	0.00618458	-0.00551224	-0.0869884	-0.115671	-0.0808239	-0.248602	-0.0818863	+	1.63588	0.0254532		21	21	21	31	31	31	77.16	0	224	1136100000	30
CLCC1	Chloride channel CLIC-like protein 1	Q96S66;Q96S66-2;Q96S66-3;Q96S66-4	Q96S66;Q96S66-2;Q96S66-3;Q96S66-4	-0.114902	-0.252083	-0.184734	-0.260218	0.0841026	0.176695	0.194059	0.143721	-0.101469	-0.0172462	-0.223272	0.0028801	+	3.47114	0.00047066	MP41_OCM;MP41_MP46	27	27	27	54.3	54.3	54.3	62.022	0	323.31	8179200000	151
CLCN3	H(+)/Cl(-) exchange transporter 3	P51790-4;P51790-5;P51790	P51790-4;P51790-5;P51790	0.000362396	-0.109852	-0.0499401	-0.112307	-0.236021	-0.0605145	-0.0610409	-0.14123	0.168013	0.193182	0.0460606	0.235176	+	3.02343	0.0012273	MP46_MP41;MP46_OCM	20	20	0	26.7	26.7	0	88.463	0	169.14	4271900000	91
CLCN3	H(+)/Cl(-) exchange transporter 3	P51790-2	P51790-2	-0.0149574	0.117227	0.0344553	0.0436621	0.098279	0.0589275	0.183959	0.19375	-0.147628	-0.0510368	-0.310911	-0.100261	+	2.63958	0.00281329	MP41_MP46	20	2	2	25.3	2.8	2.8	96.732	0.00011107	6.486	123500000	11
CLCN5	H(+)/Cl(-) exchange transporter 5	P51795;P51795-1;P51793-2;P51793	P51795;P51795-1	0.110445	0.186172	0.128443	0.0812683	0.20071	0.288034	0.339912	0.283329	-0.277855	-0.271246	-0.488922	-0.249723	+	5.36628	9.74472e-06	OCM_MP46;MP41_MP46	20	15	15	30.1	24.1	24.1	90.784	0	152.73	1195000000	46
CLCN6	Chloride transport protein 6	P51797;P51797-6;P51797-5;P51797-4;P51797-2;P51797-3	P51797;P51797-6;P51797-5	0.068388	0.0356312	-0.00980759	-0.0135612	-0.637666	-0.664901	-0.548038	-0.60416	-0.249819	-0.232195	-0.402014	-0.223827	+	6.29766	1.58773e-06	MP46_MP41;OCM_MP41;OCM_MP46	10	10	10	14	14	14	97.288	0	29.944	326900000	15
CLCN7	H(+)/Cl(-) exchange transporter 7	P51798;P51798-2	P51798;P51798-2	-0.297316	-0.371281	-0.3363	-0.392815	-0.0981483	0.0107346	0.021225	-0.018343	0.114004	0.185162	-0.0209446	0.17635	+	4.86066	2.65874e-05	MP41_OCM;MP46_OCM	31	31	31	38.6	38.6	38.6	88.678	0	323.31	19455000000	219
CLCNKA	Chloride channel protein ClC-Ka	P51800-2;P51800-3;P51800	P51800-2;P51800-3;P51800	-0.461845	1.05755	0.102142	0.969215	0.407281	-0.0146265	1.32801	1.29082	-0.239968	0.381198	0.187574	-0.0043087		0.495524	0.326584		1	1	1	2.3	2.3	2.3	70.458	0.0070295	1.6994	4658700000	12
CLDND1	Claudin domain-containing protein 1	Q9NY35;Q9NY35-2;Q9NY35-3	Q9NY35;Q9NY35-2	-0.188608	-0.160072	-0.204197	-0.367956	-0.258802	-0.220545	-0.00936699	-0.150734	0.168751	0.300701	0.0866222	0.239769	+	3.43999	0.000502301	MP46_OCM;MP46_MP41	4	4	4	17.4	17.4	17.4	28.603	0.00012441	19.373	411280000	18
CLEC16A	Protein CLEC16A	Q2KHT3;Q2KHT3-2;Q2KHT3-3	Q2KHT3;Q2KHT3-2	-0.099411	-0.202957	-0.163309	-0.100855	-0.143372	0.072485	0.109167	-0.0348091	-0.0166473	0.0884762	-0.0509377	0.108372	+	1.41192	0.0418449		16	16	16	17.3	17.3	17.3	117.71	0	83.004	9608000000	44
CLGN	Calmegin	O14967;O14967-2	O14967	0.297554	0.437801	0.299313	0.454149	0.624971	0.69784	0.873001	0.691467	0.562923	0.718378	0.604904	0.831594	+	2.67423	0.00261249	MP46_OCM;MP41_OCM	6	5	5	14.6	13.3	13.3	70.038	0.00012948	25.605	524450000	40
CLIC1	Chloride intracellular channel protein 1	O00299	O00299	0.55332	0.523758	0.516348	0.65362	0.253859	0.44791	0.42197	0.409321	-0.0918388	-0.022028	-0.117615	0.134247	+	4.65373	4.01138e-05	MP41_MP46;OCM_MP46	21	21	21	88	88	88	26.922	0	323.31	78454000000	320
CLIC4	Chloride intracellular channel protein 4	Q9Y696;Q9NZA1-3;O15247;Q9NZA1-2;Q9NZA1	Q9Y696	0.342833	0.331066	0.347227	0.411654	-0.57855	-0.461977	-0.408401	-0.488588	0.589148	0.644913	0.567198	0.757505	+	8.24733	5.35701e-08	OCM_MP41;MP46_MP41;MP46_OCM	25	25	24	85.4	85.4	82.2	28.772	0	323.31	38857000000	343
CLINT1	Clathrin interactor 1	Q14677-3;Q14677-2	Q14677-3;Q14677-2	-0.182903	-0.215643	-0.201971	-0.239674	0.304655	0.37924	0.410793	0.326763	0.260403	0.327093	0.193295	0.351059	+	6.81652	6.15408e-07	MP46_OCM;MP41_OCM	31	31	3	46.2	46.2	4.2	70.294	0	323.31	29675000000	231
CLINT1	Clathrin interactor 1	Q14677	Q14677	-0.275038	-0.290756	-0.261072	-0.328327	0.0662556	0.203779	0.156031	0.0522232	0.137671	0.192125	0.0436249	0.272509	+	4.8153	2.90967e-05	MP41_OCM;MP46_OCM	29	1	1	44.6	1.4	1.4	68.259	0.00011434	9.1574	413410000	20
CLIP1	CAP-Gly domain-containing linker protein 1	P30622-2;P30622-1;P30622	P30622-2;P30622-1;P30622	0.179623	0.156475	0.149845	0.20969	0.0238171	0.164286	0.228781	0.155741	-0.173716	-0.0763683	-0.246231	-0.0212555	+	3.18076	0.00087476	MP41_MP46;OCM_MP46	84	84	74	60.8	60.8	55.4	156.78	0	323.31	11906000000	310
CLIP2	CAP-Gly domain-containing linker protein 2	Q9UDT6-2;Q9UDT6	Q9UDT6-2;Q9UDT6	0.377716	0.40247	0.374176	0.408503	-0.4328	-0.565641	-0.665564	-0.607487	-0.35648	-0.21332	-0.399588	-0.18886	+	6.77201	6.66913e-07	MP46_MP41;OCM_MP41;OCM_MP46	53	43	43	56.8	49.5	49.5	111.78	0	205.54	1639600000	74
CLK1	Dual specificity protein kinase CLK1	P49759-3;P49759;P49759-2	P49759-3;P49759	-0.330051	-0.398718	-0.343603	-0.564795	0.18055	0.150845	0.291773	0.219648	0.127121	0.27706	0.03479	0.253733	+	4.92505	2.33437e-05	MP46_OCM;MP41_OCM	17	17	14	32.1	32.1	24	61.756	0	149.33	298960000	18
CLK2	Dual specificity protein kinase CLK2	P49760;P49760-3;P49760-2	P49760;P49760-3	-0.334311	-0.279726	-0.387529	-0.344051	0.177742	0.213459	0.493176	0.437462	0.228361	0.3706	0.0544605	0.277082	+	4.24242	9.30368e-05	MP46_OCM;MP41_OCM	16	15	15	31.7	30.1	30.1	60.089	0	164.87	816820000	32
CLK3	Dual specificity protein kinase CLK3	P49761-1;P49761;P49761-3;P49761-2	P49761-1;P49761;P49761-3	0.103949	0.190357	0.0668697	0.103519	-0.127531	-0.0638199	0.0244637	-0.0555019	-0.702797	-0.674326	-0.954376	-0.650919	+	6.03846	2.6121e-06	MP41_MP46;OCM_MP46	21	21	21	49.2	49.2	49.2	58.588	0	186.17	1176000000	47
CLMN	Calmin	Q96JQ2	Q96JQ2	0.144932	0.123478	0.104553	0.0670033	0.159029	0.215309	0.287224	0.175522	-0.365911	-0.273235	-0.463062	-0.287786	+	5.92095	3.29336e-06	OCM_MP46;MP41_MP46	32	32	32	40.6	40.6	40.6	111.65	0	223.75	1896400000	75
CLN3	Battenin	Q13286-4;Q13286-6;Q13286-2;Q13286-7;Q13286-3;Q13286;Q13286-5	Q13286-4;Q13286-6;Q13286-2;Q13286-7;Q13286-3;Q13286;Q13286-5	-0.432178	-0.49594	-0.700816	-0.445659	0.491876	0.58542	0.644448	0.709563	-0.194705	0.00447273	-0.101521	-0.118009	+	6.5883	9.25572e-07	MP46_OCM;MP41_OCM;MP41_MP46	4	4	4	14	14	14	34.568	0	104.82	93509000	5
CLN5	Ceroid-lipofuscinosis neuronal protein 5	O75503	O75503	-0.293491	-0.367672	-0.376379	-0.365028	-0.00756645	0.161547	0.252516	0.151377	0.0168343	0.125877	-0.13031	0.0203667	+	4.08387	0.000128879	MP46_OCM;MP41_OCM	9	9	9	21.2	21.2	21.2	41.496	0.00012306	18.131	1080500000	35
CLN6	Ceroid-lipofuscinosis neuronal protein 6	Q9NWW5;Q9NWW5-2	Q9NWW5;Q9NWW5-2	-0.277718	-0.258373	-0.317202	-0.350458	0.101957	0.234661	0.22872	0.0922194	-0.417303	-0.288036	-0.523332	-0.232656	+	4.49459	5.52387e-05	MP41_MP46;MP41_OCM	4	4	4	14.8	14.8	14.8	35.919	0	65.652	252390000	8
CLNS1A	Methylosome subunit pICln	P54105	P54105	0.0100937	-0.0709076	-0.116611	-0.0862389	0.156212	0.322943	0.374901	0.274536	0.478092	0.515358	0.426868	0.677111	+	4.69644	3.68507e-05	MP41_OCM;MP46_OCM;MP46_MP41	11	11	11	69.2	69.2	69.2	26.215	0	323.31	3365100000	86
CLP1	Polyribonucleotide 5-hydroxyl-kinase Clp1	Q92989;Q92989-2	Q92989;Q92989-2	0.0848713	0.0238895	0.051012	-0.00697708	0.202118	0.299683	0.375008	0.289278	0.0386086	0.0997372	-0.0488625	0.159462	+	2.98486	0.0013326	MP41_OCM;MP41_MP46	14	14	14	32	32	32	47.645	0	87.715	2436600000	66
CLPB	Caseinolytic peptidase B protein homolog	Q9H078-2;Q9H078;Q9H078-5;Q9H078-3;Q9H078-4	Q9H078-2;Q9H078;Q9H078-5;Q9H078-3;Q9H078-4	-0.389725	-0.423269	-0.440956	-0.480419	0.424355	0.536188	0.499144	0.444715	0.357567	0.395893	0.232208	0.458513	+	7.67685	1.36281e-07	MP46_OCM;MP41_OCM	36	36	36	60.7	60.7	60.7	75.448	0	323.31	24116000000	351
CLPP	ATP-dependent Clp protease proteolytic subunit, mitochondrial	Q16740	Q16740	-0.251534	-0.235727	-0.302229	-0.316463	0.499142	0.603531	0.620649	0.539934	-0.0850239	-0.02038	-0.212713	-0.0303669	+	7.33289	2.4602e-07	MP46_OCM;MP41_OCM;MP41_MP46	13	13	13	46.2	46.2	46.2	30.18	0	107.45	20045000000	260
CLPTM1	Cleft lip and palate transmembrane protein 1	O96005;O96005-4;O96005-3	O96005;O96005-4;O96005-3	0.234346	0.182951	0.18437	0.111143	-0.00341606	0.0257149	0.143158	0.124809	0.648018	0.761251	0.539116	0.767733	+	5.33623	1.03513e-05	MP46_MP41;MP46_OCM	18	18	18	35.6	35.6	35.6	76.096	0	303.28	7801800000	186
CLPTM1L	Cleft lip and palate transmembrane protein 1-like protein	Q96KA5-2;Q96KA5	Q96KA5-2;Q96KA5	0.107576	0.0879803	0.102495	0.0082531	0.0864029	0.15497	0.358685	0.160572	-0.0380135	0.0547085	-0.0697231	0.0672741	+	1.49635	0.0346643		14	14	14	30.7	30.7	30.7	58.355	0	153.71	3534100000	101
CLPX	ATP-dependent Clp protease ATP-binding subunit clpX-like, mitochondrial	O76031	O76031	0.110306	-0.000232697	0.045723	-0.0298347	0.261229	0.341127	0.362606	0.285572	0.130602	0.192247	0.0142078	0.213888	+	3.08326	0.00107852	MP41_OCM	38	38	38	69.2	69.2	69.2	69.223	0	323.31	22723000000	404
CLSPN	Claspin	Q9HAW4;Q9HAW4-3;Q9HAW4-2	Q9HAW4;Q9HAW4-3;Q9HAW4-2	0.262598	0.325731	0.264023	0.321115	-0.258024	-0.176744	-0.00208664	-0.0691757	0.0873852	0.218731	0.0315094	0.250841	+	3.44995	0.000491952	MP46_MP41;OCM_MP41	40	40	40	37.3	37.3	37.3	151.09	0	323.31	3189000000	60
CLSTN1	Calsyntenin-1;Soluble Alc-alpha;CTF1-alpha	O94985-2;O94985	O94985-2;O94985	-0.120052	0.00192261	-0.134276	0.0534782	-0.181555	-0.0771132	0.0406208	-0.0387688	0.388275	0.471579	0.30151	0.576134	+	4.0599	0.000135367	MP46_MP41;MP46_OCM	14	14	14	18.9	18.9	18.9	108.64	0	72.93	416830000	22
CLTA	Clathrin light chain A	P09496-2;P09496-4;P09496-3;P09496;P09496-5	P09496-2;P09496-4;P09496-3;P09496;P09496-5	-0.163952	-0.299652	-0.215517	-0.206245	-0.0383339	0.104652	0.131344	0.04599	0.108498	0.198429	0.0856514	0.210079	+	4.25921	8.98587e-05	MP41_OCM;MP46_OCM	13	13	13	39.4	39.4	39.4	23.662	0	114.93	47580000000	142
CLTB	Clathrin light chain B	P09497-2;P09497	P09497-2;P09497	-0.351542	-0.468254	-0.419846	-0.396238	0.173828	0.306692	0.350763	0.294247	0.0993214	0.16288	0.0110435	0.202118	+	6.21729	1.85595e-06	MP46_OCM;MP41_OCM	15	14	14	44.1	40.8	40.8	23.181	0	54.798	28344000000	120
CLTC	Clathrin heavy chain 1	Q00610-2;Q00610	Q00610-2;Q00610	0.32634	0.237551	0.286116	0.240038	0.53788	0.687384	0.631536	0.595499	0.530291	0.53595	0.442137	0.686756	+	3.64157	0.000327728	MP46_OCM;MP41_OCM	130	130	108	77.4	77.4	66.7	187.89	0	323.31	450040000000	2417
CLTCL1	Clathrin heavy chain 2	P53675-2;P53675	P53675-2;P53675	-0.0598154	0.142807	-0.0812216	0.0148201	-0.306858	-0.174671	0.0260124	-0.102894	0.148712	0.322216	0.260258	0.363821	+	2.74025	0.00226658	MP46_MP41	29	7	7	18.3	5.9	5.9	180.29	0.00011207	7.2973	633860000	17
CLUH	Clustered mitochondria protein homolog	O75153;Q9Y5I4-2;Q9Y5I4	O75153	0.577154	0.534056	0.538485	0.607296	-0.0941296	0.0676956	0.126055	0.0702953	-0.194952	-0.0944424	-0.24439	0.0109539	+	5.43727	8.44151e-06	OCM_MP46;OCM_MP41	67	67	67	67.9	67.9	67.9	146.67	0	323.31	25433000000	440
CLYBL	Citrate lyase subunit beta-like protein, mitochondrial	Q8N0X4;Q8N0X4-2	Q8N0X4;Q8N0X4-2	0.10396	0.0781231	0.0572891	-0.0303364	0.552408	0.693573	0.671923	0.572193	-1.29441	-1.24916	-1.49792	-1.25302	+	9.36793	9.14144e-09	OCM_MP46;MP41_MP46;MP41_OCM	18	18	18	58.8	58.8	58.8	37.359	0	163.73	2763400000	75
CMAS	N-acylneuraminate cytidylyltransferase	Q8NFW8;Q8NFW8-2	Q8NFW8;Q8NFW8-2	0.959126	0.870785	0.909449	0.810677	-0.756981	-0.669044	-0.68582	-0.780266	-0.721905	-0.671062	-0.836252	-0.620386	+	9.79207	4.7785e-09	OCM_MP41;OCM_MP46	30	30	30	66.4	66.4	66.4	48.379	0	323.31	26133000000	279
CMBL	Carboxymethylenebutenolidase homolog	Q96DG6	Q96DG6	0.12796	0.022646	0.0569363	0.159113	0.517164	0.679148	0.722149	0.659254	-0.948334	-0.813429	-1.01748	-0.778597	+	8.21014	5.67581e-08	OCM_MP46;MP41_MP46;MP41_OCM	12	12	12	46.5	46.5	46.5	28.048	0	43.038	2740800000	48
CMC1	COX assembly mitochondrial protein homolog	Q7Z7K0	Q7Z7K0	-0.0382023	-0.0348835	-0.0446777	-0.110001	0.322493	0.366266	0.429012	0.37529	-0.0823975	0.0581417	-0.13656	0.0359993	+	5.161	1.46114e-05	MP41_OCM;MP41_MP46	6	6	6	51.9	51.9	51.9	12.49	0	32.547	7399900000	85
CMC2	COX assembly mitochondrial protein 2 homolog	Q9NRP2	Q9NRP2	0.0868607	-0.136572	0.0812588	-0.180273	0.117651	0.235083	0.0764771	0.0150261	-0.191944	-0.167744	-0.288095	-0.0799065	+	1.86413	0.0153658		7	7	7	78.5	78.5	78.5	9.4598	0	53.356	4342100000	79
CMC4	Cx9C motif-containing protein 4	P56277	P56277	-0.314049	-0.372587	-0.38262	-0.415354	0.368507	0.445425	0.419579	0.360994	-0.768463	-0.722904	-0.88464	-0.685184	+	8.71782	2.45067e-08	OCM_MP46;MP41_MP46;MP41_OCM	8	8	8	77.9	77.9	77.9	7.7469	0.00012107	15.692	3728600000	54
CMIP	C-Maf-inducing protein	Q8IY22;Q8IY22-3;Q8IY22-2	Q8IY22;Q8IY22-3;Q8IY22-2	-3.40622	-3.0726	-3.00543	-3.09231	-4.37016	-5.87163	-4.51732	-4.37887	0.974761	1.35077	1.02277	0.794945	+	7.21049	3.0427e-07	OCM_MP41;MP46_MP41;MP46_OCM	5	5	5	7.4	7.4	7.4	86.33	0.00010958	5.3755	74237000	3
CMPK1	UMP-CMP kinase	P30085;P30085-3;P30085-2	P30085;P30085-3;P30085-2	-0.198963	-0.220984	-0.20126	-0.104916	-0.284054	-0.172634	-0.138653	-0.154158	0.3978	0.468443	0.356125	0.572157	+	6.15223	2.10158e-06	MP46_MP41;MP46_OCM	16	16	16	68.4	68.4	68.4	22.222	0	229.78	7082400000	143
CMSS1	Protein CMSS1	Q9BQ75-2;Q9BQ75	Q9BQ75-2;Q9BQ75	0.391615	0.247276	0.330292	0.249098	-0.755632	-0.681349	-0.53215	-0.621531	-0.170284	-0.0989914	-0.237474	-0.0658264	+	6.76	6.81645e-07	MP46_MP41;OCM_MP41;OCM_MP46	13	13	13	41	41	41	29.964	0	61.613	3693600000	75
CMTM4	CKLF-like MARVEL transmembrane domain-containing protein 4	Q8IZR5-2;Q8IZR5-3;Q8IZR5	Q8IZR5-2;Q8IZR5-3;Q8IZR5	-0.776358	-0.856773	-0.862627	-0.888567	-1.26306	-1.29345	-1.03939	-1.22946	-1.56879	-1.50908	-1.70771	-1.47853	+	5.21531	1.31392e-05	MP41_MP46;OCM_MP46;OCM_MP41	4	4	4	29.3	29.3	29.3	22.84	0.00012109	15.714	188440000	5
CMTM6	CKLF-like MARVEL transmembrane domain-containing protein 6	Q9NX76	Q9NX76	0.331841	0.394727	0.373415	0.338461	-0.216362	-0.215301	0.00611973	-0.185814	0.786539	0.758978	0.689643	0.637059	+	6.72691	7.22649e-07	OCM_MP41;MP46_MP41;MP46_OCM	4	4	4	23.5	23.5	23.5	20.419	0.00012274	17.794	1761100000	23
CMTM7	CKLF-like MARVEL transmembrane domain-containing protein 7	Q96FZ5-2;Q96FZ5	Q96FZ5-2;Q96FZ5	-0.353997	-0.258409	-0.191591	-0.173676	-0.391543	-0.336473	-0.247229	-0.260218	-0.95682	-0.954469	-1.01254	-0.859832	+	6.45986	1.17753e-06	MP41_MP46;OCM_MP46	3	3	3	33.8	33.8	33.8	15.452	0	77.579	248440000	7
CMTR1	Cap-specific mRNA (nucleoside-2-O-)-methyltransferase 1	Q8N1G2	Q8N1G2	-0.0590267	-0.115873	-0.0877838	-0.130268	0.0298061	0.16745	0.214706	0.117985	0.451096	0.508354	0.37739	0.584858	+	5.43378	8.50436e-06	MP41_OCM;MP46_OCM;MP46_MP41	52	52	52	65.9	65.9	65.9	95.32	0	323.31	8948200000	239
CNBP	Cellular nucleic acid-binding protein	P62633-4;P62633-8	P62633-4;P62633-8	0.333133	0.423255	0.331077	0.234652	-0.759683	-0.66433	-0.516149	-0.66602	0.422004	0.584599	0.442533	0.685063	+	6.9489	4.80338e-07	OCM_MP41;MP46_MP41	17	1	1	74.7	8.4	8.4	19.592	0	89.976	1011700000	10
CNBP	Cellular nucleic acid-binding protein	P62633;P62633-3;P62633-2;P62633-7	P62633;P62633-3;P62633-2;P62633-7	0.310839	0.231323	0.25675	0.251974	0.102957	0.147167	0.149702	0.121021	0.202898	0.283394	0.167089	0.349957	+	1.9485	0.0127304		18	18	2	78	78	11.3	19.463	0	194.57	63536000000	255
CNDP2	Cytosolic non-specific dipeptidase	Q96KP4;Q96KP4-2	Q96KP4;Q96KP4-2	0.792406	0.699085	0.726635	0.7904	-0.111879	0.0891151	0.118986	0.0513973	0.0669479	0.106363	0.0389996	0.246414	+	5.88492	3.53186e-06	OCM_MP41;OCM_MP46	33	33	33	71.6	71.6	71.6	52.878	0	323.31	15889000000	303
CNIH4	Protein cornichon homolog 4	Q9P003	Q9P003	-0.224907	-0.140245	-0.298313	-0.304075	-0.0825596	-0.0563507	0.0837708	0.0480518	-0.140165	-0.0441227	-0.318407	-0.0756721	+	1.72892	0.0207085		1	1	1	14.4	14.4	14.4	16.093	0.00013055	26.634	1334700000	48
CNN2	Calponin-2	Q99439;Q99439-2	Q99439;Q99439-2	0.606747	0.5355	0.587643	0.686607	-0.239975	-0.0305386	0.0210152	-0.0482025	-0.672106	-0.631176	-0.749525	-0.456636	+	6.79594	6.359e-07	MP41_MP46;OCM_MP46;OCM_MP41	18	16	16	73.5	68	68	33.697	0	158.23	5454300000	126
CNN3	Calponin-3	Q15417;Q15417-3	Q15417;Q15417-3	0.595139	0.621881	0.594597	0.693253	-0.384558	-0.234097	-0.164257	-0.218527	-0.286543	-0.181564	-0.324068	-0.0830002	+	6.63397	8.47356e-07	OCM_MP41;OCM_MP46	21	21	2	73.3	73.3	9.1	36.413	0	298.63	15940000000	274
CNN3	Calponin-3	Q15417-2	Q15417-2	-2.77663	-2.60689	-2.68305	-2.60823	-2.66115	-2.8493	-2.54899	-2.74404	-3.03984	-3.00081	-3.46912	-3.13291	+	2.69522	0.00249773	MP41_MP46;OCM_MP46	19	1	1	73.3	3.8	3.8	31.737	0.00042132	3.1608	63633000	11
CNNM2	Metal transporter CNNM2	Q9H8M5;Q9H8M5-2;Q9H8M5-3	Q9H8M5;Q9H8M5-2;Q9H8M5-3	-0.387224	-0.330174	-0.4787	-0.204672	0.149681	0.147532	0.221024	0.191946	0.610357	0.697773	0.487785	0.704247	+	6.42757	1.24343e-06	MP41_OCM;MP46_OCM;MP46_MP41	23	17	13	33	26.9	21.8	96.622	0	209.64	745800000	42
CNNM3	Metal transporter CNNM3	Q8NE01;Q8NE01-2;Q8NE01-3	Q8NE01;Q8NE01-2;Q8NE01-3	-0.315569	-0.413355	-0.380838	-0.418449	0.418314	0.535954	0.550619	0.545593	0.126926	0.184958	0.0155506	0.169197	+	7.45888	1.97574e-07	MP46_OCM;MP41_OCM;MP41_MP46	32	32	30	51.8	51.8	48.7	76.118	0	307.93	5407000000	153
CNNM4	Metal transporter CNNM4	Q6P4Q7;Q6P4Q7-2	Q6P4Q7	0.0191135	-0.0912914	-0.0473499	-0.115391	0.0224819	0.132053	0.166719	0.09552	0.0610905	0.156816	-0.0421925	0.134872	+	1.65035	0.0246529		25	24	19	41	40	34.8	86.606	0	242.93	1456100000	81
CNOT1	CCR4-NOT transcription complex subunit 1	A5YKK6;A5YKK6-2;A5YKK6-3;A5YKK6-4	A5YKK6;A5YKK6-2;A5YKK6-3;A5YKK6-4	0.113487	0.0462322	0.0684071	0.0542831	0.113968	0.267918	0.306622	0.249561	0.204966	0.299049	0.128033	0.344982	+	1.76337	0.0191802		104	104	104	50.9	50.9	50.9	266.94	0	323.31	19319000000	471
CNOT10	CCR4-NOT transcription complex subunit 10	Q9H9A5;Q9H9A5-2;Q9H9A5-6;Q9H9A5-3;Q9H9A5-4;Q9H9A5-5	Q9H9A5;Q9H9A5-2;Q9H9A5-6;Q9H9A5-3;Q9H9A5-4;Q9H9A5-5	0.115202	0.0363388	0.0365181	0.0232582	-0.131491	-0.00120926	0.0291595	-0.0136127	0.0481606	0.125151	-0.0208969	0.202795		0.928412	0.12333		29	29	29	53.4	53.4	53.4	82.309	0	323.31	3246300000	132
CNOT11	CCR4-NOT transcription complex subunit 11	Q9UKZ1	Q9UKZ1	0.0867176	0.082798	0.0615177	0.0465012	-0.0804405	-0.0351467	0.0676765	-0.000827789	0.102432	0.16469	0.0307808	0.227591	+	1.5558	0.030396		10	10	10	28.8	28.8	28.8	55.215	0	151.6	1093000000	48
CNOT2	CCR4-NOT transcription complex subunit 2	Q9NZN8;Q9NZN8-4;Q9NZN8-5;Q9NZN8-2;Q9NZN8-3	Q9NZN8;Q9NZN8-4;Q9NZN8-5;Q9NZN8-2	0.313217	0.176262	0.199316	0.223074	0.603985	0.583895	0.633713	0.609627	0.520094	0.615576	0.467945	0.636805	+	4.85831	2.67122e-05	MP46_OCM;MP41_OCM	25	25	25	68.9	68.9	68.9	59.737	0	255.84	2447900000	88
CNOT3	CCR4-NOT transcription complex subunit 3	O75175	O75175	0.0844746	0.107302	0.0519028	0.102262	0.0376987	0.185341	0.190439	0.161058	0.166883	0.205454	0.0652218	0.310492		0.688414	0.21134		22	22	22	27.4	27.4	27.4	81.871	0	133.2	4601500000	98
CNOT4	CCR4-NOT transcription complex subunit 4	O95628-8;O95628-4;O95628-9;O95628-10;O95628-2;O95628;O95628-7;O95628-6;O95628-3;O95628-5	O95628-8;O95628-4;O95628-9;O95628-10;O95628-2;O95628;O95628-7;O95628-6;O95628-3;O95628-5	0.189157	0.241135	0.170271	0.267349	-0.0652142	0.111391	0.20999	0.160828	0.126728	0.189264	0.0443993	0.283358		0.540549	0.295182		20	20	20	37.4	37.4	37.4	70.338	0	201.41	1583000000	61
CNOT6L	CCR4-NOT transcription complex subunit 6-like	Q96LI5;Q96LI5-2	Q96LI5;Q96LI5-2	0.523729	0.615992	0.63098	0.532759	0.618262	0.693006	0.747632	0.749639	0.419632	0.398632	0.18956	0.57991	+	2.09844	0.00914616	MP41_MP46	8	8	5	15.3	15.3	9.4	63.001	0	40.573	246140000	18
CNOT7	CCR4-NOT transcription complex subunit 7	Q9UIV1;Q9UIV1-2	Q9UIV1;Q9UIV1-2	0.208921	0.195581	0.216475	0.152815	0.0779953	0.220833	0.268801	0.202534	0.31398	0.33181	0.175676	0.417477		1.03045	0.0981126		10	10	10	47	47	47	32.745	0	141.44	848840000	51
CNP	2,3-cyclic-nucleotide 3-phosphodiesterase	P09543;P09543-2;Q5TBK1	P09543;P09543-2	0.386717	0.265493	0.331396	0.265779	-0.0146046	0.113033	0.0756035	0.0133781	-0.344894	-0.282196	-0.46155	-0.252214	+	5.79335	4.22519e-06	MP41_MP46;OCM_MP46;OCM_MP41	41	40	40	75.5	73.9	73.9	47.578	0	323.31	77070000000	462
CNPY2	Protein canopy homolog 2	Q9Y2B0;Q9Y2B0-2	Q9Y2B0	0.111427	0.0238304	0.0476665	0.0427513	0.341093	0.397955	0.270449	0.280418	-0.0331593	0.00393867	-0.175316	0.048233	+	3.94823	0.00017153	MP41_MP46;MP41_OCM	12	12	12	64.8	64.8	64.8	20.652	0	197.04	23353000000	174
CNPY3	Protein canopy homolog 3	Q9BT09	Q9BT09	-0.0827579	-0.129229	-0.113863	-0.17173	-0.146616	-0.0698071	-0.0473118	-0.102728	0.353657	0.427683	0.288452	0.424292	+	6.5239	1.04709e-06	MP46_OCM;MP46_MP41	12	12	12	42.4	42.4	42.4	30.748	0	226.81	12481000000	109
CNPY4	Protein canopy homolog 4	Q8N129	Q8N129	0.0891304	0.0414677	0.0666847	-0.0417366	0.57432	0.653622	0.69799	0.586296	-0.411217	-0.342951	-0.513098	-0.347504	+	7.87262	9.97022e-08	OCM_MP46;MP41_MP46;MP41_OCM	12	12	12	49.2	49.2	49.2	28.309	0	140.11	2755200000	64
CNRIP1	CB1 cannabinoid receptor-interacting protein 1	Q96F85;Q96F85-2	Q96F85;Q96F85-2	0.453903	0.460539	0.445845	0.360432	0.00948143	0.119072	0.172115	0.158392	-1.47354	-1.34919	-1.51748	-1.43114	+	10.4592	1.84825e-09	MP41_MP46;OCM_MP46;OCM_MP41	8	8	8	72.6	72.6	72.6	18.648	0	151.15	1775400000	39
CNST	Consortin	Q6PJW8;Q6PJW8-2;Q6PJW8-3	Q6PJW8;Q6PJW8-2	-0.0381947	-0.110506	-0.0867596	-0.140354	0.388241	0.462986	0.629841	0.52442	0.0477753	0.182386	-0.0161648	0.184763	+	4.85559	2.68475e-05	MP41_OCM;MP41_MP46	18	18	18	31.9	31.9	31.9	79.596	0	108.71	897370000	46
CNTLN	Centlein	Q9NXG0-2;Q9NXG0;Q9NXG0-3	Q9NXG0-2;Q9NXG0	0.51811	0.462588	0.414333	0.479019	-0.312201	-0.0914278	-0.0663862	-0.0273781	-1.1569	-1.14391	-1.29237	-0.99941	+	7.85889	1.0195e-07	MP41_MP46;OCM_MP46;OCM_MP41	10	10	10	7.4	7.4	7.4	162.19	0.00011213	7.3681	181450000	6
CNTNAP1	Contactin-associated protein 1	P78357	P78357	-1.44347	-1.37274	-1.45689	-1.44368	-0.119223	-0.0486088	0.121969	0.0210552	0.55372	0.627792	0.424706	0.63172	+	9.54037	6.90708e-09	MP41_OCM;MP46_OCM;MP46_MP41	49	49	49	43.4	43.4	43.4	156.26	0	323.31	4999100000	150
CNTNAP3;CNTNAP3B	Contactin-associated protein-like 3;Contactin-associated protein-like 3B	Q9BZ76;Q96NU0;Q9BZ76-2;Q96NU0-2	Q9BZ76;Q96NU0;Q9BZ76-2	0.0685692	0.0392838	0.0202837	-0.0158415	-0.472945	-0.319852	-0.429086	-0.346067	-0.0347633	-0.134639	-0.504025	0.132569	+	1.80226	0.0176312		5	5	5	4.4	4.4	4.4	140.69	0.00021388	3.8886	189400000	9
CNTROB	Centrobin	Q8N137;Q8N137-3;Q8N137-2;Q8N137-5;Q8N137-4	Q8N137;Q8N137-3;Q8N137-2;Q8N137-5;Q8N137-4	0.140262	0.152435	0.152866	0.108543	-0.232511	-0.183471	-0.00272179	-0.0540504	-0.512218	-0.30436	-0.285175	-0.325403	+	4.08919	0.000127461	MP41_MP46;OCM_MP46;OCM_MP41	10	10	10	14.1	14.1	14.1	101.25	0	54.387	247370000	11
COA1	Cytochrome c oxidase assembly factor 1 homolog	Q9GZY4	Q9GZY4	-0.741457	-0.724897	-0.822067	-0.847084	0.215008	0.25388	0.327669	0.30048	0.251268	0.349722	0.189789	0.336868	+	8.71291	2.45867e-08	MP41_OCM;MP46_OCM	6	6	6	49.3	49.3	49.3	16.694	0	59.626	1203100000	39
COA3	Cytochrome c oxidase assembly factor 3 homolog, mitochondrial	Q9Y2R0	Q9Y2R0	-0.68034	-0.679054	-0.660646	-0.719425	0.0975914	0.143379	0.257303	0.210653	0.175327	0.344666	0.0573711	0.224878	+	6.96619	4.67633e-07	MP41_OCM;MP46_OCM	7	7	7	53.8	53.8	53.8	11.731	0	40.091	13713000000	81
COA4	Cytochrome c oxidase assembly factor 4 homolog, mitochondrial	Q9NYJ1;Q9NYJ1-2	Q9NYJ1;Q9NYJ1-2	-0.68644	-0.638973	-0.715822	-0.712229	0.352402	0.39797	0.508905	0.403561	-0.294153	-0.153505	-0.377039	-0.208874	+	7.83799	1.05506e-07	MP46_OCM;MP41_OCM;MP41_MP46	7	7	7	88.5	88.5	88.5	10.134	0	59.761	7451400000	69
COA5	Cytochrome c oxidase assembly factor 5	Q86WW8	Q86WW8	-1.20409	-1.14183	-1.21415	-1.21552	0.578182	0.699276	0.753887	0.672308	-0.295433	-0.213251	-0.399311	-0.253288	+	10.1477	2.88104e-09	MP46_OCM;MP41_OCM;MP41_MP46	6	6	6	78.4	78.4	78.4	8.3755	0	51.3	1751400000	33
COA6	Cytochrome c oxidase assembly factor 6 homolog	Q5JTJ3-3;Q5JTJ3;Q5JTJ3-2	Q5JTJ3-3;Q5JTJ3;Q5JTJ3-2	-0.560608	-0.652924	-0.638418	-0.682343	0.31897	0.392107	0.32774	0.273113	-0.196072	-0.173466	-0.292953	-0.119196	+	8.02102	7.79289e-08	MP46_OCM;MP41_OCM;MP41_MP46	9	9	9	74.7	74.7	74.7	9.4275	0	131.17	18207000000	85
COA7	Cytochrome c oxidase assembly factor 7	Q96BR5	Q96BR5	-0.00380516	-0.159357	-0.100513	-0.161081	0.391697	0.520763	0.482347	0.420961	0.0207481	0.0844383	-0.092001	0.0697098	+	5.42845	8.58479e-06	MP41_OCM;MP41_MP46	19	19	19	87.9	87.9	87.9	25.709	0	175.94	14872000000	165
COASY	Bifunctional coenzyme A synthase;Phosphopantetheine adenylyltransferase;Dephospho-CoA kinase	Q13057;Q13057-2	Q13057;Q13057-2	0.161512	-0.00880241	0.0899029	0.0501709	0.165735	0.357193	0.277218	0.317266	0.742096	0.745138	0.644161	0.845455	+	5.63511	5.74175e-06	MP46_OCM;MP46_MP41	19	19	19	49.1	49.1	49.1	62.328	0	253.92	926200000	47
COBL	Protein cordon-bleu	O75128-2;O75128-6	O75128-2;O75128-6	-0.532602	-0.3116	-0.432377	-0.527174	0.366877	0.431406	0.500639	0.385769	-0.600961	-0.336192	-0.706089	-0.260344	+	4.97705	2.10691e-05	MP41_MP46;MP41_OCM	29	29	1	24.6	24.6	1.3	143.93	0	167.04	462710000	38
COG1	Conserved oligomeric Golgi complex subunit 1	Q8WTW3	Q8WTW3	-0.286758	-0.291769	-0.319786	-0.31988	0.141687	0.272305	0.323471	0.258478	0.184383	0.240412	0.09342	0.327457	+	5.54604	6.80928e-06	MP46_OCM;MP41_OCM	38	38	38	47	47	47	108.98	0	264.31	2936600000	115
COG2	Conserved oligomeric Golgi complex subunit 2	Q14746;Q14746-2	Q14746;Q14746-2	-0.215103	-0.218611	-0.252672	-0.257366	0.190334	0.303001	0.339542	0.28936	0.221489	0.288004	0.136068	0.3701	+	5.49456	7.52092e-06	MP46_OCM;MP41_OCM	38	38	37	58.1	58.1	56.9	83.207	0	313.54	9953300000	168
COG3	Conserved oligomeric Golgi complex subunit 3	Q96JB2;Q96JB2-2	Q96JB2	-0.0474625	-0.0948162	-0.0548611	-0.0982113	0.329424	0.478584	0.467916	0.403915	0.195633	0.26388	0.0886955	0.341105	+	4.6412	4.1148e-05	MP46_OCM;MP41_OCM	40	40	40	59.3	59.3	59.3	94.095	0	323.31	3301600000	166
COG4	Conserved oligomeric Golgi complex subunit 4	Q9H9E3;Q9H9E3-3;Q9H9E3-2	Q9H9E3;Q9H9E3-3;Q9H9E3-2	-0.44208	-0.426094	-0.458956	-0.437538	-0.094347	0.0705566	0.133741	0.0370903	-0.139788	-0.0274277	-0.193785	0.0336227	+	4.33548	7.67599e-05	MP46_OCM;MP41_OCM	28	28	28	42.2	42.2	42.2	89.082	0	214.61	2484000000	105
COG5	Conserved oligomeric Golgi complex subunit 5	Q9UP83-2;Q9UP83;Q9UP83-3	Q9UP83-2;Q9UP83;Q9UP83-3	0.372063	0.3162	0.340143	0.339808	0.213409	0.327814	0.380974	0.324987	0.28389	0.298666	0.211304	0.419533		0.159965	0.69557		41	41	41	56.3	56.3	56.3	94.9	0	323.31	5584800000	148
[truncated: 6,564 more rows]

## Sheet: FR_BH
Gene names	Protein names	Protein IDs	Majority protein IDs	OCM1A_FR_1	OCM1A_FR_2	OCM1A_FR_3	OCM1A_FR_4	MP41_FR_1	MP41_FR_2	MP41_FR_3	MP41_FR_4	MP46_FR_1	MP46_FR_2	MP46_FR_3	MP46_FR_4	ANOVA Significant	-Log ANOVA p value	ANOVA q-value	Significant pairs (tukey 0.01)	Peptides	Razor + unique peptides	Unique peptides	Sequence coverage [%]	Unique + razor sequence coverage [%]	Unique sequence coverage [%]	Mol. weight [kDa]	Q-value	Score	Intensity	MS/MS count
[truncated: 7,934 more rows]
